# Supplementary material for: MRTF-dependent cytoskeletal dynamics drive efficient cell cycle progression
Source: J Cell Sci. 2025 Dec 29;138(24):jcs264444. doi: 10.1242/jcs.264444 (PMC12813672; doi:10.1242/jcs.264444)
Supplement: Table S1. Differential gene expression upon MRTF inactivation in MEFs [file joces-138-264444-TableS1.xlsx]

## Sheet: DE_MRTFdKO vs WT_T12
ENSEMBL	baseMean	log2FoldChange	lfcSE	pvalue	padj	SYMBOL	ENTREZID	-log10(pvalue)	Derepressed in TCF tKO (Gualdrini et al 2016)	Direct MRTF-SRF target (Esnault et al 2014)
ENSMUSG00000094664	37.0006	-21.4751	4.0245	NA	NA	NA	NA	NA	0	0
ENSMUSG00000099908	16.2231	-20.8663	3.2399	NA	NA	NA	NA	NA	0	0		Significantly downregulated in Mrtfa-/- Mrtfbf/f ("MRTFdKO") vs WT
ENSMUSG00000066406	24.3346	-20.8479	4.1671	NA	NA	Akap13	75547	NA	0	0		Significantly upregulated in Mrtfa-/- Mrtfbf/f ("MRTFdKO") vs WT
ENSMUSG00000083424	23.3946	-20.7918	4.1825	NA	NA	NA	NA	NA	0	0		No significant change
ENSMUSG00000078901	14.4552	-20.7057	3.2922	NA	NA	Gm14440	100503353	NA	0	0
ENSMUSG00000063011	199.588	-10.4845	1.5756	5.84e-18	5.36e-16	Msln	56047	17.2335	0	0
ENSMUSG00000005251	71.9923	-7.3437	1.3522	2.97e-11	9.31e-10	Ripk4	72388	10.5266	0	0
ENSMUSG00000078377	33.251	-7.2755	1.3017	1.59e-11	5.14e-10	Gm4294	100043209	10.7973	0	0
ENSMUSG00000059430	139.623	-7.2589	1.1408	2e-13	8.79e-12	Actg2	11468	12.6986	1	0
ENSMUSG00000046352	874.627	-7.0987	0.617	4.43e-33	2.09e-30	Gjb2	14619	32.354	0	0
ENSMUSG00000026994	45.9648	-6.9082	1.2868	1.34e-10	3.81e-09	Galnt3	14425	9.8731	0	0
ENSMUSG00000041886	53.2634	-6.6511	1.4266	6.33e-09	1.28e-07	Macc1	238455	8.1989	0	0
ENSMUSG00000031972	98.6235	-6.6158	1.1467	3.1e-11	9.66e-10	Acta1	11459	10.5089	0	0
ENSMUSG00000027315	26.9395	-6.5268	1.4654	1.9e-08	3.47e-07	Spint1	20732	7.722	0	0
ENSMUSG00000032092	61.852	-6.4589	0.89	2.93e-15	1.78e-13	Mpzl2	14012	14.5338	0	0
ENSMUSG00000052396	83.4824	-6.4411	0.9088	1.02e-14	5.5e-13	Mogat2	233549	13.9929	0	0
ENSMUSG00000104597	38.7796	-5.9026	1.13	1.88e-09	4.25e-08	NA	NA	8.7249	0	0
ENSMUSG00000103217	18.7555	-5.8254	1.5493	6.27e-07	7.78e-06	NA	NA	6.2025	0	0
ENSMUSG00000079415	13.3202	-5.793	1.3479	1.22e-07	1.83e-06	Cntf	12803	6.9147	0	0
ENSMUSG00000042377	13.4719	-5.6501	1.4268	4.54e-07	5.91e-06	Fam83g	69640	6.343	0	0
ENSMUSG00000028176	78.0234	-5.5349	0.8492	1.65e-12	6.27e-11	Lrrc7	242274	11.7823	0	0
ENSMUSG00000041362	79.4246	-5.4778	0.6947	8.77e-17	6.64e-15	Shtn1	71653	16.0568	0	0
ENSMUSG00000042367	104.736	-5.4141	0.5678	4.84e-23	8.45e-21	Gjb3	14620	22.315	0	0
ENSMUSG00000043333	65.55	-5.3643	1.0502	6.47e-09	1.3e-07	Rhbdl2	230726	8.1894	0	0
ENSMUSG00000028572	81.0072	-5.3087	0.5733	7.3e-22	1.06e-19	Hook1	77963	21.1364	0	0
ENSMUSG00000033590	79.6306	-5.1519	1.1669	1.67e-07	2.42e-06	Myo5c	208943	6.7778	0	0
ENSMUSG00000020155	37.1705	-5.1253	1.9188	1.34e-05	0.000116	Kcnmb1	16533	4.8725	0	0
ENSMUSG00000079852	107.638	-5.1159	0.8665	1.14e-10	3.3e-09	Klra4	16635	9.9442	0	0
ENSMUSG00000079852	107.638	-5.1159	0.8665	1.14e-10	3.3e-09	Klra18	93970	9.9442	0	0
ENSMUSG00000042724	23.7269	-5.0893	1.209	3.77e-07	5.02e-06	Map3k9	338372	6.4235	1	0
ENSMUSG00000030137	48.7527	-5.064	0.6572	5.49e-16	3.74e-14	Tuba8	53857	15.2604	0	0
ENSMUSG00000004891	940.364	-5.0207	0.2964	1.21e-65	3.9e-62	Nes	18008	64.9157	0	0
ENSMUSG00000027506	1133.19	-5.0013	0.3262	2.48e-54	6.64e-51	Tpd52	21985	53.6052	0	0
ENSMUSG00000059991	59.3548	-4.9143	0.921	3.14e-09	6.8e-08	Nptx2	53324	8.5037	0	0
ENSMUSG00000039116	1596.14	-4.8882	0.3643	2.8e-42	3.46e-39	Adgrg6	215798	41.5529	0	0
ENSMUSG00000089865	10.3633	-4.8762	1.6852	1.3e-05	0.000113	NA	NA	4.8861	0	0
ENSMUSG00000027199	42.6164	-4.8516	0.955	1.18e-08	2.25e-07	Gatm	67092	7.927	0	0
ENSMUSG00000034586	157.746	-4.8487	0.7167	6.2e-13	2.51e-11	Hid1	217310	12.2076	0	0
ENSMUSG00000037031	153.975	-4.8105	0.4909	6.7e-24	1.31e-21	Tspan15	70423	23.1739	0	0
ENSMUSG00000020411	24.8861	-4.7969	0.9053	4.16e-09	8.69e-08	Nipal4	214112	8.3814	0	0
ENSMUSG00000041957	80.2142	-4.7906	0.6436	5.17e-15	2.95e-13	Pkp2	67451	14.2862	0	1
ENSMUSG00000026413	59.7512	-4.7615	0.7783	4.28e-11	1.3e-09	Pkp1	18772	10.3684	0	0
ENSMUSG00000000197	79.532	-4.7332	0.9783	4e-08	6.8e-07	Nalcn	338370	7.3974	0	0
ENSMUSG00000029304	18174.6	-4.719	0.5487	4.81e-19	5.02e-17	Spp1	20750	18.3175	0	0
ENSMUSG00000022270	663.661	-4.6973	0.3824	7.49e-36	5.01e-33	Retreg1	66270	35.1258	0	0
ENSMUSG00000061666	163.949	-4.5904	0.4412	1.69e-26	4.86e-24	Gdpd1	66569	25.7712	0	0
ENSMUSG00000078922	580.606	-4.5492	0.5712	1.1e-16	8.11e-15	Tgtp1	21822	15.9601	0	0
ENSMUSG00000074227	88.1195	-4.5236	0.5218	3.08e-19	3.29e-17	Spint2	20733	18.512	0	0
ENSMUSG00000035783	14132.3	-4.4603	0.7749	4.35e-10	1.12e-08	Acta2	11475	9.3613	1	1
ENSMUSG00000097352	38.6366	-4.4495	0.8168	2.38e-09	5.25e-08	NA	NA	8.6236	0	0
ENSMUSG00000004885	324.539	-4.4278	1.3993	1.18e-05	0.000104	Crabp2	12904	4.928	0	0
ENSMUSG00000032380	49.3701	-4.4076	0.893	3.11e-08	5.45e-07	Dapk2	13143	7.5077	1	0
ENSMUSG00000053846	174.049	-4.3966	0.8294	5.24e-09	1.08e-07	Lipg	16891	8.2804	0	0
ENSMUSG00000038319	60.7333	-4.3854	0.498	9.94e-20	1.12e-17	Kcnh2	16511	19.0025	1	0
ENSMUSG00000018507	43.742	-4.3624	0.8069	3.08e-09	6.71e-08	Trpv2	22368	8.5115	0	0
ENSMUSG00000021403	56.0702	-4.3408	1.0325	6.54e-07	8.08e-06	Serpinb9b	20706	6.1847	0	0
ENSMUSG00000023043	22.1886	-4.3298	1.6452	3.52e-05	0.000271	Krt18	16668	4.4531	0	0
ENSMUSG00000067219	404.676	-4.28	0.5717	5.17e-15	2.95e-13	Nipal1	70701	14.2868	0	0
ENSMUSG00000029223	322.16	-4.2722	0.4526	3.18e-22	4.86e-20	Uchl1	22223	21.4975	1	0
ENSMUSG00000001349	1362.82	-4.2713	0.4939	4.22e-19	4.43e-17	Cnn1	12797	18.3742	1	0
ENSMUSG00000036661	55.872	-4.2687	0.5838	1.9e-14	9.9e-13	Dennd3	105841	13.7216	0	0
ENSMUSG00000021950	1212.35	-4.2629	0.3308	5.05e-39	4.51e-36	Anxa8	11752	38.2964	0	0
ENSMUSG00000029217	191.273	-4.2223	0.3874	1.06e-28	3.77e-26	Tec	21682	27.976	0	1
ENSMUSG00000006930	185.077	-4.2019	0.4636	1.08e-20	1.35e-18	Hap1	15114	19.9649	0	0
ENSMUSG00000046727	88.3785	-4.1711	0.6454	6.81e-12	2.31e-10	Cystm1	66060	11.1666	0	0
ENSMUSG00000049916	7.27611	-4.1654	1.8469	7.18e-05	0.000501	2610318N02Rik	70458	4.1437	0	0
ENSMUSG00000009687	373.034	-4.1483	0.6896	1.09e-10	3.18e-09	Fxyd5	18301	9.962	0	0
ENSMUSG00000000627	48.6802	-4.1276	0.8083	1.53e-08	2.85e-07	Sema4f	20355	7.8156	0	0
ENSMUSG00000034394	122.805	-4.1145	0.571	4.31e-14	2.12e-12	Lif	16878	13.3657	0	0
ENSMUSG00000025348	378.566	-4.0877	0.5108	9.98e-17	7.45e-15	Itga7	16404	16.0009	0	0
ENSMUSG00000031762	139.462	-4.0486	0.4406	3.6e-21	4.7e-19	Mt2	17750	20.444	0	0
ENSMUSG00000025429	233.819	-4.0144	0.7147	1.1e-09	2.61e-08	Pstpip2	19201	8.9583	0	0
ENSMUSG00000026167	66.2915	-3.9998	1.0391	2.46e-06	2.63e-05	Wnt10a	22409	5.609	0	0
ENSMUSG00000102418	44.6324	-3.9933	0.9057	3.43e-07	4.6e-06	Sh2d1b1	26904	6.4653	0	0
ENSMUSG00000054203	174.329	-3.9539	1.7636	9.13e-05	0.000617	Ifi205	226695	4.0394	0	0
ENSMUSG00000026418	6.20174	-3.9529	1.856	0.000106	0.000698	Tnni1	21952	3.976	0	0
ENSMUSG00000026308	25.4909	-3.9468	1.1316	7.18e-06	6.75e-05	Klhl30	70788	5.1442	0	0
ENSMUSG00000074093	89.6732	-3.8985	0.5023	6.85e-16	4.62e-14	Svip	75744	15.1645	0	0
ENSMUSG00000021182	13.8435	-3.8218	1.0065	3.05e-06	3.19e-05	Ccdc88c	68339	5.5155	0	0
ENSMUSG00000044641	157.367	-3.8148	0.4107	1.44e-21	2.05e-19	Pard6b	58220	20.8407	0	0
ENSMUSG00000047443	190.698	-3.7726	0.5191	2.81e-14	1.43e-12	Erfe	227358	13.5519	0	0
ENSMUSG00000000303	72.3246	-3.7533	0.7633	3.94e-08	6.72e-07	Cdh1	12550	7.4045	1	0
ENSMUSG00000067818	2790.79	-3.7445	0.4704	1.42e-16	1.03e-14	Myl9	98932	15.8486	1	1
ENSMUSG00000022686	30.1739	-3.705	0.9397	1.95e-06	2.14e-05	B3gnt5	108105	5.7098	0	0
ENSMUSG00000038879	26.4251	-3.7038	0.6448	5.43e-10	1.38e-08	Nipal2	223473	9.2653	0	0
ENSMUSG00000033213	19.5284	-3.7031	0.8619	5.5e-07	6.96e-06	AA467197	433470	6.2595	0	0
ENSMUSG00000027536	292.74	-3.688	0.3163	2.02e-32	9.27e-30	Chmp4c	66371	31.6946	0	0
ENSMUSG00000034161	232.645	-3.678	0.5677	6.23e-12	2.12e-10	Scx	20289	11.2057	0	0
ENSMUSG00000029552	456.45	-3.6488	0.5436	1.34e-12	5.18e-11	Tes	21753	11.8741	0	1
ENSMUSG00000046711	3035.04	-3.6414	0.518	1.49e-13	6.7e-12	Hmga1	15361	12.8255	0	0
ENSMUSG00000032261	365.951	-3.6305	0.3741	2.58e-23	4.76e-21	Sh3bgrl2	212531	22.5888	0	0
ENSMUSG00000029084	42.1293	-3.6213	1.2997	4.43e-05	0.00033	Cd38	12494	4.3534	0	0
ENSMUSG00000027510	78.3098	-3.6081	0.4901	1.36e-14	7.2e-13	Rbm38	56190	13.8667	0	0
ENSMUSG00000054065	11.3279	-3.5922	1.6629	0.000144	0.000909	Pkp3	56460	3.8411	0	0
ENSMUSG00000032487	1315.62	-3.5584	0.4384	3.79e-17	3.05e-15	Ptgs2	19225	16.4219	1	1
ENSMUSG00000056313	74.3993	-3.5551	0.9231	2.68e-06	2.83e-05	Tcim	69068	5.5717	0	0
ENSMUSG00000032359	333.713	-3.549	0.3176	4.96e-30	1.99e-27	Ctsh	13036	29.3045	0	0
ENSMUSG00000022240	133.223	-3.5476	0.6593	3.82e-09	8.13e-08	Ctnnd2	18163	8.4175	0	0
ENSMUSG00000020961	16.1254	-3.5305	1.1887	3.07e-05	0.000241	Ston2	108800	4.5129	0	0
ENSMUSG00000053399	49.9521	-3.525	0.9683	5.21e-06	5.09e-05	Adamts18	208936	5.2833	1	0
ENSMUSG00000018166	39.0703	-3.5203	0.5817	8.6e-11	2.53e-09	Erbb3	13867	10.0654	0	0
ENSMUSG00000034156	54.3963	-3.5127	0.7701	1.87e-07	2.69e-06	Tspoap1	207777	6.7271	0	0
ENSMUSG00000032661	71.1489	-3.5013	1.2711	5.03e-05	0.000368	Oas3	246727	4.298	0	0
ENSMUSG00000071984	259.093	-3.4917	0.4934	1.01e-13	4.69e-12	Fndc1	68655	12.9938	0	0
ENSMUSG00000035373	198.819	-3.4915	0.6868	1.71e-08	3.16e-07	Ccl7	20306	7.7667	0	0
ENSMUSG00000062591	11.3174	-3.4688	1.0702	1.61e-05	0.000136	Tubb4a	22153	4.7938	1	0
ENSMUSG00000019851	437.39	-3.4563	0.545	1.4e-11	4.57e-10	Perp	64058	10.853	0	0
ENSMUSG00000036834	44.7499	-3.4516	0.698	3.32e-08	5.77e-07	Plch1	269437	7.4794	0	0
ENSMUSG00000027514	141.636	-3.4341	1.1792	3.64e-05	0.000279	Zbp1	58203	4.4387	0	0
ENSMUSG00000047253	7.87992	-3.3963	1.8326	0.000265	0.00155	Krtap1-5	69664	3.576	0	0
ENSMUSG00000058656	16.2449	-3.3951	1.2013	4.5e-05	0.000335	Samd12	320679	4.3466	0	0
ENSMUSG00000001333	202.218	-3.3801	0.4186	4.82e-17	3.77e-15	Sync	68828	16.3171	1	0
ENSMUSG00000039103	833.985	-3.3728	0.4021	3.59e-18	3.35e-16	Nexn	68810	17.4455	0	0
ENSMUSG00000037979	88.401	-3.3653	0.3975	1.84e-18	1.79e-16	Ccdc92	215707	17.7342	1	0
ENSMUSG00000023169	1307.61	-3.3648	0.9384	6.23e-06	5.98e-05	Slc38a1	105727	5.2054	0	0
ENSMUSG00000032373	208.748	-3.3586	0.363	1.68e-21	2.32e-19	Car12	76459	20.7749	0	0
ENSMUSG00000005611	144.319	-3.3581	0.4755	1.06e-13	4.86e-12	Irag1	17540	12.9749	0	0
ENSMUSG00000054702	23.0359	-3.3524	0.8435	1.77e-06	1.97e-05	Ap1s3	252903	5.7522	1	0
ENSMUSG00000034330	214.311	-3.3314	0.4504	9.25e-15	5.04e-13	Plcg2	234779	14.0337	0	0
ENSMUSG00000044216	32.5594	-3.3309	0.9129	5.15e-06	5.04e-05	Kcnj4	16520	5.2881	0	0
ENSMUSG00000036136	13.0008	-3.3278	1.5556	0.000185	0.00113	Fam110c	104943	3.7338	0	0
ENSMUSG00000034765	174.655	-3.3263	0.466	6.06e-14	2.91e-12	Dusp5	240672	13.2176	1	1
ENSMUSG00000026109	139.886	-3.3258	0.6883	5.43e-08	8.96e-07	Tmeff2	56363	7.2653	0	0
ENSMUSG00000030134	13.5749	-3.3196	1.0869	2.68e-05	0.000215	Rasgef1a	70727	4.5713	0	0
ENSMUSG00000031995	52.1677	-3.2756	0.7605	5.09e-07	6.55e-06	St14	19143	6.2937	0	0
ENSMUSG00000045790	30.7599	-3.2669	0.7881	9.45e-07	1.12e-05	Ccdc149	100503884	6.0247	0	0
ENSMUSG00000033685	153.873	-3.235	0.845	2.89e-06	3.04e-05	Ucp2	22228	5.5396	0	0
ENSMUSG00000027009	76.0931	-3.2346	1.1974	6.34e-05	0.00045	Itga4	16401	4.1978	1	0
ENSMUSG00000078954	5.80093	-3.2308	2.0533	0.000414	0.00224	Arhgap8	73167	3.383	0	0
ENSMUSG00000030560	156.274	-3.2305	0.6547	3.25e-08	5.67e-07	Ctsc	13032	7.4875	0	0
ENSMUSG00000021457	186.576	-3.2105	0.4659	3.21e-13	1.35e-11	Syk	20963	12.4931	1	0
ENSMUSG00000022602	412.642	-3.1891	0.4559	1.54e-13	6.87e-12	Arc	11838	12.8138	1	1
ENSMUSG00000087247	308.196	-3.182	0.7026	2e-07	2.85e-06	Alkal1	620393	6.6991	0	0
ENSMUSG00000037370	733.497	-3.1729	0.4728	1.08e-12	4.27e-11	Enpp1	18605	11.9668	0	0
ENSMUSG00000047686	271.526	-3.169	0.3248	1.17e-23	2.2e-21	Rtl3	213436	22.9333	0	0
ENSMUSG00000042734	339.607	-3.1674	0.3751	1.94e-18	1.87e-16	Ttc9	69480	17.7132	0	0
ENSMUSG00000019970	3257.85	-3.164	0.365	2.81e-19	3.03e-17	Sgk1	20393	18.5506	0	1
ENSMUSG00000042331	1138.74	-3.1616	0.3176	1.62e-24	3.62e-22	Specc1	432572	23.7893	1	0
ENSMUSG00000020577	106.374	-3.152	0.3898	3.79e-17	3.05e-15	Tspan13	66109	16.421	0	0
ENSMUSG00000006219	531.457	-3.1346	0.4204	5.21e-15	2.95e-13	Fblim1	74202	14.2834	0	0
ENSMUSG00000022297	430.615	-3.1274	0.3912	7.87e-17	6.02e-15	Fzd6	14368	16.1039	0	0
ENSMUSG00000040274	196.172	-3.1254	1.0619	3.71e-05	0.000283	Cdk6	12571	4.4311	0	0
ENSMUSG00000024552	24.7163	-3.1224	1.2258	9.32e-05	0.000626	Slc14a2	27411	4.0306	0	0
ENSMUSG00000030587	112.155	-3.1082	0.9557	1.66e-05	0.000139	2200002D01Rik	72275	4.781	1	0
ENSMUSG00000003452	102.314	-3.1062	0.441	1.03e-13	4.76e-12	Bicd1	12121	12.9855	0	0
ENSMUSG00000041012	26.5083	-3.0984	0.7174	4.65e-07	6.03e-06	Cmtm8	70031	6.3327	0	0
ENSMUSG00000028214	329.273	-3.095	0.2956	7.63e-27	2.31e-24	Gem	14579	26.1177	0	0
ENSMUSG00000072244	12.6688	-3.082	1.0968	5.18e-05	0.000378	Trim6	94088	4.2855	1	0
ENSMUSG00000022122	83.0961	-3.0494	1.1297	6.79e-05	0.000477	Ednrb	13618	4.1678	0	0
ENSMUSG00000024521	696.271	-3.0485	0.3066	1.67e-24	3.68e-22	Pmaip1	58801	23.7765	0	0
ENSMUSG00000031075	635.547	-3.0203	0.3314	4.63e-21	5.95e-19	Ano1	101772	20.3344	0	0
ENSMUSG00000038295	22.8099	-3.0082	0.7518	1.53e-06	1.73e-05	Atg9b	213948	5.816	0	0
ENSMUSG00000075122	551.919	-3.0033	0.314	6.53e-23	1.09e-20	Cd80	12519	22.1848	1	0
ENSMUSG00000049971	10.4596	-2.9907	1.5659	0.000352	0.00196	Glt1d1	319804	3.4537	0	0
ENSMUSG00000032085	7398.91	-2.9859	0.444	8.73e-13	3.48e-11	Tagln	21345	12.0587	1	1
ENSMUSG00000105954	14.981	-2.964	1.4776	0.000303	0.00173	NA	NA	3.519	0	0
ENSMUSG00000015647	3827.58	-2.9589	0.2385	1.41e-36	1.08e-33	Lama5	16776	35.8502	1	0
ENSMUSG00000025762	318.576	-2.9587	0.3288	1.26e-20	1.54e-18	Larp1b	214048	19.9011	0	0
ENSMUSG00000038235	221.294	-2.9537	0.5861	1.75e-08	3.22e-07	F11r	16456	7.7578	0	0
ENSMUSG00000079173	12.4481	-2.9511	0.8683	1.1e-05	9.74e-05	Zan	22635	4.9604	0	0
ENSMUSG00000026278	107.66	-2.9413	0.5022	2.07e-10	5.71e-09	Bok	51800	9.6835	0	1
ENSMUSG00000055805	18.7444	-2.9362	1.0586	5.87e-05	0.00042	Fmnl1	57778	4.2311	0	0
ENSMUSG00000030268	457.9	-2.9164	0.5094	4.41e-10	1.14e-08	Bcat1	12035	9.3555	0	0
ENSMUSG00000025161	111.271	-2.9047	0.7715	3.42e-06	3.53e-05	Slc16a3	80879	5.4656	0	0
ENSMUSG00000078202	26.191	-2.8626	0.9333	2.8e-05	0.000222	Nrarp	67122	4.5525	0	0
ENSMUSG00000026069	8056.85	-2.8593	1.011	5.22e-05	0.00038	Il1rl1	17082	4.2824	0	0
ENSMUSG00000021990	83.8049	-2.8517	1.0013	4.97e-05	0.000363	Spata13	219140	4.3036	0	0
ENSMUSG00000055926	26.8599	-2.8505	0.6464	2.97e-07	4.03e-06	Gm14137	623781	6.5277	0	0
ENSMUSG00000024910	10.0432	-2.8493	2.0588	0.00075	0.00373	Ctsw	13041	3.1247	0	0
ENSMUSG00000018500	20.9211	-2.8378	1.3494	0.000272	0.00158	Adora2b	11541	3.5661	0	1
ENSMUSG00000029372	88.4442	-2.832	1.2377	0.000185	0.00113	Ppbp	57349	3.7324	0	0
ENSMUSG00000051076	14.3338	-2.8299	0.8944	2.15e-05	0.000176	Vtcn1	242122	4.6667	0	0
ENSMUSG00000029153	131.604	-2.8272	0.5406	6.3e-09	1.27e-07	Ociad2	433904	8.2009	0	0
ENSMUSG00000002190	39.4538	-2.8129	1.397	0.000329	0.00185	Clgn	12745	3.4828	0	0
ENSMUSG00000036687	59.1748	-2.8075	0.7957	7.31e-06	6.86e-05	Tmem184a	231832	5.136	0	0
ENSMUSG00000102742	127.771	-2.8054	0.5858	5.47e-08	9.02e-07	Pcdhga11	93723	7.2622	0	0
ENSMUSG00000034855	565.318	-2.7862	1.2179	0.000189	0.00115	Cxcl10	15945	3.7233	0	0
ENSMUSG00000026980	682.427	-2.762	0.3592	6.89e-16	4.63e-14	Ly75	17076	15.1619	0	1
ENSMUSG00000053799	66.2646	-2.756	0.5359	9.56e-09	1.85e-07	Exoc6	107371	8.0195	0	0
ENSMUSG00000030717	749.807	-2.7399	0.3897	9.09e-14	4.26e-12	Nupr1	56312	13.0414	0	0
ENSMUSG00000041439	45.9139	-2.7225	0.56	3.76e-08	6.45e-07	Mfsd6	98682	7.4249	0	0
ENSMUSG00000018774	87.7338	-2.7192	0.3255	3.05e-18	2.89e-16	Cd68	12514	17.5163	0	0
ENSMUSG00000027171	134.858	-2.7173	0.941	4.59e-05	0.00034	Prrg4	228413	4.3383	0	0
ENSMUSG00000028860	25.3757	-2.7149	0.8558	2.11e-05	0.000173	Sytl1	269589	4.6753	0	0
ENSMUSG00000021678	104.107	-2.7093	0.7422	4.87e-06	4.8e-05	F2rl1	14063	5.3129	0	0
ENSMUSG00000041481	189.513	-2.6962	0.6305	4.88e-07	6.31e-06	Serpina3g	20715	6.3114	0	0
ENSMUSG00000024486	662.13	-2.6952	0.5096	4.39e-09	9.11e-08	Hbegf	15200	8.3575	1	0
ENSMUSG00000031488	191.618	-2.6845	0.4289	1.58e-11	5.1e-10	Rab11fip1	75767	10.8022	0	0
ENSMUSG00000052727	1382.97	-2.6782	0.3029	4.35e-20	5.03e-18	Map1b	17755	19.3613	0	0
ENSMUSG00000035042	256.169	-2.6734	0.6805	1.84e-06	2.03e-05	Ccl5	20304	5.7347	0	0
ENSMUSG00000042453	298.764	-2.6685	0.7833	1.05e-05	9.42e-05	Reln	19699	4.9771	0	0
ENSMUSG00000060240	68.6266	-2.6685	0.889	3.41e-05	0.000264	Cend1	57754	4.4679	1	0
ENSMUSG00000002980	109.772	-2.6634	0.5955	2.14e-07	3.02e-06	Bcam	57278	6.6705	0	0
ENSMUSG00000032899	203.223	-2.6633	0.4153	5.86e-12	2.01e-10	Styk1	243659	11.2322	1	0
ENSMUSG00000103845	9.40243	-2.6602	1.5698	0.000658	0.00333	Gm19026	100418138	3.1819	0	0
ENSMUSG00000039395	22.9296	-2.6414	0.6547	1.23e-06	1.42e-05	Mreg	381269	5.9086	0	0
ENSMUSG00000001552	1118.64	-2.6316	0.3967	1.35e-12	5.22e-11	Jup	16480	11.8698	1	0
ENSMUSG00000068747	581.707	-2.6227	0.3465	1.61e-15	1.02e-13	Sort1	20661	14.7939	0	0
ENSMUSG00000028776	413.511	-2.6138	0.5054	7.81e-09	1.54e-07	Tinagl1	94242	8.1076	0	0
ENSMUSG00000069892	930.282	-2.6083	0.6684	2e-06	2.18e-05	9930111J21Rik2	245240	5.6995	0	0
ENSMUSG00000053626	283.94	-2.6077	0.4003	2.94e-12	1.07e-10	Tll1	21892	11.5315	0	0
ENSMUSG00000009941	11.3996	-2.6072	1.0684	0.000143	0.000903	Nxf2	83454	3.8443	0	0
ENSMUSG00000024812	491.881	-2.606	0.2976	8.98e-20	1.02e-17	Tjp2	21873	19.0466	0	1
ENSMUSG00000024846	8.49995	-2.6045	1.7715	0.000961	0.00458	Cst6	73720	3.0175	0	0
ENSMUSG00000041449	9.26612	-2.6015	1.8106	0.001	0.00473	Serpina3h	546546	3.0001	0	0
ENSMUSG00000092060	123.228	-2.597	0.5805	2.08e-07	2.95e-06	Bend4	666938	6.6822	0	0
ENSMUSG00000028278	93.3067	-2.5967	0.7023	4.09e-06	4.11e-05	Rragd	52187	5.3885	0	0
ENSMUSG00000015599	31.8665	-2.5932	1.4559	0.000594	0.00305	Ttbk1	106763	3.2263	0	0
ENSMUSG00000024883	540.144	-2.5858	0.3665	7.15e-14	3.39e-12	Rin1	225870	13.1458	0	0
ENSMUSG00000022756	12.2666	-2.5846	1.7365	0.00096	0.00458	Slc7a4	224022	3.0178	0	0
ENSMUSG00000032420	221.534	-2.5766	0.464	1e-09	2.39e-08	Nt5e	23959	8.9993	0	0
ENSMUSG00000000409	50.8242	-2.5756	0.4314	8.98e-11	2.64e-09	Lck	16818	10.0467	0	0
ENSMUSG00000046223	211.618	-2.5746	0.339	1.31e-15	8.44e-14	Plaur	18793	14.883	0	0
ENSMUSG00000082082	12.003	-2.5723	1.2909	0.000395	0.00216	NA	NA	3.403	0	0
ENSMUSG00000046879	5711.28	-2.5681	0.4757	2.33e-09	5.16e-08	Irgm1	15944	8.6333	0	0
ENSMUSG00000028348	222.242	-2.5456	0.3893	2.45e-12	8.97e-11	Cavin4	68016	11.6104	0	0
ENSMUSG00000050315	45.695	-2.5058	0.7403	1.12e-05	9.91e-05	Synpo2	118449	4.9521	1	1
ENSMUSG00000031609	152.846	-2.5015	0.2794	1.51e-20	1.79e-18	Sap30	60406	19.8221	0	0
ENSMUSG00000048096	632.533	-2.4941	0.408	3.68e-11	1.13e-09	Lmod1	93689	10.4339	1	0
ENSMUSG00000004626	455.101	-2.4909	0.6522	2.63e-06	2.78e-05	Stxbp2	20911	5.5807	0	0
ENSMUSG00000062995	88.9538	-2.4716	0.3349	6.47e-15	3.63e-13	Ica1	15893	14.189	0	0
ENSMUSG00000074001	10.2839	-2.4706	2.0753	0.00132	0.00596	Klhl40	72330	2.8785	0	0
ENSMUSG00000037185	28.9061	-2.4638	0.5974	8.38e-07	1.01e-05	Krt80	74127	6.0767	0	0
ENSMUSG00000007021	116.409	-2.4609	0.4204	1.73e-10	4.84e-09	Syngr3	20974	9.7619	0	0
ENSMUSG00000025757	630.859	-2.4607	0.2229	1.07e-29	4.21e-27	Hspa4l	18415	28.9687	0	0
ENSMUSG00000068876	15.0032	-2.4592	0.8115	3.19e-05	0.00025	Cgn	70737	4.4959	1	0
ENSMUSG00000006221	21.7258	-2.4581	1.5358	0.000913	0.0044	Hspb7	29818	3.0393	1	0
ENSMUSG00000023805	839.398	-2.4562	0.4014	3.51e-11	1.09e-09	Synj2	20975	10.4543	1	0
ENSMUSG00000026202	431.306	-2.4543	0.4358	6.22e-10	1.55e-08	Tuba4a	22145	9.2062	0	0
ENSMUSG00000073599	8.53274	-2.4516	1.802	0.00129	0.00582	Ecscr	68545	2.8907	0	0
ENSMUSG00000016262	1426.14	-2.4469	0.33	5e-15	2.88e-13	Sertad4	214791	14.301	1	0
ENSMUSG00000044037	182.887	-2.4363	0.6267	2.03e-06	2.21e-05	Als2cl	235633	5.6921	0	0
ENSMUSG00000062694	64.2302	-2.4296	0.9652	0.000125	0.000803	Cav3	12391	3.9021	0	0
ENSMUSG00000053475	91.2863	-2.4284	0.5403	1.81e-07	2.6e-06	Tnfaip6	21930	6.7415	0	0
ENSMUSG00000021803	7.37417	-2.4244	1.4864	0.00089	0.00431	Cdhr1	170677	3.0507	0	0
ENSMUSG00000031098	33.5402	-2.4191	1.2787	0.000534	0.00279	Syt8	55925	3.2725	1	0
ENSMUSG00000017817	582.23	-2.414	1.3138	0.0006	0.00308	Jph2	59091	3.2218	1	0
ENSMUSG00000038903	135.293	-2.4098	0.3921	2.94e-11	9.22e-10	Ccdc68	381175	10.5318	1	0
ENSMUSG00000031765	637.447	-2.4089	0.2932	8.86e-18	7.9e-16	Mt1	17748	17.0528	0	0
ENSMUSG00000006014	265.988	-2.4078	1.8372	NA	NA	Prg4	96875	NA	0	1
ENSMUSG00000005686	214.809	-2.402	0.5986	1.27e-06	1.46e-05	Ampd3	11717	5.896	0	0
ENSMUSG00000071714	13.8201	-2.3886	1.6491	0.00124	0.00564	Csf2rb2	12984	2.9069	0	0
ENSMUSG00000034997	141.359	-2.3838	0.9709	0.000148	0.000929	Htr2a	15558	3.8295	0	0
ENSMUSG00000037386	9.70928	-2.38	1.861	0.0015	0.00663	Rims2	116838	2.823	0	0
ENSMUSG00000042644	2827.04	-2.3787	0.1969	5.69e-35	3.39e-32	Itpr3	16440	34.2446	0	0
ENSMUSG00000078234	185.431	-2.3786	0.4943	4.26e-08	7.19e-07	Klhdc7a	242721	7.3708	0	0
ENSMUSG00000040666	9.1359	-2.3715	1.4656	0.000951	0.00454	Sh3bgr	50795	3.0218	0	0
ENSMUSG00000021360	262.797	-2.3687	0.2839	3.04e-18	2.89e-16	Gcnt2	14538	17.5178	1	1
ENSMUSG00000020911	230.995	-2.368	0.9414	0.000128	0.000819	Krt19	16669	3.8924	0	0
ENSMUSG00000028337	129.123	-2.367	0.6371	3.71e-06	3.78e-05	Coro2a	107684	5.4306	0	0
ENSMUSG00000025473	178.006	-2.3659	0.4876	3.51e-08	6.08e-07	Adam8	11501	7.455	0	0
ENSMUSG00000028613	420.955	-2.3643	0.4298	1.27e-09	2.97e-08	Lrp8	16975	8.897	0	0
ENSMUSG00000021708	24.5144	-2.3453	0.9771	0.000172	0.00106	Rasgrf2	19418	3.7649	0	0
ENSMUSG00000023032	119.926	-2.3405	1.1931	0.00048	0.00255	Slc4a8	59033	3.3183	0	0
ENSMUSG00000032101	14.1666	-2.3398	0.8567	7.37e-05	0.000512	Ddx25	30959	4.1326	0	0
ENSMUSG00000056665	33.3165	-2.3314	0.5658	8.27e-07	9.94e-06	Them6	223626	6.0826	0	0
ENSMUSG00000035208	622.011	-2.3246	0.7283	2e-05	0.000165	Slfn8	276950	4.6979	0	0
ENSMUSG00000059195	115.685	-2.2995	0.4476	8.51e-09	1.67e-07	NA	NA	8.0701	0	0
ENSMUSG00000075334	89.3344	-2.2987	0.6636	8.56e-06	7.85e-05	Rprm	67874	5.0675	0	0
ENSMUSG00000041324	412.77	-2.2966	0.6537	7.29e-06	6.85e-05	Inhba	16323	5.1372	1	0
ENSMUSG00000102543	253.632	-2.2956	0.5559	7.9e-07	9.55e-06	Pcdhgc5	93708	6.1023	0	0
ENSMUSG00000079465	29.8209	-2.2945	1.1615	0.000478	0.00254	Col4a3	12828	3.3206	0	0
ENSMUSG00000029798	1144.73	-2.2926	0.4385	5.33e-09	1.09e-07	Herc6	67138	8.2732	0	0
ENSMUSG00000042251	11.6416	-2.2906	1.5711	0.00135	0.00604	Pm20d1	212933	2.8712	1	0
ENSMUSG00000029580	51500.3	-2.2741	0.2235	1.12e-25	2.8e-23	Actb	11461	24.9524	1	1
ENSMUSG00000074923	22.8617	-2.2729	1.2742	0.000735	0.00367	Pak6	214230	3.1335	0	0
ENSMUSG00000039431	42.5231	-2.2726	0.726	2.42e-05	0.000196	Mtmr7	54384	4.617	0	0
ENSMUSG00000034275	107.37	-2.2703	0.4688	3.59e-08	6.19e-07	Igsf9b	235086	7.4451	1	0
ENSMUSG00000030351	106.1	-2.2618	1.1426	0.000482	0.00255	Tspan11	68498	3.3169	0	0
ENSMUSG00000020357	219.27	-2.261	1.0558	0.000332	0.00187	Flt4	14257	3.4791	0	0
ENSMUSG00000070565	1302.68	-2.2544	0.2293	3.55e-24	7.31e-22	Rasal2	226525	23.4495	0	0
ENSMUSG00000015970	48.384	-2.2496	0.6451	7.91e-06	7.34e-05	Chdh	218865	5.1018	0	0
ENSMUSG00000058831	7.67401	-2.2436	1.5421	0.00141	0.00629	Opn1sw	12057	2.8497	0	1
ENSMUSG00000049001	990.127	-2.2428	0.2912	5.49e-16	3.74e-14	Ndnf	68169	15.2607	0	0
ENSMUSG00000029762	209.624	-2.2403	0.6309	6.4e-06	6.12e-05	Akr1b8	14187	5.1936	0	0
ENSMUSG00000054409	41.5429	-2.2377	0.61	4.29e-06	4.3e-05	Tmem74	239408	5.3672	0	0
ENSMUSG00000039238	13.9746	-2.2273	0.9582	0.000216	0.00129	Zfp750	319530	3.665	0	0
ENSMUSG00000031963	679.584	-2.2261	0.5026	2.28e-07	3.19e-06	Bmper	73230	6.6418	1	0
ENSMUSG00000037946	322.645	-2.225	0.7292	3.06e-05	0.00024	Fgd3	30938	4.5144	1	1
ENSMUSG00000046623	26.7742	-2.2101	0.6901	1.95e-05	0.000162	Gjb4	14621	4.7103	1	0
ENSMUSG00000039853	66.9968	-2.2065	0.712	2.66e-05	0.000214	Trim14	74735	4.5748	0	0
ENSMUSG00000039117	62.2767	-2.1944	1.3993	0.0012	0.00551	Taf4	228980	2.9191	0	0
ENSMUSG00000001864	378.225	-2.184	0.5087	3.99e-07	5.29e-06	Aif1l	108897	6.399	1	0
ENSMUSG00000027777	219.047	-2.184	0.2968	7.46e-15	4.12e-13	Schip1	30953	14.127	0	0
ENSMUSG00000048120	80.8789	-2.1835	1.4175	0.00128	0.0058	Entpd1	12495	2.8923	0	0
ENSMUSG00000024059	179.348	-2.1808	0.363	6.66e-11	1.99e-09	Clip4	78785	10.1768	0	0
ENSMUSG00000022321	33.2957	-2.1655	1.6223	0.00184	0.00787	Cdh10	320873	2.736	0	0
ENSMUSG00000032202	138.122	-2.1576	0.5507	1.73e-06	1.93e-05	Rab27a	11891	5.7616	0	0
ENSMUSG00000028464	4662.68	-2.1507	0.2351	2.5e-21	3.34e-19	Tpm2	22004	20.6024	1	1
ENSMUSG00000001131	1231.4	-2.1458	0.4231	1.14e-08	2.19e-07	Timp1	21857	7.9417	0	0
ENSMUSG00000025558	515.766	-2.143	0.2169	2.29e-24	4.97e-22	Dock9	105445	23.6398	0	0
ENSMUSG00000038400	2350.96	-2.1411	0.416	7.82e-09	1.54e-07	Pmepa1	65112	8.1067	0	0
ENSMUSG00000026380	82.6361	-2.1401	0.6062	6.82e-06	6.44e-05	Tfcp2l1	81879	5.1664	0	0
ENSMUSG00000017057	1402.96	-2.1334	0.2231	5.01e-23	8.57e-21	Il13ra1	16164	22.2997	0	0
ENSMUSG00000032446	141.003	-2.1319	1.2194	0.000872	0.00424	Eomes	13813	3.0597	0	0
ENSMUSG00000005148	216.357	-2.1287	0.3525	5.47e-11	1.65e-09	Klf5	12224	10.2619	0	0
ENSMUSG00000028019	606.594	-2.124	0.4715	1.61e-07	2.35e-06	Pdgfc	54635	6.7928	0	0
ENSMUSG00000056758	4914.21	-2.1079	0.4258	2.05e-08	3.73e-07	Hmga2	15364	7.6873	1	0
ENSMUSG00000044313	30.7079	-2.101	0.8565	0.000164	0.00101	Mab21l3	242125	3.7862	0	0
ENSMUSG00000063171	307.004	-2.0919	0.539	1.97e-06	2.15e-05	Rps4l	66184	5.706	0	0
ENSMUSG00000010080	215.672	-2.0899	0.2455	7.24e-19	7.35e-17	Epn3	71889	18.1403	0	0
ENSMUSG00000021613	140.234	-2.0838	0.5559	3.18e-06	3.31e-05	Hapln1	12950	5.4976	0	0
ENSMUSG00000076441	2986.02	-2.0833	0.2791	3.37e-15	2.03e-13	Ass1	11898	14.4722	0	0
ENSMUSG00000064080	19469.2	-2.0607	0.3539	1.95e-10	5.39e-09	Fbln2	14115	9.7105	0	0
ENSMUSG00000097084	54.2726	-2.043	0.9746	0.000412	0.00223	Foxl1	14241	3.3856	0	0
ENSMUSG00000048924	51.5648	-2.0407	0.9247	0.000314	0.00178	Ccdc125	76041	3.5033	0	0
ENSMUSG00000022587	3763.96	-2.0348	0.5961	1e-05	9.01e-05	Ly6e	17069	4.9994	0	0
ENSMUSG00000078452	525.754	-2.0299	0.4419	1.06e-07	1.63e-06	Raet1a	19368	6.9737	0	0
ENSMUSG00000078452	525.754	-2.0299	0.4419	1.06e-07	1.63e-06	Raet1b	19369	6.9737	0	0
ENSMUSG00000078452	525.754	-2.0299	0.4419	1.06e-07	1.63e-06	Raet1c	19370	6.9737	0	0
ENSMUSG00000078452	525.754	-2.0299	0.4419	1.06e-07	1.63e-06	Raet1d	56554	6.9737	0	0
ENSMUSG00000032387	332.095	-2.0298	0.4011	1.18e-08	2.24e-07	Rbpms2	71973	7.9298	0	0
ENSMUSG00000062825	23632	-2.0274	0.2855	4.85e-14	2.36e-12	Actg1	11465	13.3139	1	1
ENSMUSG00000035168	1620.18	-2.0263	0.2968	3.31e-13	1.39e-11	Tanc1	66860	12.4797	0	0
ENSMUSG00000046997	33.1054	-2.026	0.8027	0.000139	0.000883	Spsb4	211949	3.8559	0	0
ENSMUSG00000027111	508.804	-2.0254	0.4009	1.23e-08	2.33e-07	Itga6	16403	7.9108	0	0
ENSMUSG00000030739	15.7062	-2.0245	1.3947	0.00174	0.00751	Myh14	71960	2.7594	0	0
ENSMUSG00000038605	28.9276	-2.0232	0.6113	1.4e-05	0.000121	Samd10	229011	4.8527	0	0
ENSMUSG00000063632	71.3918	-2.0176	1.0559	0.00065	0.0033	Sox11	20666	3.1869	0	0
ENSMUSG00000026831	61.2548	-2.0173	0.472	4.17e-07	5.51e-06	Pierce1	69327	6.3797	0	0
ENSMUSG00000032925	181.239	-2.0071	0.5448	3.97e-06	4.01e-05	Itgbl1	223272	5.4008	0	0
ENSMUSG00000084128	20.6735	-2.007	0.7343	7.91e-05	0.000544	Esrp2	77411	4.1018	0	0
ENSMUSG00000024222	603.715	-2.0056	0.2163	8.08e-22	1.16e-19	Fkbp5	14229	21.0929	0	0
ENSMUSG00000047878	276.285	-2.0048	0.5755	7.94e-06	7.36e-05	A4galt	239559	5.1002	0	0
ENSMUSG00000021798	78.3658	-2.002	0.6584	3.24e-05	0.000253	Ldb3	24131	4.489	0	0
ENSMUSG00000041605	12.4305	-1.9993	1.2692	0.00139	0.00621	Inava	67313	2.8568	0	0
ENSMUSG00000052430	158.978	-1.9985	0.3544	5.48e-10	1.39e-08	Bmpr1b	12167	9.2608	0	0
ENSMUSG00000052316	53.7552	-1.996	0.9848	0.0005	0.00263	Lrrc15	74488	3.3012	0	0
ENSMUSG00000020806	116.675	-1.9953	0.2918	3.08e-13	1.3e-11	Rhbdf2	217344	12.5113	0	0
ENSMUSG00000034457	672.671	-1.9915	0.3917	1.03e-08	1.99e-07	Eda2r	245527	7.986	0	0
ENSMUSG00000021974	11.1495	-1.988	1.7538	0.00283	0.0113	Fgf9	14180	2.5481	0	0
ENSMUSG00000026447	51.0351	-1.986	0.541	4.15e-06	4.17e-05	Pik3c2b	240752	5.3819	1	0
ENSMUSG00000075256	8.63837	-1.9842	1.6662	0.00271	0.0109	Cerkl	228094	2.5663	0	0
ENSMUSG00000050390	815.768	-1.9799	0.1711	2.83e-32	1.26e-29	C77080	97130	31.5479	0	0
ENSMUSG00000105338	52.2062	-1.9767	0.5365	3.96e-06	4e-05	NA	NA	5.4025	0	0
ENSMUSG00000017929	1731.33	-1.9763	0.3764	4.42e-09	9.15e-08	B4galt5	56336	8.355	0	0
ENSMUSG00000023232	8.44215	-1.9728	1.6487	0.00274	0.0109	Serinc2	230779	2.5625	0	0
ENSMUSG00000047963	93.5971	-1.96	0.554	6.58e-06	6.25e-05	Stbd1	52331	5.1815	0	0
ENSMUSG00000032462	456.964	-1.9594	0.1919	8.37e-26	2.13e-23	Pik3cb	74769	25.0774	0	1
ENSMUSG00000026421	4464.38	-1.9491	0.1892	3.28e-26	8.93e-24	Csrp1	13007	25.4838	1	1
ENSMUSG00000044734	369.151	-1.9485	0.3266	8.18e-11	2.42e-09	Serpinb1a	66222	10.0872	0	0
ENSMUSG00000028977	17.3332	-1.9472	1.1104	0.00098	0.00466	Casz1	69743	3.009	0	0
ENSMUSG00000097558	5.16026	-1.9457	1.7675	0.00306	0.012	NA	NA	2.5136	0	0
ENSMUSG00000059900	22.6289	-1.9393	1.1801	0.00126	0.00573	Tmem40	94346	2.8995	0	0
ENSMUSG00000059895	792.969	-1.9376	0.2076	4.53e-22	6.68e-20	Ptp4a3	19245	21.3437	0	0
ENSMUSG00000044447	2261.01	-1.9337	0.3495	9.74e-10	2.33e-08	Dock5	68813	9.0113	1	0
ENSMUSG00000024245	35.5729	-1.9332	0.7173	9.01e-05	0.000609	Tmem178	68027	4.0455	0	0
ENSMUSG00000097888	12.9923	-1.9328	0.9373	0.000476	0.00253	Gm26682	102637682	3.3224	0	0
ENSMUSG00000039058	923.665	-1.9301	0.2645	1.16e-14	6.23e-13	Ak5	229949	13.9344	0	0
ENSMUSG00000020541	318.84	-1.9216	0.4095	6.58e-08	1.07e-06	Tom1l1	71943	7.1816	0	0
ENSMUSG00000090451	8.54246	-1.9188	1.3693	0.00211	0.00884	NA	NA	2.6756	0	0
ENSMUSG00000051457	23.6063	-1.9178	0.6567	4.72e-05	0.000348	Spn	20737	4.3261	0	0
ENSMUSG00000050721	1824.21	-1.9128	0.1785	4.13e-28	1.35e-25	Plekho2	102595	27.3841	0	1
ENSMUSG00000053746	152.448	-1.9127	0.3446	8.77e-10	2.11e-08	Ptrh1	329384	9.0572	0	0
ENSMUSG00000044217	30.4853	-1.9092	0.6988	8.17e-05	0.00056	Aqp5	11830	4.0877	0	0
ENSMUSG00000040714	182.027	-1.9072	0.2888	1.48e-12	5.67e-11	Klc3	232943	11.8289	0	0
ENSMUSG00000029378	9.96248	-1.9069	1.372	0.00218	0.00909	Areg	11839	2.6612	0	0
ENSMUSG00000054889	82.1248	-1.9012	1.3672	0.00219	0.00912	Dsp	109620	2.6594	0	0
ENSMUSG00000062309	17.4689	-1.9002	1.1036	0.00109	0.00508	Rpp25	102614	2.9626	0	0
ENSMUSG00000028773	120.582	-1.8982	0.3117	3.83e-11	1.17e-09	Fabp3	14077	10.4174	0	0
ENSMUSG00000054589	20.3611	-1.8817	0.6752	7.04e-05	0.000493	Gm9949	225609	4.1521	0	0
ENSMUSG00000020836	34.4595	-1.8774	0.9408	0.00058	0.00299	Coro6	216961	3.2368	1	0
ENSMUSG00000068196	3023.11	-1.8622	1.1752	0.00152	0.00671	Col8a1	12837	2.8169	1	1
ENSMUSG00000032346	4.43484	-1.8589	1.9484	0.00337	0.013	Ooep	67968	2.473	0	0
ENSMUSG00000025277	115.916	-1.8571	0.2812	1.45e-12	5.54e-11	Abhd6	66082	11.8397	0	0
ENSMUSG00000069893	132.059	-1.8552	0.7127	0.00012	0.000773	9930111J21Rik1	667214	3.9217	0	0
ENSMUSG00000070639	592.576	-1.8552	0.3271	4.35e-10	1.12e-08	Lrrc8b	433926	9.3611	0	0
ENSMUSG00000009378	13.055	-1.853	1.452	0.00282	0.0112	Slc16a12	240638	2.5497	0	0
ENSMUSG00000039236	164.216	-1.8513	0.7588	0.000188	0.00114	Isg20	57444	3.7264	0	0
ENSMUSG00000051537	15.8599	-1.8445	1.6839	0.00358	0.0137	Gm5124	331392	2.4466	0	0
ENSMUSG00000037166	16.2266	-1.8413	0.791	0.000254	0.00149	Ppp1r14a	68458	3.5945	1	0
ENSMUSG00000019806	408.053	-1.8405	0.5778	2.12e-05	0.000174	Aig1	66253	4.6734	0	1
ENSMUSG00000032243	820.899	-1.8402	0.7902	0.000254	0.00149	Itga11	319480	3.5954	1	0
ENSMUSG00000031647	193.815	-1.84	0.3644	1.16e-08	2.22e-07	Mfap3l	71306	7.935	0	0
ENSMUSG00000032643	585.173	-1.8342	0.276	1.1e-12	4.33e-11	Fhl3	14201	11.9599	0	1
ENSMUSG00000024640	2942.6	-1.8339	0.2848	4.19e-12	1.47e-10	Psat1	107272	11.3781	0	0
ENSMUSG00000025150	914.769	-1.8258	0.3623	1.21e-08	2.3e-07	Cbr2	12409	7.9157	1	0
ENSMUSG00000023886	2676.16	-1.8251	0.4903	3.4e-06	3.51e-05	Smoc2	64074	5.4685	0	0
ENSMUSG00000020340	18.0442	-1.825	1.0343	0.00105	0.0049	Cyfip2	76884	2.9806	0	0
ENSMUSG00000071537	34.9204	-1.816	0.9558	0.000762	0.00378	Klrg2	74253	3.1178	0	0
ENSMUSG00000028217	152.421	-1.8063	0.2754	1.92e-12	7.15e-11	Cdh17	12557	11.7167	0	0
ENSMUSG00000045103	259.1	-1.7984	0.6365	6.46e-05	0.000457	Dmd	13405	4.1897	1	0
ENSMUSG00000050503	9.86165	-1.798	1.0449	0.00118	0.00543	Fbxl22	74165	2.9274	0	0
ENSMUSG00000037936	942.451	-1.7977	0.4726	2.51e-06	2.67e-05	Scarb1	20778	5.5995	0	0
ENSMUSG00000071713	8.45275	-1.7913	1.6365	0.00387	0.0146	Csf2rb	12983	2.4126	0	0
ENSMUSG00000025203	20120.5	-1.7868	0.2557	1.03e-13	4.76e-12	Scd2	20250	12.9861	0	0
ENSMUSG00000035385	191.192	-1.7841	0.9349	0.000765	0.00379	Ccl2	20296	3.1166	0	0
ENSMUSG00000021118	22.9649	-1.7813	0.8005	0.000344	0.00193	Plek2	27260	3.4629	0	0
ENSMUSG00000051341	363.77	-1.7798	0.3122	3.56e-10	9.32e-09	Zfp52	22710	9.448	0	0
ENSMUSG00000029161	160.809	-1.768	0.4203	5.15e-07	6.62e-06	Cgref1	68567	6.2882	0	0
ENSMUSG00000031558	6108.49	-1.7669	0.2425	1.2e-14	6.4e-13	Slit2	20563	13.9209	0	0
ENSMUSG00000053219	288.38	-1.7622	0.3845	1.01e-07	1.57e-06	Raet1e	379043	6.9936	0	0
ENSMUSG00000078453	925.583	-1.7576	0.2243	1.87e-16	1.35e-14	Abracl	73112	15.7277	1	0
ENSMUSG00000040010	1819.28	-1.7518	0.2014	1.43e-19	1.58e-17	Slc7a5	20539	18.8452	1	0
ENSMUSG00000038244	1357.5	-1.751	0.3943	1.9e-07	2.72e-06	Mical2	320878	6.7217	1	1
ENSMUSG00000025764	1176.97	-1.744	0.2484	7.92e-14	3.74e-12	Jade1	269424	13.1013	0	0
ENSMUSG00000078532	72.5606	-1.7436	0.3911	1.76e-07	2.53e-06	Nkain1	67149	6.7552	0	0
ENSMUSG00000057346	1006.51	-1.743	0.508	9.49e-06	8.6e-05	Apol9a	223672	5.0227	0	0
ENSMUSG00000038555	9.05525	-1.7397	1.0755	0.00157	0.00687	Reep2	225362	2.8034	1	0
ENSMUSG00000063506	304.734	-1.7381	0.5894	4.54e-05	0.000337	Arhgap22	239027	4.3429	0	0
ENSMUSG00000020638	462.967	-1.7378	1.3357	0.00306	0.012	Cmpk2	22169	2.5145	0	0
ENSMUSG00000019789	24.9668	-1.736	0.9574	0.000999	0.00473	Hey2	15214	3.0006	0	0
ENSMUSG00000036052	367.097	-1.7357	0.1762	2.98e-24	6.29e-22	Dnajb5	56323	23.5264	1	0
ENSMUSG00000015335	141.906	-1.7316	0.309	5.95e-10	1.5e-08	Zdhhc12	66220	9.2255	0	0
ENSMUSG00000026068	60.6317	-1.7227	0.7729	0.000354	0.00197	Il18rap	16174	3.4508	0	0
ENSMUSG00000062609	60.5346	-1.7162	1.2378	0.00265	0.0107	Kcnj15	16516	2.577	0	0
ENSMUSG00000040483	1291.22	-1.7097	0.7097	0.00022	0.00131	Xaf1	327959	3.6578	0	0
ENSMUSG00000029804	317.176	-1.7086	0.3412	1.33e-08	2.51e-07	Herc3	73998	7.8754	0	0
ENSMUSG00000037440	263.545	-1.7082	0.355	3.44e-08	5.98e-07	Vnn1	22361	7.4629	0	0
ENSMUSG00000028751	9.5188	-1.7048	1.4897	0.00411	0.0154	Pla2g2e	26970	2.386	0	0
ENSMUSG00000005124	1997.44	-1.7007	0.4614	3.84e-06	3.89e-05	Ccn4	22402	5.416	0	0
ENSMUSG00000046694	138.15	-1.7	0.2983	3.39e-10	8.95e-09	Tent5b	100342	9.4693	0	0
ENSMUSG00000072568	47.2702	-1.6989	0.6698	0.000155	0.000969	Lratd2	399603	3.8091	0	0
ENSMUSG00000027859	118.315	-1.6918	0.7124	0.000244	0.00144	Ngf	18049	3.6122	0	0
ENSMUSG00000040658	134.914	-1.6884	0.3344	1.08e-08	2.07e-07	Dnph1	381101	7.9683	0	0
ENSMUSG00000020186	1003.88	-1.6868	0.3784	1.71e-07	2.47e-06	Csrp2	13008	6.7665	0	0
ENSMUSG00000031538	1364.72	-1.6838	0.3419	1.98e-08	3.6e-07	Plat	18791	7.7044	0	0
ENSMUSG00000068246	567.982	-1.6795	0.707	0.000245	0.00144	Apol9b	71898	3.61	0	0
ENSMUSG00000046818	458.09	-1.6758	0.7814	0.000456	0.00243	Ddit4l	73284	3.3412	0	0
ENSMUSG00000021451	17.862	-1.6705	1.0935	0.00205	0.00865	Sema4d	20354	2.6883	0	0
ENSMUSG00000032262	124.07	-1.6701	0.4134	9.83e-07	1.16e-05	Elovl4	83603	6.0074	0	0
ENSMUSG00000021756	21567.7	-1.6665	0.3482	3.78e-08	6.48e-07	Il6st	16195	7.4223	0	0
ENSMUSG00000027660	1087.59	-1.6608	0.2829	1.23e-10	3.54e-09	Skil	20482	9.9091	1	0
ENSMUSG00000049881	330.528	-1.6559	0.4074	8.87e-07	1.06e-05	2810025M15Rik	69953	6.0522	0	0
ENSMUSG00000030641	709.661	-1.6466	0.1505	3.24e-29	1.24e-26	Ddias	74041	28.4891	0	0
ENSMUSG00000073529	12.4715	-1.6459	1.1547	0.00262	0.0106	F830208F22Rik	619308	2.5812	0	0
ENSMUSG00000044026	177.969	-1.6457	0.5578	4.66e-05	0.000344	Slc35g1	240660	4.3316	0	0
ENSMUSG00000047735	4766.37	-1.6427	0.3402	3.05e-08	5.37e-07	Samd9l	209086	7.5152	0	0
ENSMUSG00000026259	25.9117	-1.6365	0.7161	0.000323	0.00183	Ngef	53972	3.4908	0	0
ENSMUSG00000070871	1013.01	-1.6363	0.2361	1.36e-13	6.14e-12	Ccnyl1	227210	12.8672	0	0
ENSMUSG00000024803	35.0887	-1.6356	1.5092	0.00488	0.0178	Ankrd1	107765	2.312	0	1
ENSMUSG00000017734	207.291	-1.633	0.2916	5.58e-10	1.41e-08	Dbndd2	52840	9.2534	0	0
ENSMUSG00000053398	2267.56	-1.6307	0.2199	4.12e-15	2.43e-13	Phgdh	236539	14.3852	1	0
ENSMUSG00000025993	37.7488	-1.6306	0.8419	0.000804	0.00396	Slc40a1	53945	3.0947	0	0
ENSMUSG00000014030	23.9031	-1.6274	1.5227	0.00502	0.0182	Pax5	18507	2.2995	0	0
ENSMUSG00000034810	23.3109	-1.6242	1.2521	0.00349	0.0134	Scn7a	20272	2.4574	0	0
ENSMUSG00000020326	8925.93	-1.6213	0.2266	2.75e-14	1.4e-12	Ccng1	12450	13.5613	1	0
ENSMUSG00000020256	1736.14	-1.6182	0.2088	3.26e-16	2.3e-14	Aldh1l2	216188	15.4866	1	0
ENSMUSG00000020641	697.359	-1.6158	1.4868	NA	NA	Rsad2	58185	NA	0	0
ENSMUSG00000002602	7666.78	-1.6149	0.2079	2.83e-16	2.01e-14	Axl	26362	15.548	0	0
ENSMUSG00000004371	9.31477	-1.6141	1.1536	0.00287	0.0114	Il11	16156	2.5428	0	0
ENSMUSG00000039529	339.893	-1.6132	0.3024	2.33e-09	5.16e-08	Atp8b1	54670	8.6329	0	0
ENSMUSG00000052151	434.207	-1.6097	0.1713	2.21e-22	3.45e-20	Plpp2	50784	21.6554	0	0
ENSMUSG00000071379	413.809	-1.6068	0.2656	4.02e-11	1.23e-09	Hpcal1	53602	10.3956	0	0
ENSMUSG00000025776	11.1044	-1.6061	1.4686	0.00502	0.0182	Crispld1	83691	2.2995	0	0
ENSMUSG00000072620	309.55	-1.6055	1.7551	0.00549	0.0197	Slfn2	20556	2.2601	0	0
ENSMUSG00000004665	5101.21	-1.6041	0.3065	3.91e-09	8.31e-08	Cnn2	12798	8.4074	1	1
ENSMUSG00000030353	124.843	-1.6022	0.2539	7.98e-12	2.68e-10	Tead4	21679	11.0979	0	0
ENSMUSG00000050953	10124.5	-1.5987	0.1519	2.73e-27	8.42e-25	Gja1	14609	26.5641	0	0
ENSMUSG00000030256	224.055	-1.5986	0.4715	1.1e-05	9.81e-05	Bhlhe41	79362	4.9572	1	0
ENSMUSG00000020733	509.265	-1.5967	0.2971	1.86e-09	4.21e-08	Slc9a3r1	26941	8.73	1	0
ENSMUSG00000041936	6660.42	-1.5924	0.4051	1.48e-06	1.69e-05	Agrn	11603	5.8293	0	0
ENSMUSG00000057666	12081.4	-1.5915	0.3145	9.44e-09	1.83e-07	Gapdh	14433	8.0249	1	0
ENSMUSG00000022332	284.264	-1.5891	1.4427	0.00508	0.0185	Khdrbs3	13992	2.2939	1	0
ENSMUSG00000009628	212.304	-1.5882	0.346	8.94e-08	1.4e-06	Tex15	104271	7.0485	0	0
ENSMUSG00000027459	253.18	-1.5875	0.2947	1.73e-09	3.95e-08	Fam110a	73847	8.7619	1	0
ENSMUSG00000000791	10.2929	-1.5867	1.319	0.00434	0.0161	Il12rb1	16161	2.3625	0	0
ENSMUSG00000021453	520.83	-1.5861	0.2608	3.26e-11	1.01e-09	Gadd45g	23882	10.4872	1	1
ENSMUSG00000050912	2572.05	-1.5817	0.1656	4.96e-23	8.56e-21	Tmem123	71929	22.3048	1	1
ENSMUSG00000048458	459.718	-1.5759	0.3244	2.53e-08	4.5e-07	Inka2	109050	7.597	0	0
ENSMUSG00000024395	85.2608	-1.5748	0.4744	1.41e-05	0.000122	Lims2	225341	4.8499	0	0
ENSMUSG00000015745	149.292	-1.5743	0.4112	2.21e-06	2.37e-05	Plekho1	67220	5.6565	0	0
ENSMUSG00000049502	2132.12	-1.574	0.4355	4.95e-06	4.88e-05	Dtx3l	209200	5.3051	0	0
ENSMUSG00000032220	2457.11	-1.5733	0.1853	7.28e-19	7.35e-17	Myo1e	71602	18.138	0	1
ENSMUSG00000025185	683.814	-1.5716	0.2644	7.26e-11	2.17e-09	Loxl4	67573	10.1389	0	0
ENSMUSG00000000296	42.7738	-1.5654	0.6323	0.0002	0.00121	Tpd52l1	21987	3.6988	0	0
ENSMUSG00000028270	755.492	-1.5621	0.7866	0.000754	0.00374	Gbp2	14469	3.1228	0	0
ENSMUSG00000078853	1376.17	-1.5608	0.5923	0.000126	0.000808	Igtp	16145	3.8985	0	0
ENSMUSG00000022197	409.959	-1.5586	0.1842	9.19e-19	9.16e-17	Pdzd2	68070	18.0369	0	0
ENSMUSG00000031207	12258.9	-1.5584	0.194	3.16e-17	2.58e-15	Msn	17698	16.5003	0	1
ENSMUSG00000031841	925.014	-1.5554	0.3942	1.38e-06	1.59e-05	Cdh13	12554	5.8586	0	0
ENSMUSG00000024617	56.0577	-1.5551	0.4384	6.33e-06	6.06e-05	Camk2a	12322	5.1984	0	0
ENSMUSG00000033740	9.29548	-1.5516	1.4941	0.00579	0.0206	St18	240690	2.2371	0	0
ENSMUSG00000009569	935.581	-1.5468	0.1642	1.68e-22	2.67e-20	Mrtfb	239719	21.7755	0	0
ENSMUSG00000033268	12.2983	-1.5452	0.8545	0.0012	0.00548	Duox1	99439	2.9221	0	0
ENSMUSG00000039070	77.4236	-1.5447	1.378	0.00524	0.019	Cpa4	71791	2.2803	0	0
ENSMUSG00000015112	317.043	-1.5388	0.4058	2.52e-06	2.68e-05	Slc25a13	50799	5.5983	0	0
ENSMUSG00000043207	3471.11	-1.533	0.1956	1.47e-16	1.07e-14	Zmpste24	230709	15.8315	0	0
ENSMUSG00000055407	1201.74	-1.5313	0.1621	1.26e-22	2.06e-20	Map6	17760	21.9007	1	0
ENSMUSG00000025353	141.562	-1.5308	0.3812	1.04e-06	1.22e-05	Ormdl2	66844	5.9836	0	0
ENSMUSG00000004446	469.772	-1.5304	0.1544	1.35e-24	3.05e-22	Bid	12122	23.8707	0	0
ENSMUSG00000024302	221.337	-1.5231	0.6135	0.000202	0.00122	Dtna	13527	3.6941	0	1
ENSMUSG00000041189	132.486	-1.521	0.524	5.7e-05	0.000409	Chrnb1	11443	4.2438	0	0
ENSMUSG00000037679	1838.55	-1.52	0.2439	1.19e-11	3.89e-10	Inf2	70435	10.9256	0	0
ENSMUSG00000038618	202.107	-1.5193	0.2169	7.14e-14	3.39e-12	Rassf7	66985	13.1462	0	0
ENSMUSG00000026321	64.2843	-1.5183	0.5684	0.000117	0.000756	Tnfrsf11a	21934	3.9334	0	0
ENSMUSG00000042846	1059.4	-1.5168	0.391	1.79e-06	1.99e-05	Lrrtm3	216028	5.7474	0	0
ENSMUSG00000045659	160.037	-1.5162	0.4299	6.82e-06	6.44e-05	Plekha7	233765	5.1664	1	0
ENSMUSG00000026104	6939.86	-1.5161	0.4622	1.64e-05	0.000138	Stat1	20846	4.785	1	0
ENSMUSG00000063193	5.75447	-1.5147	1.7513	0.00636	0.0222	Cd300lb	217304	2.1964	0	0
ENSMUSG00000073405	9.51786	-1.5132	1.1781	0.00406	0.0152	H2-T-ps	667803	2.3913	0	0
ENSMUSG00000021055	27.7122	-1.5108	0.6738	0.000401	0.00218	Esr2	13983	3.3972	0	0
ENSMUSG00000046961	17.1034	-1.5107	0.7163	0.000573	0.00296	Gpr156	239845	3.2416	0	0
ENSMUSG00000020758	75.2457	-1.5091	0.4677	1.98e-05	0.000163	Itgb4	192897	4.7043	0	0
ENSMUSG00000039936	112.593	-1.5036	0.6475	0.000324	0.00183	Pik3cd	18707	3.49	0	0
ENSMUSG00000034282	8.75115	-1.5016	1.1949	0.00435	0.0162	Evpl	14027	2.3614	0	0
ENSMUSG00000032366	18440.5	-1.5002	0.3108	2.75e-08	4.87e-07	Tpm1	22003	7.5599	1	1
ENSMUSG00000018648	287.345	-1.496	0.2116	4.3e-14	2.12e-12	Dusp14	56405	13.3661	0	0
ENSMUSG00000063656	20.6931	-1.4949	0.6048	0.000213	0.00128	NA	NA	3.6715	0	0
ENSMUSG00000027246	29.4662	-1.4923	0.5399	8.93e-05	0.000605	Ell3	269344	4.0493	0	0
ENSMUSG00000116358	1296.79	-1.4901	0.2868	4.31e-09	8.95e-08	NA	NA	8.3656	0	0
ENSMUSG00000060314	47.2018	-1.4891	0.5504	0.000107	0.000706	Zfp941	407812	3.9699	0	0
ENSMUSG00000017390	11.6054	-1.4838	1.1279	0.00395	0.0149	Aldoc	11676	2.4036	0	0
ENSMUSG00000021185	725.064	-1.4836	0.2263	1.4e-12	5.42e-11	Dglucy	217830	11.8525	0	0
ENSMUSG00000074968	310.035	-1.4786	0.568	0.000147	0.000924	Ano3	228432	3.833	0	0
ENSMUSG00000031639	633.496	-1.4782	0.4685	2.54e-05	0.000205	Tlr3	142980	4.5948	1	0
ENSMUSG00000034168	1021.86	-1.4773	0.2163	2.23e-13	9.73e-12	Irf2bpl	238330	12.6516	0	0
ENSMUSG00000024304	2350.08	-1.4756	0.2789	2.56e-09	5.62e-08	Cdh2	12558	8.5914	0	0
ENSMUSG00000022456	61.2201	-1.4732	0.43	9.9e-06	8.93e-05	Septin3	24050	5.0043	0	0
ENSMUSG00000004267	536.471	-1.4708	0.2323	5.94e-12	2.04e-10	Eno2	13807	11.2259	0	0
ENSMUSG00000042766	262.829	-1.4697	0.3742	1.46e-06	1.67e-05	Trim46	360213	5.8342	0	0
ENSMUSG00000024691	2386	-1.4696	0.2022	9.8e-15	5.32e-13	Fam111a	107373	14.0087	0	0
ENSMUSG00000027698	331.933	-1.4688	0.1968	2.32e-15	1.44e-13	Nceh1	320024	14.6352	0	0
ENSMUSG00000030218	10917.2	-1.4684	0.9487	0.00241	0.00989	Mgp	17313	2.6172	0	0
ENSMUSG00000037375	294.198	-1.4671	0.663	0.000452	0.00241	Hhat	226861	3.3452	0	0
ENSMUSG00000027397	1418.52	-1.4642	0.5509	0.000126	0.000807	Slc20a1	20515	3.8996	0	0
ENSMUSG00000081603	267.738	-1.4637	0.265	7.17e-10	1.77e-08	NA	NA	9.1446	0	0
ENSMUSG00000026946	436.864	-1.4602	0.2824	4.75e-09	9.79e-08	Nmi	64685	8.3237	0	0
ENSMUSG00000021493	1283.29	-1.4587	0.2579	3.4e-10	8.95e-09	Pdlim7	67399	9.4686	1	1
ENSMUSG00000057337	69.5497	-1.4565	0.4641	2.72e-05	0.000217	Chst3	53374	4.5654	0	0
ENSMUSG00000028480	2153.04	-1.4493	0.1847	1.19e-16	8.79e-15	Glipr2	384009	15.9233	1	1
ENSMUSG00000000838	8309.73	-1.4477	0.1104	1.02e-40	1.09e-37	Fmr1	14265	39.9918	0	0
ENSMUSG00000058260	3.09389	-1.4447	1.6646	0.00745	0.0253	Serpina9	71907	2.1277	0	0
ENSMUSG00000000804	1902.07	-1.4417	0.2653	1.15e-09	2.71e-08	Usp32	237898	8.9409	0	1
ENSMUSG00000048482	1119.04	-1.4398	0.3241	1.61e-07	2.35e-06	Bdnf	12064	6.7931	1	0
ENSMUSG00000049659	1260.65	-1.4385	0.2312	1.13e-11	3.71e-10	Aftph	216549	10.9473	0	1
ENSMUSG00000038775	516.828	-1.4372	0.4099	7.44e-06	6.97e-05	Vill	22351	5.1283	1	0
ENSMUSG00000022385	937.193	-1.4316	0.2114	3.08e-13	1.3e-11	Gtse1	29870	12.5114	0	0
ENSMUSG00000027221	175.591	-1.4288	0.4531	2.61e-05	0.00021	Chst1	76969	4.5835	0	0
ENSMUSG00000030103	969.059	-1.4273	0.2612	9.51e-10	2.28e-08	Bhlhe40	20893	9.0218	0	0
ENSMUSG00000038843	142.648	-1.4261	0.2639	1.33e-09	3.1e-08	Gcnt1	14537	8.8767	0	0
ENSMUSG00000097745	19.7099	-1.4237	0.9364	0.00271	0.0109	AI115009	99542	2.5672	0	0
ENSMUSG00000039835	535.202	-1.4226	0.321	1.67e-07	2.42e-06	Nhsl1	215819	6.7775	0	0
ENSMUSG00000020108	485.616	-1.4214	0.3788	2.92e-06	3.07e-05	Ddit4	74747	5.5346	0	0
ENSMUSG00000022357	11.9882	-1.419	1.0494	0.00396	0.0149	Klhl38	268807	2.4028	0	0
ENSMUSG00000026305	4488.25	-1.4184	0.2032	7.12e-14	3.39e-12	Lrrfip1	16978	13.1477	1	0
ENSMUSG00000024130	602.056	-1.4176	0.1777	3.9e-17	3.11e-15	Abca3	27410	16.4091	0	0
ENSMUSG00000016918	26593.6	-1.4174	0.2167	1.41e-12	5.43e-11	Sulf1	240725	11.8506	0	0
ENSMUSG00000047205	435.346	-1.4167	0.1772	3.45e-17	2.79e-15	Dusp18	75219	16.4627	1	0
ENSMUSG00000054793	50.9044	-1.4153	0.8853	0.00228	0.00943	Cadm4	260299	2.6418	0	0
ENSMUSG00000001750	907.029	-1.4133	0.2838	1.2e-08	2.29e-07	Tcirg1	27060	7.9196	0	0
ENSMUSG00000026204	134.295	-1.4071	1.0102	0.00368	0.014	Ptprn	19275	2.4345	0	0
ENSMUSG00000052485	5.38898	-1.4061	1.5538	0.00812	0.0272	Tmem171	380863	2.0906	1	0
ENSMUSG00000021701	1720.97	-1.4042	0.345	8.03e-07	9.67e-06	Plk2	20620	6.0954	0	0
ENSMUSG00000030067	3832.02	-1.4031	0.183	4.33e-16	3e-14	Foxp1	108655	15.3637	0	1
ENSMUSG00000051650	306.507	-1.4024	0.2793	9.76e-09	1.89e-07	B3gnt2	53625	8.0107	0	0
ENSMUSG00000042485	93.4007	-1.3955	0.5806	0.000283	0.00164	Mustn1	66175	3.5477	0	0
ENSMUSG00000051339	2117.48	-1.3912	0.2678	3.92e-09	8.31e-08	2900026A02Rik	243219	8.4069	1	0
ENSMUSG00000022906	2346.24	-1.3904	0.4312	2.08e-05	0.000171	Parp9	80285	4.6811	0	0
ENSMUSG00000070327	11460.4	-1.3887	0.597	0.000356	0.00198	Rnf213	672511	3.4484	0	0
ENSMUSG00000060519	2101.37	-1.3853	0.4102	1.21e-05	0.000106	Tor3a	30935	4.9172	0	0
ENSMUSG00000024451	17.5891	-1.3845	0.8257	0.00197	0.00836	Arap3	106952	2.7062	0	0
ENSMUSG00000027611	164.217	-1.3837	0.4621	4.58e-05	0.00034	Procr	19124	4.3387	0	0
ENSMUSG00000026610	386.885	-1.3816	0.4593	4.38e-05	0.000327	Esrrg	26381	4.3585	0	0
ENSMUSG00000064208	150.623	-1.3811	0.4558	4.07e-05	0.000308	NA	NA	4.3899	0	0
ENSMUSG00000021611	43.0212	-1.3767	0.53	0.000162	0.00101	Tert	21752	3.7894	0	0
ENSMUSG00000052397	1697.94	-1.3763	0.3456	1.16e-06	1.35e-05	Ezr	22350	5.9365	0	0
ENSMUSG00000020089	825.332	-1.3748	0.2336	8.04e-11	2.38e-09	Ppa1	67895	10.0945	0	0
ENSMUSG00000025912	665.515	-1.3724	0.2287	4.02e-11	1.23e-09	Mybl1	17864	10.3961	0	1
ENSMUSG00000044254	19.3399	-1.3722	1.0169	0.00422	0.0157	Pcsk9	100102	2.3744	0	0
ENSMUSG00000022610	208.134	-1.3684	0.26	2.66e-09	5.83e-08	Mapk12	29857	8.5748	0	0
ENSMUSG00000038729	4762.1	-1.3684	0.2514	1e-09	2.39e-08	Pakap	677884	9.0001	0	0
ENSMUSG00000076928	5.6168	-1.3666	1.5379	0.00879	0.0291	NA	NA	2.0562	0	0
ENSMUSG00000027896	212.731	-1.3644	0.3869	7.02e-06	6.61e-05	Slc16a4	229699	5.154	0	0
ENSMUSG00000069793	3421.84	-1.3621	0.2753	1.37e-08	2.57e-07	Slfn9	237886	7.8637	0	0
ENSMUSG00000009772	291.198	-1.3577	0.2125	3.45e-12	1.24e-10	Nuak2	74137	11.4624	0	0
ENSMUSG00000026383	102.492	-1.3538	0.3501	1.86e-06	2.05e-05	Epb41l5	226352	5.7309	0	0
ENSMUSG00000053310	14.7697	-1.3459	1.0634	0.00521	0.0189	Nrgn	64011	2.2831	0	0
ENSMUSG00000022074	1680.95	-1.3452	0.1312	2.92e-26	8.09e-24	Tnfrsf10b	21933	25.5341	0	0
ENSMUSG00000021759	2699.58	-1.3439	0.2909	6.72e-08	1.08e-06	Plpp1	19012	7.1727	0	0
ENSMUSG00000026896	2840.17	-1.3436	0.4684	7.14e-05	0.000498	Ifih1	71586	4.1463	0	0
ENSMUSG00000015342	85.1986	-1.3412	0.4553	5.56e-05	0.000401	Xk	22439	4.2551	1	0
ENSMUSG00000012519	549.601	-1.3395	0.3966	1.23e-05	0.000108	Mlkl	74568	4.9091	0	0
ENSMUSG00000028194	1495.45	-1.3367	0.4506	5.2e-05	0.000379	Ddah1	69219	4.2842	0	0
ENSMUSG00000086528	6.60099	-1.3367	1.1103	0.00597	0.0211	NA	NA	2.224	0	0
ENSMUSG00000020098	3.57551	-1.3344	1.5727	0.00936	0.0306	Pcbd1	13180	2.0289	0	0
ENSMUSG00000117748	113.874	-1.3318	0.5092	0.000161	0.000997	Derpc	116621581	3.7943	0	0
ENSMUSG00000094724	2030.38	-1.3308	0.4336	3.69e-05	0.000282	Rnaset2b	68195	4.433	0	0
ENSMUSG00000024665	1725.5	-1.3254	0.1823	7.43e-15	4.11e-13	Fads2	56473	14.1291	0	0
ENSMUSG00000031364	19.6934	-1.3225	1.1722	0.00702	0.0241	Grpr	14829	2.1534	0	0
ENSMUSG00000101211	18.439	-1.3192	1.6387	0.00936	0.0306	NA	NA	2.0288	0	0
ENSMUSG00000026956	1667.25	-1.319	0.1407	1.6e-22	2.57e-20	Uap1l1	227620	21.7952	0	0
ENSMUSG00000054720	2029.61	-1.3171	0.2241	7.85e-11	2.33e-09	Lrrc8c	100604	10.1054	0	0
ENSMUSG00000078776	12.2294	-1.3157	1.0326	0.00534	0.0192	9530053A07Rik	319482	2.2727	0	0
ENSMUSG00000035021	574.203	-1.3141	0.2874	8.33e-08	1.31e-06	Baz1a	217578	7.0794	0	0
ENSMUSG00000020614	263.044	-1.3124	0.3744	7.77e-06	7.24e-05	Fam20a	208659	5.1099	1	0
ENSMUSG00000020184	2844.66	-1.3088	0.1783	4.34e-15	2.54e-13	Mdm2	17246	14.3621	0	0
ENSMUSG00000034488	672.564	-1.3076	0.5858	0.000509	0.00268	Edil3	13612	3.2936	0	0
ENSMUSG00000050335	1589.9	-1.3076	0.5351	0.000277	0.00161	Lgals3	16854	3.5579	0	0
ENSMUSG00000002797	53.5036	-1.3067	0.3783	9.45e-06	8.58e-05	Ggct	110175	5.0245	1	0
ENSMUSG00000028698	1228.1	-1.3039	0.1264	1.34e-26	3.97e-24	Pik3r3	18710	25.8744	0	0
ENSMUSG00000083396	606.127	-1.3026	0.1979	8.97e-13	3.56e-11	Gm15542	100043546	12.0473	0	0
ENSMUSG00000002297	1132.2	-1.2994	0.2127	1.85e-11	5.92e-10	Dbf4	27214	10.7323	0	0
ENSMUSG00000022313	335.839	-1.2969	0.1592	7.91e-18	7.14e-16	Utp23	78581	17.1017	0	0
ENSMUSG00000105826	5.12756	-1.2965	1.4878	0.0101	0.0327	NA	NA	1.9947	0	0
ENSMUSG00000031584	928.663	-1.294	0.345	3.01e-06	3.15e-05	Gsr	14782	5.5212	0	0
ENSMUSG00000030284	181.463	-1.2939	0.6155	0.000742	0.00369	Creld1	171508	3.1297	0	0
ENSMUSG00000047139	1494.44	-1.2938	0.453	7.77e-05	0.000537	Cd24a	12484	4.1094	0	0
ENSMUSG00000061175	1425.87	-1.2932	0.227	2.22e-10	6.08e-09	Fnip2	329679	9.6539	0	0
ENSMUSG00000053395	4.78246	-1.2928	1.3433	0.0095	0.031	Cacng8	81905	2.0224	0	0
ENSMUSG00000050957	20.1837	-1.2895	0.885	0.00373	0.0142	Insl6	27356	2.4288	0	0
ENSMUSG00000043889	13.3172	-1.2889	0.8936	0.00385	0.0146	NA	NA	2.4141	0	0
ENSMUSG00000024989	442.668	-1.2886	0.3098	5.45e-07	6.9e-06	Cep55	74107	6.2634	0	0
ENSMUSG00000042228	131.365	-1.2885	0.4694	0.000112	0.000734	Lyn	17096	3.9507	0	0
ENSMUSG00000032702	2154.78	-1.2882	0.2535	6.51e-09	1.31e-07	Kank1	107351	8.1863	0	1
ENSMUSG00000040387	7.01137	-1.2877	1.1925	0.00805	0.027	Klhl32	212390	2.0942	0	0
ENSMUSG00000003279	22.4121	-1.2831	1.1075	0.00703	0.0242	Dlgap1	224997	2.1529	0	0
ENSMUSG00000020000	47.0649	-1.283	1.2613	0.00897	0.0296	Moxd1	59012	2.0474	0	0
ENSMUSG00000038984	50.6159	-1.2813	0.6561	0.00112	0.00521	Tspyl5	239364	2.9493	0	0
ENSMUSG00000032883	956.966	-1.2782	0.2469	3.93e-09	8.32e-08	Acsl3	74205	8.406	0	0
ENSMUSG00000044337	756.883	-1.2732	0.5032	0.000223	0.00132	Ackr3	12778	3.6525	0	0
ENSMUSG00000042195	16.0949	-1.2693	1.1289	0.00765	0.0259	Slc35f2	72022	2.1164	0	0
ENSMUSG00000030878	642.641	-1.2684	0.252	8.34e-09	1.64e-07	Cdr2	12585	8.0789	1	0
ENSMUSG00000033170	141.009	-1.2645	0.4283	5.82e-05	0.000416	Card10	105844	4.2353	0	0
ENSMUSG00000107035	11.7518	-1.2627	0.8492	0.00362	0.0138	NA	NA	2.4415	0	0
ENSMUSG00000100863	26.7456	-1.2602	0.5624	0.000528	0.00276	Gm12669	620016	3.2773	0	0
ENSMUSG00000041842	1254.71	-1.2588	0.213	6.09e-11	1.83e-09	Fhdc1	229474	10.2153	1	0
ENSMUSG00000021699	772.225	-1.2557	0.2177	1.41e-10	3.97e-09	Pde4d	238871	9.8521	0	0
ENSMUSG00000086607	5.52884	-1.253	1.4801	0.0111	0.0352	4930511M06Rik	75084	1.9543	0	0
ENSMUSG00000040675	726.129	-1.2526	0.2733	7.82e-08	1.24e-06	Mthfd1l	270685	7.107	0	0
ENSMUSG00000047343	5.03226	-1.2523	1.5652	0.011	0.0348	Mettl21c	433294	1.9606	0	0
ENSMUSG00000020307	714.284	-1.2481	0.1962	3.56e-12	1.27e-10	Cdc34	216150	11.4491	0	0
ENSMUSG00000026193	144652	-1.2475	0.3362	3.61e-06	3.7e-05	Fn1	14268	5.442	1	0
ENSMUSG00000047220	10.2119	-1.2439	1.3406	0.0107	0.0343	Iho1	434438	1.9691	0	0
ENSMUSG00000078771	76.4235	-1.2439	0.7514	0.00251	0.0102	Evi2a	14017	2.6012	0	0
ENSMUSG00000057440	418.214	-1.2371	0.3686	1.43e-05	0.000123	Mpp7	75739	4.8438	0	0
ENSMUSG00000033589	371.544	-1.2358	0.2325	1.82e-09	4.12e-08	Reep4	72549	8.7406	0	0
ENSMUSG00000039682	1793.97	-1.235	0.195	4.17e-12	1.47e-10	Lap3	66988	11.3802	0	0
ENSMUSG00000049493	36.4275	-1.2345	0.7879	0.00314	0.0123	Pls1	102502	2.5035	0	0
ENSMUSG00000032294	15130.1	-1.2325	0.1914	2.1e-12	7.75e-11	Pkm	18746	11.6775	1	0
ENSMUSG00000034613	179.021	-1.2324	0.4205	6.49e-05	0.000458	Ppm1h	319468	4.188	0	1
ENSMUSG00000016526	43.1029	-1.2313	0.5092	0.000329	0.00185	Dyrk3	226419	3.4828	0	0
ENSMUSG00000028885	267.956	-1.2311	0.2547	2.29e-08	4.12e-07	Smpdl3b	100340	7.6397	0	0
ENSMUSG00000024349	627.5	-1.2251	0.2016	2.13e-11	6.77e-10	Sting1	72512	10.6711	0	0
ENSMUSG00000022229	58.8508	-1.224	1.0957	0.00831	0.0277	Atp12a	192113	2.0805	0	0
ENSMUSG00000030494	29.467	-1.22	0.672	0.00175	0.00755	Rhpn2	52428	2.7568	0	0
ENSMUSG00000086434	7.53244	-1.2184	1.7833	0.00854	0.0284	NA	NA	2.0684	0	0
ENSMUSG00000055629	42.4476	-1.2168	0.7488	0.00281	0.0112	B4galnt4	330671	2.5513	0	0
ENSMUSG00000040253	1487.42	-1.2121	0.6416	0.00147	0.00649	Gbp7	229900	2.8332	0	0
ENSMUSG00000030793	9.04315	-1.212	1.0796	0.00838	0.0279	Pycard	66824	2.0768	0	0
ENSMUSG00000045954	4575.97	-1.2118	0.2903	5.2e-07	6.66e-06	Cavin2	20324	6.284	0	0
ENSMUSG00000033684	4755.67	-1.2117	0.1019	2.36e-34	1.35e-31	Qsox1	104009	33.6276	0	1
ENSMUSG00000046079	310.733	-1.2112	0.4802	0.000247	0.00145	Lrrc8d	231549	3.6068	1	0
ENSMUSG00000037336	17.2235	-1.2097	0.7988	0.00368	0.0141	Mfsd2b	432628	2.4339	0	0
ENSMUSG00000052921	7.07627	-1.2097	1.1529	0.00958	0.0312	Arhgef15	442801	2.0187	0	0
ENSMUSG00000062488	2479.42	-1.2082	0.9497	0.00628	0.022	Ifit3b	667370	2.2023	0	0
ENSMUSG00000092035	1788.5	-1.2077	0.3142	2.17e-06	2.34e-05	Peg10	170676	5.6641	0	0
ENSMUSG00000038774	2834.64	-1.2046	0.2512	2.77e-08	4.88e-07	Ascc3	77987	7.5581	0	0
ENSMUSG00000026958	774.458	-1.2031	0.2853	4.33e-07	5.68e-06	Dpp7	83768	6.3639	0	0
ENSMUSG00000020953	518.769	-1.2018	0.7989	0.00382	0.0145	Coch	12810	2.4184	0	0
ENSMUSG00000022844	1008	-1.2004	0.3204	3.25e-06	3.37e-05	Pdia5	72599	5.4887	1	0
ENSMUSG00000034460	372.282	-1.1998	0.3776	2.86e-05	0.000226	Six4	20474	4.5431	0	0
ENSMUSG00000032035	813.134	-1.1989	0.2603	7.06e-08	1.13e-06	Ets1	23871	7.1514	0	0
ENSMUSG00000007050	574.463	-1.1979	0.1583	6.5e-16	4.41e-14	Lsm2	27756	15.1869	0	0
ENSMUSG00000024935	41.9138	-1.1973	0.5224	0.000501	0.00264	Slc1a1	20510	3.3005	0	0
ENSMUSG00000010311	28.9885	-1.1969	0.8565	0.00489	0.0178	Optc	269120	2.311	0	0
ENSMUSG00000042688	2695.48	-1.195	0.2313	4.08e-09	8.57e-08	Mapk6	50772	8.3896	0	0
ENSMUSG00000033427	3.81297	-1.1925	1.424	0.0126	0.0392	Upb1	103149	1.8987	0	0
ENSMUSG00000031266	669.698	-1.19	0.3023	1.49e-06	1.69e-05	Gla	11605	5.828	0	0
ENSMUSG00000023868	312.545	-1.1898	0.5965	0.00115	0.00533	Pde10a	23984	2.9376	0	0
ENSMUSG00000070570	21.4389	-1.1817	0.7086	0.00268	0.0108	Slc17a7	72961	2.5714	0	0
ENSMUSG00000057230	730.369	-1.1812	0.2386	1.27e-08	2.4e-07	Aak1	269774	7.8963	0	0
ENSMUSG00000032690	573.76	-1.1809	1.2669	0.012	0.0374	Oas2	246728	1.9225	0	0
ENSMUSG00000048644	338.43	-1.1798	0.178	5.79e-13	2.37e-11	Ctxn1	330695	12.2371	0	0
ENSMUSG00000068744	1061.51	-1.1796	0.2471	3.12e-08	5.46e-07	Psrc1	56742	7.5065	0	0
ENSMUSG00000028496	1158.46	-1.1793	0.1718	1.12e-13	5.1e-12	Mllt3	70122	12.9515	0	0
ENSMUSG00000020464	1090.69	-1.1777	0.2039	1.29e-10	3.68e-09	Pnpt1	71701	9.8905	0	0
ENSMUSG00000044835	4.26669	-1.1774	1.513	0.0129	0.0399	Ankrd45	73844	1.8892	0	0
ENSMUSG00000019590	16.278	-1.176	1.1141	0.01	0.0324	Cyb561	13056	1.9995	0	0
ENSMUSG00000102224	25.0286	-1.1751	1.2395	0.0118	0.0371	4930447F24Rik	76873	1.9269	0	0
ENSMUSG00000028521	351.897	-1.173	0.2768	4.01e-07	5.31e-06	Slc35d1	242585	6.3967	0	0
ENSMUSG00000038871	408.967	-1.1717	0.3323	8.04e-06	7.44e-05	Bpgm	12183	5.0945	1	0
ENSMUSG00000001473	2505.85	-1.1702	0.1466	2.41e-17	1.98e-15	Tubb6	67951	16.6187	1	0
ENSMUSG00000079523	10324.1	-1.17	0.2329	8.67e-09	1.69e-07	Tmsb10	19240	8.062	0	0
ENSMUSG00000030693	4.45763	-1.1636	1.4098	0.0135	0.0412	Klk10	69540	1.8707	0	0
ENSMUSG00000037580	53.1326	-1.1632	0.7727	0.00405	0.0152	Gch1	14528	2.3921	0	0
ENSMUSG00000026341	6384.78	-1.162	0.1589	4.28e-15	2.52e-13	Actr3	74117	14.3686	1	1
ENSMUSG00000087213	38.0395	-1.1608	0.4756	0.000343	0.00192	2810408I11Rik	69941	3.4653	0	0
ENSMUSG00000094437	41.5386	-1.1594	0.4481	0.000219	0.00131	NA	NA	3.6591	0	0
ENSMUSG00000031304	11.8101	-1.1592	1.1115	0.0105	0.0337	Il2rg	16186	1.978	0	0
ENSMUSG00000035692	3705.35	-1.1576	1.0474	0.00945	0.0309	Isg15	100038882	2.0247	0	0
ENSMUSG00000020847	11.6265	-1.1573	0.93	0.00721	0.0247	Rph3al	380714	2.142	0	0
ENSMUSG00000037315	302.372	-1.1555	0.2057	3.27e-10	8.65e-09	Jade3	382207	9.486	0	0
ENSMUSG00000022871	7.80516	-1.1517	0.9857	0.00847	0.0282	Fetub	59083	2.0722	0	0
ENSMUSG00000029822	1666.43	-1.1515	0.3994	8.51e-05	0.00058	Osbpl3	71720	4.0701	0	0
ENSMUSG00000007617	418.786	-1.1508	0.1784	1.86e-12	7e-11	Homer1	26556	11.7303	0	0
ENSMUSG00000097148	10.4918	-1.15	0.9568	0.00795	0.0267	NA	NA	2.0996	0	0
ENSMUSG00000096916	150.013	-1.1492	0.2419	3.57e-08	6.17e-07	Zfp850	100043772	7.4469	0	0
ENSMUSG00000074896	7059.91	-1.1469	1.0195	0.00927	0.0304	Ifit3	15959	2.0328	0	0
ENSMUSG00000070691	464.159	-1.1466	0.2938	1.79e-06	1.99e-05	Runx3	12399	5.7477	0	0
ENSMUSG00000046186	4039.68	-1.1452	0.256	1.38e-07	2.04e-06	Cd109	235505	6.86	1	0
ENSMUSG00000002068	501.827	-1.145	0.2482	7.04e-08	1.13e-06	Ccne1	12447	7.1523	0	0
ENSMUSG00000025324	839.123	-1.1448	0.1897	2.68e-11	8.48e-10	Atp10a	11982	10.5713	0	1
ENSMUSG00000054408	5416.17	-1.1448	0.2417	3.85e-08	6.59e-07	Spcs3	76687	7.4144	0	0
ENSMUSG00000070305	107.247	-1.1442	0.3245	8.34e-06	7.68e-05	Mpzl3	319742	5.0788	0	0
ENSMUSG00000034593	4397.45	-1.144	0.1582	7.94e-15	4.34e-13	Myo5a	17918	14.1001	0	0
ENSMUSG00000018470	57.2844	-1.1432	0.5448	0.000944	0.00452	Kcnab3	16499	3.0251	0	0
ENSMUSG00000044320	4.41047	-1.1425	1.2593	0.0132	0.0406	1700001O22Rik	73598	1.8793	0	0
ENSMUSG00000035451	22.3709	-1.1421	1.0047	0.00914	0.0301	Foxa1	15375	2.0389	0	0
ENSMUSG00000022564	2944.25	-1.1404	0.1204	4.52e-23	8.15e-21	Grina	66168	22.3451	0	0
ENSMUSG00000024079	3906.05	-1.14	0.3915	7.87e-05	0.000543	Eif2ak2	19106	4.1038	0	0
ENSMUSG00000044303	3053.28	-1.1391	0.3455	2.01e-05	0.000166	Cdkn2a	12578	4.697	0	0
ENSMUSG00000024727	15.6152	-1.1356	0.7242	0.00368	0.014	Trpm6	225997	2.4344	0	0
ENSMUSG00000042357	12.8844	-1.1335	1.0518	0.0103	0.0332	Gjb5	14622	1.9854	1	0
ENSMUSG00000000308	6.0919	-1.1322	1.2301	0.0133	0.0407	Ckmt1	12716	1.8778	0	0
ENSMUSG00000027496	718.455	-1.1319	0.241	4.7e-08	7.87e-07	Aurka	20878	7.3275	0	1
ENSMUSG00000028007	3006.7	-1.1311	0.1161	3.34e-24	6.96e-22	Snx7	76561	23.4765	0	0
ENSMUSG00000034285	225.757	-1.1295	0.2712	5.84e-07	7.32e-06	Nipsnap1	18082	6.2334	0	0
ENSMUSG00000045838	308.063	-1.1291	0.2671	4.4e-07	5.75e-06	Ccdc9b	214239	6.3567	0	0
ENSMUSG00000035566	43.2051	-1.1287	1.4213	0.0146	0.044	Pcdh17	219228	1.836	0	0
ENSMUSG00000049511	299.389	-1.1276	0.6786	0.00299	0.0118	Htr1b	15551	2.5245	1	0
ENSMUSG00000030342	4768.34	-1.1259	0.1583	1.88e-14	9.83e-13	Cd9	12527	13.7261	0	0
ENSMUSG00000026558	1468.56	-1.1238	0.0896	7.69e-38	6.5e-35	Uck2	80914	37.1141	0	0
ENSMUSG00000030966	589.204	-1.1238	0.3973	0.000107	0.000705	Trim21	20821	3.9707	0	0
ENSMUSG00000046687	37.2615	-1.1229	0.5658	0.00133	0.00599	Gm5424	432466	2.8757	0	0
ENSMUSG00000068335	501.671	-1.1211	0.2646	4.25e-07	5.61e-06	Dok1	13448	6.3718	0	0
ENSMUSG00000060600	144.234	-1.1207	0.4721	0.000449	0.0024	Eno3	13808	3.3479	1	0
ENSMUSG00000061758	151.205	-1.1207	0.2705	6.52e-07	8.07e-06	Akr1b10	67861	6.1856	1	0
ENSMUSG00000063531	2310.94	-1.1207	0.1738	1.89e-12	7.08e-11	Sema3e	20349	11.7237	0	0
ENSMUSG00000028226	313.111	-1.1183	0.2526	1.77e-07	2.55e-06	Mmp16	17389	6.7516	0	0
ENSMUSG00000025176	24.3784	-1.1181	0.8544	0.00675	0.0234	Hoga1	67432	2.1708	0	0
ENSMUSG00000020901	35.3708	-1.1179	0.5581	0.00128	0.00579	Pik3r5	320207	2.8933	0	0
ENSMUSG00000022472	885.654	-1.1169	0.1635	1.41e-13	6.34e-12	Desi1	28075	12.8519	0	0
ENSMUSG00000035107	1939.31	-1.1153	0.2256	1.37e-08	2.57e-07	Dcbld2	73379	7.8632	1	0
ENSMUSG00000035356	137.897	-1.1141	0.2614	3.84e-07	5.1e-06	Nfkbiz	80859	6.416	0	0
ENSMUSG00000026483	1548.7	-1.1131	0.4285	0.00023	0.00136	Niban1	63913	3.6381	0	0
ENSMUSG00000031799	14466.8	-1.1129	0.158	3.06e-14	1.55e-12	Tpm4	326618	13.5145	1	1
ENSMUSG00000020434	9.98726	-1.1117	0.8385	0.00658	0.0229	4921536K21Rik	67430	2.1817	1	0
ENSMUSG00000020553	62.8062	-1.1113	0.5759	0.00157	0.00687	Pctp	18559	2.8035	0	0
ENSMUSG00000021823	11405.9	-1.1112	0.2871	2.16e-06	2.33e-05	Vcl	22330	5.6661	1	1
ENSMUSG00000058073	10.3258	-1.1106	1.2726	0.0146	0.0439	NA	NA	1.8369	0	0
ENSMUSG00000001870	13147.1	-1.1086	0.412	0.000172	0.00106	Ltbp1	268977	3.7636	1	0
ENSMUSG00000026944	633.884	-1.1069	0.2736	1.02e-06	1.2e-05	Abca2	11305	5.9902	0	0
ENSMUSG00000080850	6.56771	-1.1067	1.2119	0.014	0.0426	NA	NA	1.8532	0	0
ENSMUSG00000046718	4514.06	-1.1064	0.8873	0.00783	0.0264	Bst2	69550	2.1064	1	0
ENSMUSG00000061119	1002.91	-1.1063	0.1784	9.41e-12	3.13e-10	Prcp	72461	11.0265	0	0
ENSMUSG00000097643	17.6922	-1.1056	0.7857	0.00558	0.02	NA	NA	2.253	0	0
ENSMUSG00000022528	441.788	-1.1035	0.2857	2.26e-06	2.42e-05	Hes1	15205	5.6468	0	0
ENSMUSG00000025279	8.78207	-1.1033	1.3699	0.0154	0.0461	Dnase1l3	13421	1.8115	1	0
ENSMUSG00000046805	27.2332	-1.1029	0.9963	0.0103	0.0332	Mpeg1	17476	1.9855	0	0
ENSMUSG00000027699	1559.93	-1.1028	0.2724	1.02e-06	1.2e-05	Ect2	13605	5.9931	0	0
ENSMUSG00000037613	282.679	-1.1025	0.2682	7.69e-07	9.32e-06	Tnfrsf23	79201	6.1143	0	0
ENSMUSG00000046169	231.137	-1.1014	0.3028	5.72e-06	5.53e-05	Adamts6	108154	5.2425	0	0
ENSMUSG00000045095	674.447	-1.1013	0.2467	1.52e-07	2.23e-06	Magi1	14924	6.8184	1	0
ENSMUSG00000045095	674.447	-1.1013	0.2467	1.52e-07	2.23e-06	4930511A08Rik	78178	6.8184	0	0
ENSMUSG00000024379	47.6281	-1.1012	0.8654	0.0075	0.0255	Tslp	53603	2.1251	0	0
ENSMUSG00000018362	2960.63	-1.0992	0.1655	5.2e-13	2.14e-11	Kpna2	16647	12.2836	0	0
ENSMUSG00000022500	1564.23	-1.0992	0.1528	1.04e-14	5.61e-13	Litaf	56722	13.9829	0	0
ENSMUSG00000028671	215.3	-1.0982	0.3822	9.65e-05	0.000646	Gale	74246	4.0153	1	0
ENSMUSG00000025085	1201.2	-1.0979	0.4436	0.000346	0.00193	Ablim1	226251	3.461	0	0
ENSMUSG00000023809	224.684	-1.0978	0.3044	6.53e-06	6.22e-05	Rps6ka2	20112	5.1854	0	0
ENSMUSG00000057143	1586.55	-1.0964	0.3651	6.22e-05	0.000442	Trim12c	319236	4.206	0	0
ENSMUSG00000023067	5175.55	-1.0947	0.2664	7.85e-07	9.5e-06	Cdkn1a	12575	6.1051	1	0
ENSMUSG00000051323	2263.79	-1.0946	0.6268	0.00259	0.0105	Pcdh19	279653	2.5875	0	0
ENSMUSG00000027955	3695.54	-1.0936	0.2551	3.51e-07	4.69e-06	Gask1b	68659	6.4549	0	0
ENSMUSG00000037788	1986.18	-1.0917	0.1488	3.68e-15	2.19e-13	Vopp1	232023	14.4343	0	0
ENSMUSG00000031328	29872.8	-1.0913	0.1696	2.1e-12	7.75e-11	Flna	192176	11.6783	1	1
ENSMUSG00000025321	386.911	-1.0905	0.1972	5.64e-10	1.42e-08	Itgb8	320910	9.249	0	0
ENSMUSG00000105388	60.8004	-1.0902	0.4336	0.000311	0.00177	Rpl36a-ps2	100040331	3.5066	0	0
ENSMUSG00000056201	9944.24	-1.0897	0.1586	1.07e-13	4.89e-12	Cfl1	12631	12.9713	1	1
ENSMUSG00000020272	486.472	-1.0858	0.2256	2.78e-08	4.91e-07	Stk10	20868	7.5555	0	0
ENSMUSG00000048277	725.454	-1.0856	0.1693	2.42e-12	8.88e-11	Syngr2	20973	11.6158	1	1
ENSMUSG00000022378	558.63	-1.0824	0.1849	8.35e-11	2.47e-09	Cyrib	223601	10.0782	0	0
ENSMUSG00000079555	619.968	-1.0824	0.1337	9.36e-18	8.26e-16	Haus3	231123	17.0288	0	0
ENSMUSG00000090363	8.85918	-1.0819	1.2474	0.0155	0.0462	NA	NA	1.8099	0	0
ENSMUSG00000042099	97.782	-1.0801	0.3576	6.04e-05	0.000431	Kank3	80880	4.2188	0	0
ENSMUSG00000022312	6090.02	-1.0798	0.1396	1.69e-16	1.22e-14	Eif3h	68135	15.7716	1	0
ENSMUSG00000028048	1766.74	-1.0792	0.2526	3.85e-07	5.11e-06	Gba	14466	6.415	0	0
ENSMUSG00000005087	3166.39	-1.0779	0.4105	0.000226	0.00134	Cd44	12505	3.6463	0	0
ENSMUSG00000027463	28.1907	-1.0747	0.788	0.00649	0.0226	Slc52a3	69698	2.1875	0	0
ENSMUSG00000027580	2264.77	-1.0744	0.4988	0.000923	0.00444	Helz2	229003	3.0347	0	0
ENSMUSG00000097415	31.6164	-1.0743	0.5043	0.000987	0.00469	AU020206	108167440	3.0057	0	0
ENSMUSG00000035678	52.9529	-1.0729	0.4061	0.000216	0.00129	Tnfsf9	21950	3.6647	0	0
ENSMUSG00000100843	13.152	-1.0721	0.8022	0.00692	0.0238	Gm8307	666819	2.16	0	0
ENSMUSG00000018001	4077.7	-1.0717	0.2787	2.56e-06	2.72e-05	Cyth3	19159	5.5918	0	0
ENSMUSG00000024210	20.0063	-1.0712	0.8891	0.00907	0.0299	Ip6k3	271424	2.0422	0	0
ENSMUSG00000089945	1394.88	-1.0698	0.3338	3.19e-05	0.00025	Pakap	677884	4.4961	0	0
ENSMUSG00000030827	6.88162	-1.0682	1.3851	0.0168	0.0494	Fgf21	56636	1.7753	0	0
ENSMUSG00000015143	10654.1	-1.0678	0.1785	3.94e-11	1.21e-09	Actn1	109711	10.4048	1	1
ENSMUSG00000090841	8706.7	-1.0676	0.1954	8.61e-10	2.08e-08	Myl6	17904	9.0648	1	0
ENSMUSG00000032135	929.316	-1.0673	0.4051	0.000224	0.00133	Mcam	84004	3.6496	0	0
ENSMUSG00000024912	268.726	-1.067	0.4247	0.000329	0.00185	Fosl1	14283	3.4831	0	1
ENSMUSG00000031578	879.658	-1.0669	0.1298	3.37e-18	3.16e-16	Mak16	67920	17.4725	0	0
ENSMUSG00000005103	5451.38	-1.0664	0.224	3.74e-08	6.42e-07	Wdr1	22388	7.4272	1	1
ENSMUSG00000098843	2.91997	-1.0644	1.5598	0.015	0.0451	NA	NA	1.8228	0	0
ENSMUSG00000027940	7769.82	-1.0642	0.1597	4.6e-13	1.9e-11	Tpm3	59069	12.3377	0	0
ENSMUSG00000064181	329.489	-1.064	0.3814	0.000137	0.000869	Rab3ip	216363	3.8634	0	0
ENSMUSG00000025889	4.65091	-1.0611	1.3691	0.0171	0.0501	Snca	20617	1.7678	0	0
ENSMUSG00000031367	409.439	-1.0607	0.5487	0.00172	0.00745	Ap1s2	108012	2.7637	0	0
ENSMUSG00000036908	175.248	-1.0567	0.6026	0.00274	0.011	Unc93b1	54445	2.5624	0	0
ENSMUSG00000040296	4406.4	-1.0562	0.4283	0.000388	0.00212	Rigi	230073	3.4115	0	0
ENSMUSG00000034205	1408.07	-1.0533	1.1099	0.0148	0.0444	Loxl2	94352	1.8308	1	0
ENSMUSG00000067916	596.319	-1.0511	0.479	0.000867	0.00422	Zfp991	666532	3.0619	0	0
ENSMUSG00000027540	1422.85	-1.0504	0.2574	9.66e-07	1.15e-05	Ptpn1	19246	6.0148	0	0
ENSMUSG00000034422	1740.89	-1.0497	0.5659	0.00216	0.00901	Parp14	547253	2.6664	0	0
ENSMUSG00000028426	5323.9	-1.0493	0.1571	4.29e-13	1.79e-11	Rad23b	19359	12.3673	0	0
ENSMUSG00000022443	26738.3	-1.0492	0.149	3.26e-14	1.64e-12	Myh9	17886	13.4865	1	1
ENSMUSG00000110040	122.159	-1.0484	0.6588	0.00411	0.0154	NA	NA	2.3863	0	0
ENSMUSG00000004951	211.115	-1.0467	0.7132	0.00546	0.0196	Hspb1	15507	2.2624	1	0
ENSMUSG00000028960	3556.73	-1.0452	0.2288	1.02e-07	1.57e-06	Ube4b	63958	6.9926	0	0
ENSMUSG00000097028	25.3822	-1.045	0.6711	0.00448	0.0166	Ptgs2os	320019	2.3488	1	0
ENSMUSG00000027610	561.821	-1.0447	0.1619	1.97e-12	7.31e-11	Gss	14854	11.7062	0	0
ENSMUSG00000049866	633.86	-1.0433	0.4533	0.000649	0.00329	Arl4c	320982	3.1877	0	0
ENSMUSG00000059439	657.725	-1.042	0.2931	8.96e-06	8.19e-05	Bcas3	192197	5.0476	0	0
ENSMUSG00000029364	2006.82	-1.0412	0.1387	1.06e-15	6.91e-14	Wsb2	59043	14.9735	0	0
ENSMUSG00000044676	69.2002	-1.0412	0.4732	0.000871	0.00423	Zfp612	234725	3.06	0	0
ENSMUSG00000056220	1515.61	-1.0395	0.2824	5.43e-06	5.29e-05	Pla2g4a	18783	5.265	1	1
ENSMUSG00000005950	200.123	-1.0361	0.3809	0.000183	0.00112	P2rx5	94045	3.7378	0	0
ENSMUSG00000039470	290.84	-1.0328	0.5159	0.00153	0.00672	Zdhhc2	70546	2.8162	0	0
ENSMUSG00000083670	34.8269	-1.0325	0.5234	0.00165	0.00717	NA	NA	2.7821	0	0
ENSMUSG00000023008	1887.44	-1.0308	0.1453	2.3e-14	1.18e-12	Fmnl3	22379	13.6382	0	0
ENSMUSG00000025227	24.0821	-1.0303	0.5915	0.00298	0.0118	Mfsd13a	75146	2.5258	0	0
ENSMUSG00000033307	1123.29	-1.0298	0.25	8.56e-07	1.03e-05	Mif	17319	6.0676	0	0
ENSMUSG00000042208	573.371	-1.0296	0.2041	9.21e-09	1.79e-07	Sanbr	71675	8.0357	0	0
ENSMUSG00000029777	4096.55	-1.0275	0.1002	1.87e-26	5.28e-24	Gars	353172	25.7274	0	0
ENSMUSG00000022415	17.1563	-1.0271	0.7125	0.00602	0.0213	Syngr1	20972	2.2201	0	0
ENSMUSG00000042660	339.651	-1.0248	0.1523	3.12e-13	1.31e-11	Wdr55	67936	12.5063	0	0
ENSMUSG00000029019	3.38438	-1.0231	1.4343	0.0182	0.0529	Nppb	18158	1.7396	1	1
ENSMUSG00000105987	4135.86	-1.0226	0.9095	0.0116	0.0365	NA	NA	1.9352	0	0
ENSMUSG00000015932	9020.63	-1.0214	0.1845	6.18e-10	1.54e-08	Dstn	56431	9.2093	1	1
ENSMUSG00000066170	4.21341	-1.0209	1.2082	0.0179	0.0522	NA	NA	1.746	0	0
ENSMUSG00000027035	1716.01	-1.0201	0.2415	5.45e-07	6.9e-06	Cers6	241447	6.2637	1	0
ENSMUSG00000029086	20.3623	-1.0198	1.0205	0.0146	0.0439	Prom1	19126	1.8371	0	0
ENSMUSG00000028919	361.467	-1.0172	0.2572	1.82e-06	2.01e-05	Arhgef19	213649	5.7409	0	0
ENSMUSG00000031078	7835.4	-1.0152	0.0855	2.65e-34	1.47e-31	Cttn	13043	33.5764	0	0
ENSMUSG00000098573	48.595	-1.0149	0.4385	0.000668	0.00337	NA	NA	3.175	0	0
ENSMUSG00000038507	2198.8	-1.0131	0.3086	2.73e-05	0.000217	Parp12	243771	4.5637	0	0
ENSMUSG00000030321	6.14961	-1.0128	1.0527	0.0157	0.0466	Efcab12	212516	1.8053	0	0
ENSMUSG00000033060	1906.92	-1.0127	0.4049	0.000385	0.00211	Lmo7	380928	3.4141	0	0
ENSMUSG00000038831	115.629	-1.0125	0.3641	0.000159	0.000987	Ralgps1	241308	3.7991	0	0
ENSMUSG00000026088	623.41	-1.0116	0.3634	0.000158	0.000982	Mitd1	69028	3.802	0	0
ENSMUSG00000060594	633.519	-1.0106	0.3497	0.000111	0.000729	Layn	244864	3.9545	0	0
ENSMUSG00000018821	253.713	-1.01	0.1864	1.25e-09	2.95e-08	Avpi1	69534	8.9019	0	0
ENSMUSG00000032718	13.3635	-1.0093	1.2492	0.019	0.0547	Mansc1	67729	1.7216	0	0
ENSMUSG00000037725	1918.38	-1.0068	0.1245	1.1e-17	9.64e-16	Ckap2	80986	16.959	0	0
ENSMUSG00000074121	28.007	-1.0055	0.6072	0.00387	0.0146	Ntf5	78405	2.4127	0	0
ENSMUSG00000025981	631.515	-1.0054	0.2083	3.09e-08	5.43e-07	Coq10b	67876	7.5101	0	0
ENSMUSG00000055560	15.792	-1.0052	0.7642	0.00825	0.0276	Zfp459	328274	2.0837	0	0
ENSMUSG00000005481	916.538	-1.0046	0.1918	3.45e-09	7.38e-08	Ddx39a	68278	8.4624	0	0
ENSMUSG00000057123	26.1996	-1.0044	0.9891	0.0146	0.044	Gja5	14613	1.8357	0	0
ENSMUSG00000015980	86.873	-1.0037	0.4437	0.000798	0.00393	Lrrc27	76612	3.0981	1	0
ENSMUSG00000050370	8.55199	-1.0028	1.2893	0.0196	0.056	Ch25h	12642	1.7084	0	0
ENSMUSG00000026110	126.231	-1.0023	0.6819	0.00596	0.0211	Mgat4a	269181	2.2247	0	0
ENSMUSG00000026796	4106.29	-1.0021	0.1368	4.59e-15	2.67e-13	Niban2	227737	14.3383	0	0
ENSMUSG00000040328	12.0053	-1.0001	0.8567	0.0112	0.0354	Or2v1	18356	1.9512	0	0
ENSMUSG00000037020	421.211	-0.9984	0.288	1.42e-05	0.000122	Wdr62	233064	4.8492	0	0
ENSMUSG00000002881	1802.43	-0.998	0.1491	4.32e-13	1.79e-11	Nab1	17936	12.3647	0	0
ENSMUSG00000048621	3.68134	-0.9965	1.3179	0.02	0.0569	Gm6377	622976	1.6999	0	0
ENSMUSG00000076433	105.562	-0.9963	0.3865	0.000317	0.0018	Cep295nl	58251	3.4988	0	0
ENSMUSG00000029090	2088.39	-0.9956	0.4488	0.000923	0.00444	Adgra3	70693	3.0349	0	0
ENSMUSG00000024795	1409.54	-0.9947	0.2041	2.49e-08	4.44e-07	Kif20b	240641	7.6038	0	0
ENSMUSG00000074151	542.555	-0.9927	0.469	0.00123	0.00561	Nlrc5	434341	2.9095	0	0
ENSMUSG00000028251	196.302	-0.9915	0.3078	3.64e-05	0.000278	Tstd3	77032	4.4394	1	0
ENSMUSG00000063524	8324.04	-0.9904	0.2999	2.7e-05	0.000216	Eno1	13806	4.5684	0	0
ENSMUSG00000020325	117.284	-0.9892	0.6933	0.00674	0.0234	Fstl3	83554	2.1715	1	0
ENSMUSG00000091649	116.226	-0.9891	0.8809	0.0124	0.0387	Phf11b	236451	1.9051	0	0
ENSMUSG00000021190	3223.33	-0.9887	0.1598	1.28e-11	4.19e-10	Lgmn	19141	10.8927	0	0
ENSMUSG00000036745	751.583	-0.988	0.2377	8.12e-07	9.76e-06	Ttll7	70892	6.0907	0	0
ENSMUSG00000023960	1580.41	-0.9879	0.2244	2.6e-07	3.59e-06	Enpp5	83965	6.5844	0	0
ENSMUSG00000048922	691.223	-0.9867	0.2141	9.68e-08	1.5e-06	Cdca2	108912	7.0143	0	0
ENSMUSG00000041408	2878.2	-0.984	0.1255	8.81e-17	6.64e-15	Wapl	218914	16.0553	0	0
ENSMUSG00000025001	2291.92	-0.9818	0.2274	3.96e-07	5.26e-06	Hells	15201	6.4022	0	0
ENSMUSG00000074813	56.2209	-0.9816	0.6683	0.00625	0.0219	Morrbid	100043424	2.2042	0	0
ENSMUSG00000031202	155.471	-0.9813	0.2041	3.61e-08	6.22e-07	Rab39b	67790	7.4425	0	0
ENSMUSG00000029171	641.293	-0.9802	0.2781	1.19e-05	0.000105	Pgm2	66681	4.9251	0	0
ENSMUSG00000001403	1011.09	-0.9796	0.2222	2.59e-07	3.57e-06	Ube2c	68612	6.5862	0	0
ENSMUSG00000026932	1207.09	-0.9794	0.1396	4.72e-14	2.3e-12	Nacc2	67991	13.3259	1	0
ENSMUSG00000026123	1291.27	-0.9777	0.3021	3.58e-05	0.000275	Plekhb2	226971	4.4457	0	1
ENSMUSG00000025229	4.17853	-0.9754	1.5531	0.0169	0.0498	Pitx3	18742	1.7713	0	0
ENSMUSG00000037161	7.23022	-0.975	0.9528	0.0153	0.0457	Mgarp	67749	1.8159	0	0
ENSMUSG00000042292	828.759	-0.9748	0.2417	1.46e-06	1.67e-05	Mrtfa	223701	5.8362	0	0
ENSMUSG00000021702	600.337	-0.9747	0.9661	0.0157	0.0466	Thbs4	21828	1.8051	0	0
ENSMUSG00000028334	1153.01	-0.9736	0.2241	3.58e-07	4.78e-06	Nans	94181	6.4458	0	0
ENSMUSG00000042305	938.029	-0.9735	0.2078	6.94e-08	1.12e-06	Tmem183a	57439	7.1586	1	1
ENSMUSG00000025408	743.698	-0.9711	0.1976	2.17e-08	3.93e-07	Ddit3	13198	7.6637	1	0
ENSMUSG00000020124	1271.94	-0.9705	0.1939	1.36e-08	2.55e-07	Usp15	14479	7.8677	0	0
ENSMUSG00000034912	14.0155	-0.9697	1.1287	0.0197	0.0563	Mdga2	320772	1.7057	0	0
ENSMUSG00000021301	6.59029	-0.9683	1.4212	0.0205	0.0581	Hecw1	94253	1.6886	0	0
ENSMUSG00000029554	766.192	-0.9676	0.3135	6.35e-05	0.00045	Mad1l1	17120	4.1971	0	0
ENSMUSG00000032363	115.747	-0.9674	0.3313	0.000113	0.000737	Adamts7	108153	3.9473	0	0
ENSMUSG00000078495	543.054	-0.9666	0.1431	3.12e-13	1.31e-11	Zfp984	100041677	12.5062	0	0
ENSMUSG00000018819	2095.61	-0.9661	0.5255	0.00272	0.0109	Lsp1	16985	2.5651	0	0
ENSMUSG00000026240	425.651	-0.9659	0.4286	0.000902	0.00435	Cops7b	26895	3.0448	0	0
ENSMUSG00000031659	251.489	-0.9648	0.7569	0.00976	0.0317	Adcy7	11513	2.0106	0	0
ENSMUSG00000041889	1020.24	-0.9646	0.1701	3.34e-10	8.82e-09	Shisa4	77552	9.4765	1	0
ENSMUSG00000027737	138.972	-0.9641	0.5384	0.00308	0.0121	Slc7a11	26570	2.5113	0	0
ENSMUSG00000081756	20.7952	-0.9628	0.6572	0.00658	0.0229	NA	NA	2.1819	0	0
ENSMUSG00000091549	662.456	-0.9623	0.4105	0.000702	0.00351	NA	NA	3.1537	0	0
ENSMUSG00000022895	689.336	-0.9603	0.2943	3.43e-05	0.000266	Ets2	23872	4.4642	0	1
ENSMUSG00000028639	13873.6	-0.9596	0.0848	2.17e-31	9.4e-29	Ybx1	22608	30.6644	0	0
ENSMUSG00000026779	889.139	-0.9586	0.1647	1.38e-10	3.92e-09	Mastl	67121	9.8599	0	0
ENSMUSG00000038028	266.57	-0.9581	0.3088	6.17e-05	0.000439	Tigar	319801	4.2096	0	0
ENSMUSG00000063268	910.664	-0.9578	0.4228	0.000892	0.00431	Parp10	671535	3.0498	0	0
ENSMUSG00000000489	45.8916	-0.9577	0.9303	0.0157	0.0466	Pdgfb	18591	1.8049	1	0
ENSMUSG00000022144	31.406	-0.9574	0.9445	0.0161	0.0477	Gdnf	14573	1.7931	0	0
ENSMUSG00000030189	3534.62	-0.9563	0.2284	7.86e-07	9.5e-06	Ybx3	56449	6.1047	0	0
ENSMUSG00000022350	3562.89	-0.9553	0.1283	2.07e-15	1.29e-13	Washc5	223593	14.6834	0	0
ENSMUSG00000027313	230.837	-0.9546	0.2465	3.12e-06	3.25e-05	Chac1	69065	5.506	0	0
ENSMUSG00000019478	204.199	-0.9535	0.2134	2.15e-07	3.03e-06	Rab4a	19341	6.6685	0	0
ENSMUSG00000031553	5.29654	-0.9533	1.3003	0.0223	0.0619	Adam3	11497	1.6527	0	0
ENSMUSG00000035104	81.1172	-0.9524	0.4082	0.000745	0.0037	Eva1a	232146	3.1278	0	0
ENSMUSG00000036986	2169.05	-0.9517	0.2432	2.65e-06	2.81e-05	Pml	18854	5.5763	0	0
ENSMUSG00000028212	1116.17	-0.9514	0.1837	5.67e-09	1.16e-07	Ccne2	12448	8.2461	0	0
ENSMUSG00000078920	411.48	-0.9501	0.7671	0.0108	0.0345	Ifi47	15953	1.9655	0	0
ENSMUSG00000027499	407.822	-0.9498	0.3809	0.000468	0.00249	Pkia	18767	3.3299	0	0
ENSMUSG00000027331	968.18	-0.9491	0.2361	1.69e-06	1.89e-05	Knstrn	51944	5.7714	0	0
ENSMUSG00000045868	782.607	-0.9487	1.0154	0.0186	0.0538	Gvin1	74558	1.7304	0	0
ENSMUSG00000039232	243.547	-0.9483	0.272	1.53e-05	0.00013	Stx11	74732	4.816	0	1
ENSMUSG00000032598	364.755	-0.9473	0.7224	0.00942	0.0308	Nckipsd	80987	2.026	0	0
ENSMUSG00000028494	1479.34	-0.9469	0.2463	3.6e-06	3.69e-05	Plin2	11520	5.4439	0	0
ENSMUSG00000039813	188.48	-0.9459	0.3008	5.52e-05	0.000399	Tbc1d2	381605	4.2578	0	0
ENSMUSG00000024966	3628.14	-0.9458	0.1484	4.48e-12	1.56e-10	Stip1	20867	11.3486	0	0
ENSMUSG00000038550	41.5557	-0.9447	0.3897	0.000584	0.00301	Ciart	229599	3.2334	0	0
ENSMUSG00000000531	191.587	-0.9439	0.3178	0.000103	0.00068	Tamalin	56149	3.9892	0	0
ENSMUSG00000075272	7.84679	-0.9409	1.1442	0.0218	0.0611	Ttc30a2	620631	1.661	0	0
ENSMUSG00000026764	166.891	-0.9399	0.6082	0.00581	0.0206	Kif5c	16574	2.2356	0	0
ENSMUSG00000030107	1997.31	-0.9391	0.8424	0.014	0.0426	Usp18	24110	1.8532	0	0
ENSMUSG00000019810	1572.26	-0.9387	0.3122	9.21e-05	0.000621	Fuca2	66848	4.0359	0	0
ENSMUSG00000038736	1002.75	-0.9383	0.1411	7.16e-13	2.89e-11	Nudcd1	67429	12.1449	0	0
ENSMUSG00000028020	233.653	-0.9381	0.287	3.62e-05	0.000277	Glrb	14658	4.4419	0	0
ENSMUSG00000069874	2419.04	-0.9381	0.5613	0.00438	0.0162	Irgm2	54396	2.3589	0	0
ENSMUSG00000034959	10.552	-0.9372	0.8136	0.0131	0.0405	Rubcnl	271221	1.8811	0	0
ENSMUSG00000051147	150.957	-0.9367	0.2635	1.22e-05	0.000107	Nat2	17961	4.9149	0	0
ENSMUSG00000027951	2405.32	-0.9354	0.3888	0.000634	0.00322	Adar	56417	3.1982	0	0
ENSMUSG00000030605	7879.79	-0.9332	0.2821	3.17e-05	0.000248	Mfge8	17304	4.4994	0	0
ENSMUSG00000023075	1017.6	-0.9304	0.2529	7.6e-06	7.11e-05	Akirin1	68050	5.1192	1	0
ENSMUSG00000045328	2046.48	-0.9295	0.1908	3.14e-08	5.49e-07	Cenpe	229841	7.5036	0	0
ENSMUSG00000023456	4627.24	-0.9292	0.1596	1.54e-10	4.35e-09	Tpi1	21991	9.8111	0	0
ENSMUSG00000000317	4.50173	-0.9287	1.1347	0.0225	0.0625	Bcl6b	12029	1.6474	0	0
ENSMUSG00000018899	675.865	-0.9285	0.216	5.21e-07	6.67e-06	Irf1	16362	6.283	0	0
ENSMUSG00000078302	76.7074	-0.9283	1.0081	0.0198	0.0565	Foxd1	15229	1.703	0	0
ENSMUSG00000047104	4.62866	-0.9278	1.2015	0.0234	0.0645	Pbp2	76400	1.6301	0	0
ENSMUSG00000048706	648.962	-0.9277	0.4244	0.00121	0.00555	Lurap1l	52829	2.9158	1	0
ENSMUSG00000024346	903.915	-0.9272	0.1387	5.9e-13	2.41e-11	Pfdn1	67199	12.2288	0	0
ENSMUSG00000004791	22.3813	-0.9266	0.6327	0.00717	0.0246	Pgf	18654	2.1443	0	0
ENSMUSG00000028328	114.762	-0.9261	0.4113	0.00101	0.00479	Tmod1	21916	2.9938	0	0
ENSMUSG00000097145	223.783	-0.925	0.337	0.000231	0.00137	9230114K14Rik	414108	3.6371	0	0
ENSMUSG00000009681	1380.95	-0.9249	0.1517	2.87e-11	9.03e-10	Bcr	110279	10.5416	0	0
ENSMUSG00000029334	411.943	-0.9249	0.6857	0.00919	0.0302	Prkg2	19092	2.0367	0	0
ENSMUSG00000044576	38.8502	-0.9232	0.4362	0.00149	0.00656	Garem2	242915	2.8281	0	0
ENSMUSG00000038510	440.663	-0.9231	0.1638	4.78e-10	1.23e-08	Rpf2	67239	9.3204	0	0
ENSMUSG00000039903	73.6473	-0.9229	0.5533	0.00459	0.0169	Eva1c	70967	2.3387	1	0
ENSMUSG00000029594	556.573	-0.9218	0.3319	0.00021	0.00126	Rbm19	74111	3.6786	0	0
ENSMUSG00000010755	1403.36	-0.9208	0.208	2.96e-07	4.03e-06	Cars	27267	6.5287	1	0
ENSMUSG00000092232	5.955	-0.9208	1.5663	0.0171	0.0501	NA	NA	1.7679	0	0
ENSMUSG00000028164	759.557	-0.9205	0.889	0.0168	0.0494	Manba	110173	1.775	0	0
ENSMUSG00000056888	187.16	-0.919	1.2378	0.0243	0.0665	Glipr1	73690	1.615	0	1
ENSMUSG00000061723	19.7298	-0.9189	0.7658	0.0125	0.0389	Tnnt3	21957	1.9027	0	0
ENSMUSG00000105366	173.612	-0.9187	0.5874	0.00588	0.0208	NA	NA	2.2309	0	0
ENSMUSG00000030761	1355.65	-0.9184	0.3858	0.000719	0.00359	Myo7a	17921	3.1431	0	0
ENSMUSG00000019737	23.2837	-0.9177	0.583	0.00576	0.0205	Syne4	233066	2.2395	0	0
ENSMUSG00000020848	94.4039	-0.9176	0.4119	0.00111	0.00518	Doc2b	13447	2.9531	0	0
ENSMUSG00000115219	87.7203	-0.917	0.2817	4.08e-05	0.000308	Eef1akmt4	110599566	4.3889	0	0
ENSMUSG00000037712	2885.74	-0.9167	0.2126	5.13e-07	6.59e-06	Fermt2	218952	6.2902	1	1
ENSMUSG00000039911	406.459	-0.9163	0.342	0.000292	0.00168	Spsb1	74646	3.5344	0	0
ENSMUSG00000030774	536.492	-0.915	0.2944	6.99e-05	0.000489	Pak1	18479	4.1556	0	0
ENSMUSG00000025403	1660.05	-0.9148	0.2138	6.03e-07	7.52e-06	Shmt2	108037	6.2197	0	0
ENSMUSG00000031447	19402.3	-0.9135	0.1069	3.36e-19	3.57e-17	Lamp1	16783	18.4742	0	0
ENSMUSG00000064127	2158.63	-0.912	0.189	4.3e-08	7.25e-07	Med14	26896	7.3661	0	0
ENSMUSG00000041064	176.195	-0.9108	0.2707	2.79e-05	0.000222	Pif1	208084	4.5545	0	0
ENSMUSG00000003585	61.475	-0.9101	0.723	0.0114	0.036	Sec14l2	67815	1.9431	0	0
ENSMUSG00000054136	6.61276	-0.9096	1.2416	0.0249	0.068	Adm2	223780	1.6037	0	0
ENSMUSG00000037697	378.784	-0.9095	0.3224	0.000189	0.00115	Ddhd1	114874	3.7226	0	1
ENSMUSG00000030403	1330.72	-0.9078	0.249	9.45e-06	8.58e-05	Vasp	22323	5.0243	1	1
ENSMUSG00000022442	384.649	-0.9059	0.2136	7.42e-07	9.04e-06	Ttll1	319953	6.1297	1	0
ENSMUSG00000047407	960.399	-0.9051	0.264	2.24e-05	0.000182	Tgif1	21815	4.6506	0	0
ENSMUSG00000074637	123.033	-0.904	0.7132	0.0114	0.0359	Sox2	20674	1.9442	0	0
ENSMUSG00000078185	387.122	-0.9036	0.2783	4.44e-05	0.000331	Chml	12663	4.3526	0	0
ENSMUSG00000041703	90.9063	-0.9026	1.4038	0.0236	0.0648	Zic5	65100	1.6278	1	0
ENSMUSG00000050555	284.925	-0.9026	0.2342	4.09e-06	4.11e-05	Hyls1	76832	5.3878	0	0
ENSMUSG00000062184	7756.05	-0.9021	0.471	0.00267	0.0107	Hs6st2	50786	2.5736	0	0
ENSMUSG00000028037	3006.87	-0.9019	1.0407	0.0226	0.0627	Ifi44	99899	1.6454	0	0
ENSMUSG00000032221	464.236	-0.899	0.1843	3.51e-08	6.08e-07	Mns1	17427	7.4542	0	0
ENSMUSG00000026596	1474.21	-0.8988	0.1867	4.83e-08	8.05e-07	Abl2	11352	7.3157	0	0
ENSMUSG00000041135	275.856	-0.896	0.2189	1.51e-06	1.71e-05	Ripk2	192656	5.8216	0	0
ENSMUSG00000026873	256.842	-0.8957	0.2958	9.94e-05	0.000663	Phf19	74016	4.0024	0	0
ENSMUSG00000027282	2189.89	-0.8948	0.1372	2.11e-12	7.75e-11	Mtch2	56428	11.6767	0	0
ENSMUSG00000090053	295.926	-0.8946	0.3173	0.000201	0.00121	Pakap	677884	3.6973	0	0
ENSMUSG00000040389	347.853	-0.8941	0.2385	6.56e-06	6.25e-05	Wdr47	99512	5.1828	0	0
ENSMUSG00000026827	1149.79	-0.8936	0.2031	3.77e-07	5.02e-06	Gpd2	14571	6.4236	0	0
ENSMUSG00000090210	134.954	-0.8914	0.4803	0.00319	0.0125	Itga10	213119	2.4962	1	0
ENSMUSG00000078521	100.044	-0.8913	0.3625	0.000624	0.00318	Aunip	69885	3.205	0	0
ENSMUSG00000049307	35.6922	-0.891	0.7169	0.0123	0.0384	Fut4	14345	1.9099	0	0
ENSMUSG00000031629	205.982	-0.8894	0.3664	0.000689	0.00346	Cenpu	71876	3.162	0	0
ENSMUSG00000040511	722.514	-0.8893	0.269	3.78e-05	0.000288	Pvr	52118	4.4227	0	0
ENSMUSG00000026638	7.98141	-0.8891	0.979	0.022	0.0615	Irf6	54139	1.6576	0	0
ENSMUSG00000037921	669.718	-0.8872	0.6577	0.0101	0.0325	Ddx60	234311	1.9969	0	0
ENSMUSG00000037341	14.0248	-0.885	1.0216	0.0235	0.0647	Slc9a7	236727	1.6287	0	0
ENSMUSG00000038059	169.26	-0.8847	0.2263	3.51e-06	3.61e-05	Smim3	106878	5.4543	0	0
ENSMUSG00000028644	5.15415	-0.8841	0.9719	0.0222	0.0619	Ermap	27028	1.6537	0	0
ENSMUSG00000036931	9.2594	-0.8838	0.8263	0.0172	0.0505	Nfkbid	243910	1.7646	0	0
ENSMUSG00000038047	919.396	-0.8829	0.1872	8.55e-08	1.34e-06	Haus6	230376	7.0678	0	0
ENSMUSG00000031441	4079.65	-0.8822	0.2179	1.96e-06	2.14e-05	Atp11a	50770	5.7081	0	0
ENSMUSG00000045273	335.436	-0.8814	0.2183	2.05e-06	2.23e-05	Cenph	26886	5.6884	0	0
ENSMUSG00000033031	1394.75	-0.8812	0.2457	1.33e-05	0.000116	Cip2a	224171	4.8751	0	0
ENSMUSG00000096054	627.138	-0.8809	0.2851	8.49e-05	0.000579	Syne1	64009	4.0712	0	0
ENSMUSG00000027775	3086.06	-0.8798	0.1331	1.24e-12	4.86e-11	Mfsd1	66868	11.9052	0	0
ENSMUSG00000038807	614.179	-0.8798	0.2001	4.1e-07	5.41e-06	Rap1gap2	380711	6.3877	0	0
ENSMUSG00000026870	7.40737	-0.8786	1.0229	0.0241	0.0661	Cutal	77996	1.6182	0	0
ENSMUSG00000101581	4.37115	-0.878	1.2849	0.0269	0.0724	C430002N11Rik	319707	1.5698	0	0
ENSMUSG00000018293	6120.75	-0.876	0.1571	8.59e-10	2.08e-08	Pfn1	18643	9.0662	1	0
ENSMUSG00000070522	35.2767	-0.8753	0.4263	0.00203	0.00858	NA	NA	2.6921	0	0
ENSMUSG00000022629	395.583	-0.8752	0.3643	0.000778	0.00384	Kif21a	16564	3.109	0	0
ENSMUSG00000032849	390.34	-0.875	0.1601	1.63e-09	3.73e-08	Abcc4	239273	8.7875	0	0
ENSMUSG00000001424	3526.66	-0.8741	0.208	1.02e-06	1.2e-05	Snd1	56463	5.9896	1	0
ENSMUSG00000021273	1824.18	-0.874	0.2397	1.09e-05	9.68e-05	Fdft1	14137	4.9639	0	0
ENSMUSG00000039748	469.427	-0.8734	0.2424	1.3e-05	0.000113	Exo1	26909	4.8864	0	0
ENSMUSG00000025795	552.812	-0.873	0.2819	8.56e-05	0.000583	Rassf3	192678	4.0676	0	0
ENSMUSG00000068739	3751.77	-0.8712	0.1079	2.25e-17	1.87e-15	Sars	20226	16.6475	0	0
ENSMUSG00000021747	131.483	-0.8695	0.4402	0.00253	0.0103	Cfap20dc	74430	2.597	0	0
ENSMUSG00000028645	788.749	-0.8695	0.3311	0.000407	0.00221	Slc2a1	20525	3.3901	1	1
ENSMUSG00000020679	113.199	-0.8688	0.9717	0.0235	0.0647	Hnf1b	21410	1.6288	0	0
ENSMUSG00000022125	1321.06	-0.8688	0.1422	3.55e-11	1.1e-09	Cln5	211286	10.4494	0	0
ENSMUSG00000033417	1929.52	-0.8687	0.0974	1.51e-20	1.79e-18	Cacul1	78832	19.8215	0	0
ENSMUSG00000022123	9.10425	-0.8686	1.2935	0.0275	0.0735	Scel	64929	1.5612	0	0
ENSMUSG00000023827	393.011	-0.8686	0.402	0.00156	0.00684	Agpat4	68262	2.8066	1	1
ENSMUSG00000059456	1096.04	-0.8686	0.1734	2.04e-08	3.71e-07	Ptk2b	19229	7.6902	0	0
ENSMUSG00000010601	30.3876	-0.8682	0.5085	0.00487	0.0178	Apol7a	75761	2.3127	0	0
ENSMUSG00000062480	26.875	-0.8682	0.8181	0.0181	0.0526	Acat3	224530	1.7426	0	0
ENSMUSG00000046731	315.913	-0.8676	0.1924	2.53e-07	3.5e-06	Kctd11	216858	6.596	1	0
ENSMUSG00000083705	36.4393	-0.8669	0.5151	0.00517	0.0187	Gm8624	667423	2.2868	0	0
ENSMUSG00000010358	942.978	-0.8668	0.4707	0.00355	0.0136	Ifi35	70110	2.4494	1	0
ENSMUSG00000041245	106.963	-0.8666	0.3366	0.000481	0.00255	Wnk3	279561	3.3178	0	0
ENSMUSG00000025037	2695.54	-0.866	0.1621	3.41e-09	7.31e-08	Maoa	17161	8.4678	0	0
ENSMUSG00000036777	4065.29	-0.8657	0.207	1.16e-06	1.35e-05	Anln	68743	5.9341	1	0
ENSMUSG00000030986	449.842	-0.8648	0.1629	4.12e-09	8.64e-08	Dhx32	101437	8.3846	0	0
ENSMUSG00000074006	3.85998	-0.864	1.123	0.0274	0.0735	Omp	18378	1.5619	0	0
ENSMUSG00000024134	153.985	-0.8638	0.9111	0.022	0.0614	Six2	20472	1.6581	0	0
ENSMUSG00000096035	4.08528	-0.8632	1.3187	0.0274	0.0735	Odaph	381651	1.5615	0	0
ENSMUSG00000084860	7.10087	-0.8624	1.0127	0.0252	0.0687	NA	NA	1.5979	0	0
ENSMUSG00000078490	52.3535	-0.8618	0.3783	0.00116	0.00534	Cfap74	544678	2.9357	0	0
ENSMUSG00000066440	868.709	-0.8615	0.1335	4.02e-12	1.42e-10	Zfyve26	211978	11.3958	0	0
ENSMUSG00000097466	9.51539	-0.8613	1.0249	0.0257	0.0696	D430036J16Rik	319405	1.5908	1	0
ENSMUSG00000030867	1216.21	-0.8608	0.215	2.62e-06	2.78e-05	Plk1	18817	5.5816	0	0
ENSMUSG00000042225	936.646	-0.8608	0.262	4.59e-05	0.00034	Ammecr1	56068	4.3386	0	0
ENSMUSG00000037594	203.354	-0.8596	0.2679	6.09e-05	0.000434	Clba1	217887	4.2157	0	0
ENSMUSG00000021556	1216.92	-0.8591	0.2833	0.000113	0.000738	Golm1	105348	3.9465	0	0
ENSMUSG00000032128	3.2486	-0.8586	1.3836	0.0261	0.0707	Robo3	19649	1.5833	0	0
ENSMUSG00000040078	591.762	-0.8566	0.1874	1.99e-07	2.84e-06	NA	NA	6.7006	0	0
ENSMUSG00000026646	161.381	-0.8557	0.329	0.000463	0.00246	Suv39h2	64707	3.3346	0	0
ENSMUSG00000047990	4.9287	-0.8549	1.2725	0.0286	0.0761	C2cd4a	244911	1.5431	0	0
ENSMUSG00000045180	227.768	-0.8545	0.3257	0.000434	0.00233	Shroom2	110380	3.3625	0	0
ENSMUSG00000068740	106.437	-0.8544	0.7318	0.0155	0.0462	Celsr2	53883	1.8094	0	0
ENSMUSG00000040254	2466.33	-0.8543	0.425	0.00243	0.00994	Sema3d	108151	2.6143	0	0
ENSMUSG00000068245	2307.14	-0.8527	0.8146	0.0192	0.0553	Phf11d	219132	1.7158	0	0
ENSMUSG00000041781	1855.87	-0.8516	0.1263	5.93e-13	2.41e-11	Cpsf2	51786	12.227	0	0
ENSMUSG00000026170	23.0625	-0.8515	0.5333	0.00656	0.0228	Cyp27a1	104086	2.183	0	0
ENSMUSG00000004864	159.671	-0.8511	0.2883	0.000154	0.00096	Mapk13	26415	3.8135	0	0
ENSMUSG00000036109	193.888	-0.8503	0.4662	0.0039	0.0147	Mbnl3	171170	2.4086	0	0
ENSMUSG00000071266	423.412	-0.8496	0.1771	6.74e-08	1.09e-06	Zfp946	74149	7.1717	0	0
ENSMUSG00000049401	2273.68	-0.8487	0.2563	4.38e-05	0.000327	Ogfr	72075	4.3581	1	0
ENSMUSG00000020021	257.228	-0.8468	0.5235	0.00635	0.0222	Fgd6	13998	2.1971	0	0
ENSMUSG00000026667	1624.1	-0.8437	0.152	1.18e-09	2.79e-08	Uhmk1	16589	8.927	0	0
ENSMUSG00000059182	572.595	-0.8435	0.1303	3.81e-12	1.35e-10	Skap2	54353	11.4187	0	0
ENSMUSG00000037544	1016.19	-0.8432	0.261	6.04e-05	0.00043	Dlgap5	218977	4.2192	0	0
ENSMUSG00000059674	205.762	-0.8428	0.3541	0.000932	0.00447	Cdh24	239096	3.0305	0	0
ENSMUSG00000059743	2141.91	-0.8419	0.3346	0.00063	0.00321	Fdps	110196	3.2006	0	0
ENSMUSG00000004788	464.297	-0.8407	0.226	9.47e-06	8.59e-05	Eif2b2	217715	5.0235	1	0
ENSMUSG00000021929	2089.72	-0.8407	0.1654	1.61e-08	2.98e-07	Kpna3	16648	7.7932	0	0
ENSMUSG00000003153	33.5201	-0.8404	0.784	0.019	0.0548	Slc2a3	20527	1.7213	0	0
ENSMUSG00000006958	243.137	-0.8398	0.3649	0.00118	0.00541	Chrd	12667	2.9294	0	0
ENSMUSG00000034936	21.2409	-0.839	0.5937	0.01	0.0324	Arl4d	80981	1.998	1	1
ENSMUSG00000051232	227.74	-0.8388	0.1825	1.93e-07	2.76e-06	Tmem199	195040	6.7143	0	0
ENSMUSG00000031504	62.3547	-0.8378	0.3655	0.00122	0.00555	Rab20	19332	2.9153	0	0
ENSMUSG00000030536	8080.31	-0.8377	0.1871	3.46e-07	4.65e-06	Iqgap1	29875	6.4606	0	0
ENSMUSG00000078994	112.57	-0.8372	0.3692	0.0013	0.00588	Zfp429	72807	2.8853	0	0
ENSMUSG00000073490	120.881	-0.8367	0.8971	0.024	0.0658	Ifi207	226691	1.6202	0	0
ENSMUSG00000034333	367.727	-0.8356	0.2142	4.61e-06	4.56e-05	Zbed4	223773	5.3366	0	0
ENSMUSG00000016257	991.734	-0.8338	0.1308	7.93e-12	2.66e-10	Prelid3b	66390	11.1006	0	0
ENSMUSG00000022216	1899.97	-0.8338	0.2423	2.89e-05	0.000228	Psme1	19186	4.5386	0	0
ENSMUSG00000072437	252.341	-0.8324	0.2461	3.65e-05	0.000279	Nanos1	332397	4.4375	0	0
ENSMUSG00000024165	3060.08	-0.8299	0.1403	1.49e-10	4.21e-09	Jpt2	52009	9.8266	0	0
ENSMUSG00000031068	2841.03	-0.8299	0.1196	1.74e-13	7.71e-12	Glrx3	30926	12.7598	0	0
ENSMUSG00000031387	204.272	-0.8296	0.369	0.00141	0.00628	Renbp	19703	2.85	0	0
ENSMUSG00000057506	352.91	-0.8289	0.1998	1.63e-06	1.84e-05	Bloc1s2	73689	5.7866	0	0
ENSMUSG00000003779	2643.99	-0.8287	0.1947	1.01e-06	1.18e-05	Kif20a	19348	5.9974	0	0
ENSMUSG00000032911	2455.39	-0.8285	0.1913	7.21e-07	8.82e-06	Cspg4	121021	6.1422	0	0
ENSMUSG00000105703	750.589	-0.828	0.2778	0.000154	0.000963	NA	NA	3.8123	0	0
ENSMUSG00000051397	3.14333	-0.8273	1.1772	0.0312	0.0817	Tacstd2	56753	1.5059	0	0
ENSMUSG00000027070	30.1241	-0.8264	1.0473	0.0296	0.078	Lrp2	14725	1.5293	0	0
ENSMUSG00000032187	4377.72	-0.8254	0.1099	2.66e-15	1.63e-13	Smarca4	20586	14.5756	0	0
ENSMUSG00000062380	38.1229	-0.8254	0.8089	0.0215	0.0603	Tubb3	22152	1.6679	0	0
ENSMUSG00000034570	10.2073	-0.8246	0.9343	0.0265	0.0716	Inpp5j	170835	1.5765	0	0
ENSMUSG00000010936	655.306	-0.8242	0.1809	2.55e-07	3.52e-06	Vac14	234729	6.5942	0	0
ENSMUSG00000040848	1046.99	-0.8234	0.1237	1.26e-12	4.93e-11	Sft2d2	108735	11.8982	0	0
ENSMUSG00000039501	2262.59	-0.8226	0.3821	0.00187	0.008	Znfx1	98999	2.7275	0	0
ENSMUSG00000062561	17.6772	-0.8207	0.675	0.0155	0.0462	NA	NA	1.81	0	0
ENSMUSG00000031256	1158.32	-0.8203	0.1735	1.12e-07	1.71e-06	Cstf2	108062	6.9495	0	0
ENSMUSG00000056612	867.761	-0.8202	0.1863	5.4e-07	6.85e-06	Ppp1r14b	18938	6.2673	0	0
ENSMUSG00000060093	3.16043	-0.8198	1.1755	0.0319	0.083	H4c1	326619	1.4964	0	0
ENSMUSG00000025647	4971.2	-0.8193	0.3581	0.00132	0.00594	Shisa5	66940	2.8802	0	0
ENSMUSG00000030894	3854.43	-0.8193	0.1112	7.81e-15	4.28e-13	Tpp1	12751	14.1074	0	0
ENSMUSG00000106464	121.071	-0.8189	0.3151	0.00054	0.00281	C130083M11Rik	414111	3.2679	0	0
ENSMUSG00000028600	524.655	-0.8174	0.4219	0.0033	0.0128	Podn	242608	2.4812	0	0
ENSMUSG00000062169	1124.77	-0.8169	0.1251	3.08e-12	1.12e-10	Cnih4	98417	11.5109	0	0
ENSMUSG00000051236	5193.16	-0.8162	0.1531	4.87e-09	1e-07	Msrb3	320183	8.3121	1	1
ENSMUSG00000046714	414.696	-0.8161	0.2818	0.000215	0.00129	Foxc2	14234	3.668	0	0
ENSMUSG00000071042	78.7887	-0.8161	0.4017	0.00262	0.0106	Rasgrp3	240168	2.5812	0	0
ENSMUSG00000040033	3217.02	-0.8154	0.4668	0.00523	0.0189	Stat2	20847	2.2813	0	0
ENSMUSG00000015340	9.1381	-0.8146	1.2861	0.0313	0.0819	Cybb	13058	1.504	0	0
ENSMUSG00000021125	6.04179	-0.8141	0.9182	0.0271	0.0727	Arg2	11847	1.5678	0	0
ENSMUSG00000024598	5919.26	-0.8131	0.25	6.42e-05	0.000455	Fbn2	14119	4.1922	0	0
ENSMUSG00000030543	10.4346	-0.8128	0.8126	0.0229	0.0633	Mesp2	17293	1.6401	0	0
ENSMUSG00000027379	987.453	-0.8127	0.2513	6.87e-05	0.000482	Bub1	12235	4.1632	0	0
ENSMUSG00000028273	4849.14	-0.8118	0.2861	0.000265	0.00154	Pdlim5	56376	3.5775	1	1
ENSMUSG00000020844	1709.43	-0.8111	0.2976	0.000378	0.00208	Nxn	18230	3.4225	0	0
ENSMUSG00000026915	1015.34	-0.8102	0.2335	2.91e-05	0.00023	Strbp	20744	4.5355	0	0
ENSMUSG00000044340	928.088	-0.8098	0.1668	6.29e-08	1.02e-06	Phlpp1	98432	7.2011	0	0
ENSMUSG00000030609	1158.38	-0.8097	0.284	0.000256	0.00149	Aen	68048	3.5921	1	0
ENSMUSG00000027347	14.4002	-0.8093	0.8589	0.0253	0.0688	Rasgrp1	19419	1.5973	0	0
ENSMUSG00000079014	3.51073	-0.8087	1.2079	0.0328	0.0849	Serpina3i	628900	1.4835	0	0
ENSMUSG00000020532	3159.7	-0.807	0.1063	1.56e-15	9.9e-14	Acaca	107476	14.8069	0	0
ENSMUSG00000035245	740.498	-0.8067	0.2202	1.41e-05	0.000121	Eogt	101351	4.8507	1	0
ENSMUSG00000028577	2128.36	-0.8063	0.1213	1.49e-12	5.7e-11	Plaa	18786	11.8255	0	0
ENSMUSG00000062007	5.29798	-0.8057	1.0303	0.0314	0.082	Hsh2d	209488	1.5035	0	0
ENSMUSG00000020190	1354.6	-0.8052	0.1685	9.61e-08	1.49e-06	Mknk2	17347	7.0173	0	0
ENSMUSG00000030516	3497.96	-0.8051	0.1828	5.81e-07	7.29e-06	Tjp1	21872	6.2355	0	0
ENSMUSG00000004266	17.1743	-0.8036	0.568	0.0111	0.0352	Ptpn6	15170	1.955	0	0
ENSMUSG00000053797	2.33499	-0.8027	1.3705	0.0292	NA	Krt16	16666	1.5342	0	0
ENSMUSG00000050310	2186.91	-0.8022	0.1567	1.67e-08	3.09e-07	Rictor	78757	7.7765	0	0
ENSMUSG00000049985	8.57456	-0.8015	0.918	0.0284	0.0757	Ankrd55	77318	1.5462	0	0
ENSMUSG00000097239	108.268	-0.8012	0.4852	0.00679	0.0235	NA	NA	2.168	0	0
ENSMUSG00000034675	2133.62	-0.7987	0.1613	4.12e-08	6.97e-07	Dbn1	56320	7.3855	0	0
ENSMUSG00000037313	1208.74	-0.7981	0.1552	1.5e-08	2.8e-07	Tacc3	21335	7.8225	0	0
ENSMUSG00000011267	40.7766	-0.7977	0.4865	0.00705	0.0242	Zfp296	63872	2.1521	0	0
ENSMUSG00000035365	396.076	-0.7974	0.3059	0.000577	0.00298	Parpbp	75317	3.2391	0	0
ENSMUSG00000028207	6125.64	-0.7972	0.1743	2.72e-07	3.74e-06	Asph	65973	6.5649	0	0
ENSMUSG00000020392	513.166	-0.797	0.1746	2.89e-07	3.95e-06	Cdkn2aipnl	52626	6.5398	0	0
ENSMUSG00000017897	30.2604	-0.7969	0.9174	0.0289	0.0767	Eya2	14049	1.5386	0	0
ENSMUSG00000036678	1039.05	-0.796	0.1084	1.11e-14	5.94e-13	Aaas	223921	13.9561	1	0
ENSMUSG00000106604	3.20912	-0.7953	1.1484	0.0342	0.0876	NA	NA	1.4661	0	0
ENSMUSG00000026622	702.136	-0.7941	0.2296	3.32e-05	0.000258	Nek2	18005	4.4789	0	0
ENSMUSG00000029174	1112.41	-0.794	0.1788	5.23e-07	6.68e-06	Tbc1d1	57915	6.2815	1	0
ENSMUSG00000021668	872.738	-0.7938	0.2103	9.68e-06	8.74e-05	Polk	27015	5.014	1	0
ENSMUSG00000051220	776.251	-0.7935	0.2413	6.2e-05	0.000441	Ercc6l	236930	4.2079	0	0
ENSMUSG00000079470	199.903	-0.7934	0.2187	1.74e-05	0.000146	Utp14b	195434	4.7597	0	0
ENSMUSG00000056486	445.922	-0.7932	0.2908	0.000407	0.00221	Chn1	108699	3.3905	0	0
ENSMUSG00000056999	2217.78	-0.7926	0.1982	3.81e-06	3.87e-05	Ide	15925	5.4192	0	0
ENSMUSG00000003518	1218.04	-0.7925	0.2027	5.58e-06	5.41e-05	Dusp3	72349	5.2536	0	0
ENSMUSG00000028873	682.026	-0.7916	0.1554	2.02e-08	3.68e-07	Cdca8	52276	7.6939	0	0
ENSMUSG00000028796	1542.23	-0.7908	0.1703	2.04e-07	2.9e-06	Phc2	54383	6.6897	0	0
ENSMUSG00000040213	81.943	-0.7892	0.3918	0.00302	0.0119	Kyat3	229905	2.5195	0	0
ENSMUSG00000089812	21.5467	-0.7887	0.7127	0.0205	0.0581	Gm15867	100503471	1.6887	0	0
ENSMUSG00000022658	13.3003	-0.7881	0.823	0.0261	0.0705	Tagln3	56370	1.584	0	0
ENSMUSG00000033491	172.271	-0.7875	0.6086	0.0147	0.0443	Prss35	244954	1.8326	1	0
ENSMUSG00000022283	18395.7	-0.7872	0.0862	3.85e-21	4.99e-19	Pabpc1	18458	20.4141	1	0
ENSMUSG00000045165	6.00847	-0.787	1.3946	0.0286	0.076	AI467606	101602	1.5435	0	0
ENSMUSG00000082419	2.50764	-0.7864	1.37	0.03	NA	Gm11425	102635048	1.523	0	0
ENSMUSG00000073867	20.9113	-0.7858	0.532	0.0103	0.0332	NA	NA	1.9861	0	0
ENSMUSG00000025626	1276.53	-0.7851	0.1146	4.31e-13	1.79e-11	Phf6	70998	12.3651	0	0
ENSMUSG00000028883	4046.22	-0.785	0.5057	0.00886	0.0293	Sema3a	20346	2.0525	1	1
ENSMUSG00000079197	1466.15	-0.7847	0.2714	0.000252	0.00148	Psme2	19188	3.5984	0	0
ENSMUSG00000041506	284.997	-0.7844	0.1664	1.5e-07	2.21e-06	Rrp9	27966	6.8231	0	0
ENSMUSG00000001418	2497.23	-0.7839	0.1329	2.18e-10	5.97e-09	Glmp	56700	9.6625	0	0
ENSMUSG00000091387	615.796	-0.7838	0.4766	0.0073	0.0249	Gcnt4	218476	2.1366	0	0
ENSMUSG00000024049	388.271	-0.7833	0.3034	0.00066	0.00334	Myom1	17929	3.1802	0	0
ENSMUSG00000020925	622.19	-0.7826	0.1662	1.56e-07	2.28e-06	Ccdc43	52715	6.8076	0	0
ENSMUSG00000042129	16.0783	-0.7824	0.8136	0.0263	0.0711	Rassf4	213391	1.5803	0	0
ENSMUSG00000000628	232.989	-0.7816	0.3695	0.00241	0.00988	Hk2	15277	2.6177	0	0
ENSMUSG00000025521	330.655	-0.7814	0.2332	5.27e-05	0.000383	Tmem192	73067	4.2783	0	0
ENSMUSG00000027947	157.192	-0.7811	0.266	0.000221	0.00132	Il6ra	16194	3.6551	0	0
ENSMUSG00000025666	503.579	-0.7808	0.4659	0.00689	0.0237	Tmem47	192216	2.162	0	1
ENSMUSG00000005667	1018.61	-0.7805	0.2003	6.32e-06	6.05e-05	Mthfd2	17768	5.1996	0	0
ENSMUSG00000001467	3549.07	-0.7804	0.3415	0.00155	0.0068	Cyp51	13121	2.8093	0	0
ENSMUSG00000028701	117.057	-0.7795	0.2481	0.000112	0.000734	Lurap1	68075	3.951	0	0
ENSMUSG00000034459	6924.44	-0.7792	0.8429	0.028	0.0747	Ifit1	15957	1.5527	1	0
ENSMUSG00000068699	5229.05	-0.7779	0.3216	0.00108	0.00506	Flnc	68794	2.965	0	0
ENSMUSG00000105692	170.255	-0.7776	0.2293	4.64e-05	0.000343	NA	NA	4.3339	0	0
ENSMUSG00000051329	1167.18	-0.7774	0.2748	0.000318	0.0018	Nup160	59015	3.4972	0	0
ENSMUSG00000002603	888.572	-0.7759	0.2393	8e-05	0.000549	Tgfb1	21803	4.0969	0	0
ENSMUSG00000079311	3.18712	-0.7753	1.1443	0.0363	0.0917	Gm3222	100041236	1.4401	0	0
ENSMUSG00000041827	167.372	-0.7746	0.8213	0.0276	0.0738	Oasl1	231655	1.5594	0	0
ENSMUSG00000030029	392.495	-0.7743	0.3433	0.00172	0.00745	Lrig1	16206	2.7641	0	0
ENSMUSG00000028179	91.9567	-0.7733	0.4877	0.00858	0.0285	Cth	107869	2.0665	0	0
ENSMUSG00000031604	2091.5	-0.7732	0.3748	0.00285	0.0113	Msmo1	66234	2.5455	0	0
ENSMUSG00000027115	456.419	-0.7725	0.1839	1.79e-06	1.99e-05	Kif18a	228421	5.748	0	0
ENSMUSG00000079069	8.04153	-0.7717	0.9024	0.0314	0.0821	8430423G03Rik	71473	1.5029	0	0
ENSMUSG00000022044	3.23403	-0.7713	1.264	0.0352	0.0896	Stmn4	56471	1.4535	0	0
ENSMUSG00000093384	7.52546	-0.7709	1.1039	0.0366	0.0923	NA	NA	1.4369	0	0
ENSMUSG00000081534	1288.65	-0.7708	0.1489	1.49e-08	2.79e-07	Slc48a1	67739	7.8258	0	0
ENSMUSG00000079225	68.3852	-0.7686	0.3699	0.00279	0.0111	NA	NA	2.554	0	0
ENSMUSG00000001025	9097.45	-0.7679	0.1978	7.19e-06	6.76e-05	S100a6	20200	5.1433	0	0
ENSMUSG00000069135	450.929	-0.7672	0.1745	7.6e-07	9.24e-06	Cep43	75296	6.119	0	0
ENSMUSG00000038116	1857.02	-0.767	0.2243	4.42e-05	0.000329	Phf20	228829	4.3549	0	0
ENSMUSG00000017716	811.204	-0.7668	0.1879	3.13e-06	3.26e-05	Birc5	11799	5.5044	0	0
ENSMUSG00000036781	1548.31	-0.7667	0.1897	3.71e-06	3.77e-05	Rps27l	67941	5.4312	1	0
ENSMUSG00000056708	1320.83	-0.7666	0.2171	2.91e-05	0.00023	Ier5	15939	4.5356	1	1
ENSMUSG00000032501	475.836	-0.7664	0.3092	0.000961	0.00459	Trib1	211770	3.0173	0	1
ENSMUSG00000002107	2016.63	-0.7655	0.4255	0.00552	0.0198	Celf2	14007	2.2582	0	0
ENSMUSG00000054582	6.92813	-0.7654	0.965	0.0344	0.088	Pabpc1l	381404	1.4635	0	0
ENSMUSG00000000706	2.99235	-0.7653	1.2743	0.0354	0.09	Btn1a1	12231	1.4514	0	0
ENSMUSG00000001228	2512.25	-0.7644	0.2144	2.6e-05	0.000209	Uhrf1	18140	4.5857	0	0
ENSMUSG00000028967	997.094	-0.7644	0.3257	0.0014	0.00624	Errfi1	74155	2.8534	0	1
ENSMUSG00000020640	1058.01	-0.7639	0.1586	1.03e-07	1.58e-06	Itsn2	20403	6.9891	0	0
ENSMUSG00000052533	2211.6	-0.7639	0.1399	3.27e-09	7.06e-08	Nup188	227699	8.4857	0	0
ENSMUSG00000051431	2.74867	-0.7636	1.3676	0.0311	NA	Gpr87	84111	1.5072	0	0
ENSMUSG00000079043	259.28	-0.7635	0.1562	7.1e-08	1.14e-06	Fastkd5	380601	7.1486	0	0
ENSMUSG00000052102	762.181	-0.7634	0.2466	0.000142	0.0009	Gnpda1	26384	3.8465	0	1
ENSMUSG00000028128	972.219	-0.7629	0.1617	1.67e-07	2.42e-06	F3	14066	6.7785	1	1
ENSMUSG00000029635	613.553	-0.7627	0.1948	6.47e-06	6.18e-05	Cdk8	264064	5.189	0	0
ENSMUSG00000021998	7.15064	-0.7625	0.9572	0.0345	0.0883	Lcp1	18826	1.4618	0	0
ENSMUSG00000054293	7.73597	-0.7619	0.8413	0.0301	0.0792	P2ry10b	213438	1.5214	0	0
ENSMUSG00000063273	2304.22	-0.7606	0.1557	7.32e-08	1.17e-06	Naa15	74838	7.1352	0	0
ENSMUSG00000032026	1334.58	-0.7601	0.2089	2e-05	0.000165	Rexo2	104444	4.6996	0	0
ENSMUSG00000061751	390.001	-0.7598	0.5197	0.0116	0.0364	Kalrn	545156	1.9367	1	0
ENSMUSG00000075705	440.761	-0.7591	0.1399	4.12e-09	8.64e-08	Msrb1	27361	8.385	1	0
ENSMUSG00000028098	866.606	-0.7586	0.1117	7.83e-13	3.15e-11	Rnf115	67845	12.1062	0	0
ENSMUSG00000017868	4.17701	-0.7571	1.2134	0.0377	0.0944	Sgk2	27219	1.4242	0	0
ENSMUSG00000021385	340.648	-0.756	0.1573	1.14e-07	1.72e-06	Ippk	75678	6.9432	1	0
ENSMUSG00000005378	457.46	-0.7555	0.4277	0.00616	0.0217	Bud23	66138	2.2105	0	0
ENSMUSG00000048806	2.12186	-0.7547	1.3259	0.0339	NA	Ifnb1	15977	1.4697	0	0
ENSMUSG00000035559	203.422	-0.7542	0.1832	2.88e-06	3.03e-05	Mpv17l2	234384	5.5406	1	0
ENSMUSG00000047281	82.5078	-0.7532	0.4407	0.00706	0.0242	Sfn	55948	2.1514	0	0
ENSMUSG00000031591	7245.85	-0.7528	0.1292	4.25e-10	1.1e-08	Asah1	11886	9.3718	0	0
ENSMUSG00000025498	1969.94	-0.7526	0.8133	0.03	0.0791	Irf7	54123	1.5226	0	0
ENSMUSG00000026097	360.958	-0.7523	0.2599	0.000293	0.00168	Ormdl1	227102	3.5333	0	0
ENSMUSG00000035834	74.2361	-0.7522	0.3998	0.0048	0.0176	Polr3g	67486	2.319	1	0
ENSMUSG00000003873	1192.14	-0.7519	0.1601	2e-07	2.85e-06	Bax	12028	6.6991	1	0
ENSMUSG00000020121	230.2	-0.7508	0.2338	0.000102	0.000678	Srgap1	117600	3.9905	0	0
ENSMUSG00000029405	3502.82	-0.7503	0.1473	2.69e-08	4.76e-07	G3bp2	23881	7.5699	1	0
ENSMUSG00000044921	20.7093	-0.7503	0.7725	0.0282	0.0753	Rassf9	237504	1.5491	0	0
ENSMUSG00000002007	13.0221	-0.747	0.8631	0.0331	0.0853	Srpk3	56504	1.4805	0	0
ENSMUSG00000049134	88.0509	-0.7464	0.9571	0.0367	0.0925	Nrap	18175	1.4353	0	0
ENSMUSG00000052776	986.953	-0.746	0.8806	0.034	0.0872	Oas1a	246730	1.469	0	0
ENSMUSG00000040034	317.641	-0.7455	0.203	1.91e-05	0.000159	Nup43	69912	4.7191	0	0
ENSMUSG00000022295	1201.49	-0.7445	0.118	2.2e-11	6.95e-10	Atp6v1c1	66335	10.6585	0	0
ENSMUSG00000025492	8133.99	-0.7443	0.4739	0.00978	0.0317	Ifitm3	66141	2.0097	1	0
ENSMUSG00000024501	3499.11	-0.7442	0.2764	0.000571	0.00295	Dpysl3	22240	3.2434	1	0
ENSMUSG00000014303	1398.65	-0.7441	0.2317	0.000105	0.000697	Glis2	83396	3.9773	0	0
ENSMUSG00000032966	4562.99	-0.7436	0.1521	8.13e-08	1.28e-06	Fkbp1a	14225	7.0901	1	0
ENSMUSG00000062098	797.474	-0.7426	0.207	2.7e-05	0.000216	Btbd3	228662	4.5691	1	0
ENSMUSG00000107355	16.612	-0.7424	0.6619	0.0228	0.063	AI839979	100740	1.6425	0	0
ENSMUSG00000006378	106.36	-0.7422	0.4749	0.01	0.0324	Gcat	26912	1.9992	1	0
ENSMUSG00000030688	216.36	-0.742	0.2515	0.000257	0.0015	Stard10	56018	3.5904	0	0
ENSMUSG00000000290	10.1423	-0.7419	0.9156	0.0359	0.091	Itgb2	16414	1.4446	0	0
ENSMUSG00000022075	598.744	-0.7419	0.2156	4.69e-05	0.000347	Rhobtb2	246710	4.3285	0	0
ENSMUSG00000019838	119.628	-0.7406	0.2753	0.000585	0.00301	Slc16a10	72472	3.2327	0	0
ENSMUSG00000062175	159.996	-0.74	0.3811	0.00437	0.0162	Tgif2	228839	2.3599	0	0
ENSMUSG00000020869	3588.28	-0.7398	0.1756	2.06e-06	2.24e-05	Lrrc59	98238	5.6857	0	0
ENSMUSG00000028656	5823.51	-0.7393	0.1447	2.63e-08	4.67e-07	Cap1	12331	7.5797	1	0
ENSMUSG00000040990	549.192	-0.7388	0.3961	0.00524	0.019	Sh3kbp1	58194	2.2805	0	0
ENSMUSG00000031803	21.1838	-0.7387	0.8113	0.0318	0.083	B3gnt3	72297	1.4972	0	0
ENSMUSG00000037601	1064.98	-0.7386	0.178	2.75e-06	2.9e-05	Nme1	18102	5.561	0	0
ENSMUSG00000054808	10161	-0.7368	0.1699	1.2e-06	1.39e-05	Actn4	60595	5.9209	1	1
ENSMUSG00000031781	367.696	-0.7364	0.3135	0.00158	0.0069	Ciapin1	109006	2.8017	0	0
ENSMUSG00000023341	378.811	-0.7363	0.5726	0.0175	0.0511	Mx2	17858	1.7582	1	0
ENSMUSG00000032604	1384.92	-0.736	0.1488	6.29e-08	1.02e-06	Qars	97541	7.2012	0	0
ENSMUSG00000038732	520.908	-0.7357	0.2295	0.000113	0.000737	Mboat1	218121	3.9472	0	0
ENSMUSG00000006304	4943.22	-0.7356	0.12	7.42e-11	2.21e-09	Arpc2	76709	10.1297	0	1
ENSMUSG00000032384	1541.97	-0.7355	0.1924	1.11e-05	9.83e-05	Csnk1g1	214897	4.9563	1	0
ENSMUSG00000038963	26.9418	-0.7354	1.0015	0.0395	0.0981	Slco4a1	108115	1.4036	0	0
ENSMUSG00000106990	165.096	-0.7345	0.2799	0.000732	0.00365	NA	NA	3.1357	0	0
ENSMUSG00000003810	2003.18	-0.7337	0.123	2.04e-10	5.63e-09	Mast2	17776	9.6903	0	0
ENSMUSG00000011589	101.612	-0.7337	0.3118	0.00158	0.0069	Fsd1	240121	2.8011	0	0
ENSMUSG00000026090	6.03778	-0.7337	0.8961	0.0364	0.0919	Cracdl	72097	1.4393	0	0
ENSMUSG00000036208	312.739	-0.7331	0.2296	0.00012	0.000773	Nepro	212547	3.9215	0	0
ENSMUSG00000040322	1714.25	-0.7326	0.1018	5.36e-14	2.59e-12	Slc25a24	229731	13.2704	0	0
ENSMUSG00000015966	18.9207	-0.7324	0.6917	0.026	0.0703	Il17rb	50905	1.5858	0	0
ENSMUSG00000022403	6538.42	-0.7322	0.0968	3.31e-15	2e-13	St13	70356	14.4804	0	0
ENSMUSG00000048388	1112.61	-0.7314	0.2276	0.000112	0.000735	Fam171b	241520	3.9493	0	0
ENSMUSG00000037784	986.836	-0.7313	0.2005	2.29e-05	0.000186	Dzip1l	72507	4.641	0	0
ENSMUSG00000023249	2668.09	-0.7309	0.2395	0.000195	0.00118	Parp3	235587	3.7099	0	0
ENSMUSG00000013415	853.983	-0.7307	0.2664	0.000524	0.00274	Igf2bp1	140486	3.281	0	0
ENSMUSG00000007682	5.17872	-0.7301	0.9611	0.0392	0.0975	Dio2	13371	1.407	0	0
ENSMUSG00000034780	77.5695	-0.7298	0.5378	0.0156	0.0466	B3galt1	26877	1.8057	0	0
ENSMUSG00000025351	12693.3	-0.7294	0.1683	1.29e-06	1.48e-05	Cd63	12512	5.8911	0	0
ENSMUSG00000038650	1822.79	-0.7293	0.1693	1.44e-06	1.65e-05	Rnh1	107702	5.8406	0	0
ENSMUSG00000026228	4.27972	-0.7289	0.9801	0.0399	0.0989	Htr2b	15559	1.3992	0	0
ENSMUSG00000019951	1905.35	-0.7287	0.1559	2.61e-07	3.59e-06	Uhrf1bp1l	75089	6.5839	1	1
ENSMUSG00000037628	183.648	-0.7287	0.2879	0.000988	0.00469	Cdkn3	72391	3.0054	0	0
ENSMUSG00000001964	1379.19	-0.7281	0.0912	1.25e-16	9.17e-15	Emd	13726	15.9028	1	0
ENSMUSG00000018848	2084.22	-0.7279	0.1142	1.63e-11	5.25e-10	Rars	104458	10.7875	1	0
ENSMUSG00000001672	3.93319	-0.7278	1.0529	0.0415	0.102	Marveld3	73608	1.3816	0	0
ENSMUSG00000031955	1327.45	-0.7267	0.1611	5.71e-07	7.18e-06	Bcar1	12927	6.2431	1	1
ENSMUSG00000049878	1304.16	-0.7257	0.165	9.72e-07	1.15e-05	Rlf	109263	6.0125	0	1
ENSMUSG00000022594	777.075	-0.7254	0.2101	4.94e-05	0.000362	Lynx1	23936	4.3061	0	0
ENSMUSG00000030122	9125.53	-0.7253	0.1372	1.13e-08	2.18e-07	Ptms	69202	7.9454	0	0
ENSMUSG00000022003	365.332	-0.7244	0.2529	0.000371	0.00205	Slc25a30	67554	3.4303	0	0
ENSMUSG00000020368	15437.3	-0.7242	0.0998	3.67e-14	1.84e-12	Canx	12330	13.435	1	0
ENSMUSG00000042215	467.64	-0.7232	0.1589	4.86e-07	6.3e-06	Bag2	213539	6.3129	0	1
ENSMUSG00000030591	3355.25	-0.7226	0.1417	3.12e-08	5.47e-07	Psmd8	57296	7.5052	0	0
ENSMUSG00000041025	1319.89	-0.7214	0.2072	4.53e-05	0.000337	Iffo2	212632	4.3437	1	0
ENSMUSG00000038679	4392.6	-0.721	0.2336	0.000183	0.00112	Trps1	83925	3.7364	0	0
ENSMUSG00000016496	63.8838	-0.7204	0.5764	0.0196	0.056	Cd274	60533	1.708	0	0
ENSMUSG00000040945	3533.89	-0.7202	0.1992	2.76e-05	0.000219	Rcc2	108911	4.5592	0	0
ENSMUSG00000090877	924.326	-0.7201	0.184	8.41e-06	7.73e-05	Hspa1b	15511	5.075	0	0
ENSMUSG00000027469	3150.79	-0.7198	0.1848	9.02e-06	8.23e-05	Tpx2	72119	5.0446	0	0
ENSMUSG00000022369	694.337	-0.7193	0.2798	0.000921	0.00443	Mtbp	105837	3.0356	0	0
ENSMUSG00000035232	990.132	-0.7186	0.2678	0.000665	0.00336	Pdk3	236900	3.177	0	0
ENSMUSG00000056305	922.833	-0.7186	0.1435	5.19e-08	8.59e-07	Usp39	28035	7.2849	0	0
ENSMUSG00000006398	1290.26	-0.7182	0.1482	1.19e-07	1.79e-06	Cdc20	107995	6.9257	0	0
ENSMUSG00000061533	537.882	-0.7171	0.1437	5.75e-08	9.45e-07	Cep128	75216	7.2405	0	0
ENSMUSG00000006519	579.042	-0.7167	0.4496	0.0103	0.0331	Cyba	13057	1.987	0	0
ENSMUSG00000059005	18492.7	-0.7166	0.1092	5.06e-12	1.75e-10	Hnrnpa3	229279	11.2961	0	0
ENSMUSG00000072082	487.587	-0.7166	0.2175	9.2e-05	0.00062	Ccnf	12449	4.0364	0	0
ENSMUSG00000078485	104.349	-0.7166	0.2429	0.000294	0.00169	Plekhn1	231002	3.5312	0	0
ENSMUSG00000024899	640.046	-0.7163	0.1421	4.43e-08	7.43e-07	Papss2	23972	7.354	0	0
ENSMUSG00000097495	5.76652	-0.715	0.8049	0.035	0.0893	NA	NA	1.4554	0	0
ENSMUSG00000087380	15.0124	-0.7146	0.642	0.0251	0.0684	2210408F21Rik	73652	1.6	0	0
ENSMUSG00000005610	23212.2	-0.714	0.1011	1.61e-13	7.15e-12	Eif4g2	13690	12.7941	1	0
ENSMUSG00000036427	3380.61	-0.7137	0.1421	4.97e-08	8.26e-07	Gpi1	14751	7.3035	1	0
ENSMUSG00000039275	2094.08	-0.7137	0.1841	1.02e-05	9.15e-05	Foxk2	68837	4.9919	0	0
ENSMUSG00000029462	1367.73	-0.7134	0.1215	4.26e-10	1.1e-08	Vps29	56433	9.3701	0	0
ENSMUSG00000006517	357.766	-0.7133	0.285	0.00115	0.00533	Mvd	192156	2.9378	0	0
ENSMUSG00000057359	43.6439	-0.7132	0.4833	0.0132	0.0406	NA	NA	1.8791	0	0
ENSMUSG00000026604	7106.19	-0.7128	0.1927	2.07e-05	0.00017	Ptpn14	19250	4.6841	1	1
ENSMUSG00000001376	960.367	-0.7126	0.1129	2.72e-11	8.58e-10	Vps50	73288	10.5649	0	0
ENSMUSG00000032555	3794.06	-0.7122	0.1381	2.47e-08	4.41e-07	Topbp1	235559	7.6071	0	0
ENSMUSG00000057789	1506.96	-0.7122	0.1524	2.91e-07	3.97e-06	Bak1	12018	6.5363	1	0
ENSMUSG00000021114	1484.02	-0.712	0.0963	1.43e-14	7.54e-13	Atp6v1d	73834	13.8453	0	0
ENSMUSG00000026058	14.9728	-0.7119	1.3102	0.0373	0.0939	Khdrbs2	170771	1.4277	0	0
ENSMUSG00000032657	582.137	-0.7119	0.27	0.000791	0.0039	Entrep3	68521	3.1016	0	0
ENSMUSG00000079414	15.2494	-0.7118	0.6469	0.0259	0.0701	Gm11110	100169874	1.5874	0	0
ENSMUSG00000030554	548.539	-0.7111	0.1879	1.5e-05	0.000127	Synm	233335	4.8248	0	0
ENSMUSG00000047044	357.644	-0.7109	0.1589	7.55e-07	9.19e-06	D030056L22Rik	225995	6.1223	0	0
ENSMUSG00000054200	2.43293	-0.7106	1.2023	0.0427	NA	Ffar4	107221	1.3692	0	0
ENSMUSG00000118537	52.6024	-0.7101	0.4057	0.0076	0.0258	Shld3	113002583	2.1194	0	0
ENSMUSG00000026914	1840.76	-0.7099	0.1265	2.01e-09	4.5e-08	Psmd14	59029	8.6978	0	0
ENSMUSG00000032440	6631.61	-0.7097	0.3092	0.00206	0.00867	Tgfbr2	21813	2.686	0	0
ENSMUSG00000043336	2568.48	-0.7095	0.3179	0.00244	0.00996	Filip1l	78749	2.6135	0	0
ENSMUSG00000003604	208.088	-0.7094	0.2463	0.000382	0.0021	Aven	74268	3.418	0	0
ENSMUSG00000018008	4.58067	-0.7094	1.0915	0.0444	0.107	Cyth4	72318	1.3525	0	0
ENSMUSG00000047658	2.42084	-0.7091	1.2015	0.0429	NA	Gal3st3	545276	1.3674	0	0
ENSMUSG00000025903	1633.64	-0.7086	0.1282	3.3e-09	7.1e-08	Lypla1	18777	8.4815	0	0
ENSMUSG00000058126	38.8034	-0.7083	0.3932	0.00684	0.0236	Tpm3-rs7	621054	2.1647	0	0
ENSMUSG00000010517	1655.94	-0.7079	0.1256	1.76e-09	4.01e-08	Faf1	14084	8.7548	1	1
ENSMUSG00000037958	1079.96	-0.7069	0.2103	7.64e-05	0.000529	Nsrp1	237859	4.1171	0	0
ENSMUSG00000028069	358.148	-0.7068	0.1568	6.58e-07	8.13e-06	Gpatch4	66614	6.1815	0	0
ENSMUSG00000020361	6040.68	-0.7067	0.1278	3.3e-09	7.1e-08	Hspa4	15525	8.482	1	0
ENSMUSG00000031105	115.349	-0.7064	0.2561	0.000567	0.00294	Slc25a14	20523	3.2466	0	0
ENSMUSG00000074656	4233.06	-0.7064	0.1263	2.29e-09	5.09e-08	Eif2s2	67204	8.6405	0	1
ENSMUSG00000058704	729.938	-0.7056	0.2005	4.32e-05	0.000323	Memo1	76890	4.365	0	0
ENSMUSG00000093402	64.353	-0.7055	0.3929	0.00701	0.0241	NA	NA	2.1544	0	0
ENSMUSG00000009575	7446.91	-0.7052	0.1796	8.7e-06	7.96e-05	Cbx5	12419	5.0603	0	0
ENSMUSG00000028583	1775.91	-0.7048	0.0968	3.4e-14	1.71e-12	Pdpn	14726	13.4681	0	0
ENSMUSG00000079020	636.576	-0.7048	0.2116	8.64e-05	0.000589	Slc45a4	106068	4.0633	0	0
ENSMUSG00000036006	74.2456	-0.7044	0.6743	0.0289	0.0765	Ripor2	193385	1.5398	0	0
ENSMUSG00000044469	80.5342	-0.7042	0.3394	0.00369	0.0141	Tnfaip8l1	66443	2.4327	0	0
ENSMUSG00000022241	2498.7	-0.704	0.1723	4.51e-06	4.48e-05	Tars	110960	5.3463	1	0
ENSMUSG00000056476	56.1536	-0.7038	0.4076	0.0082	0.0274	Med12l	329650	2.0863	0	0
ENSMUSG00000074802	709.888	-0.7032	0.2271	0.000196	0.00119	Gas2l3	237436	3.7076	0	0
ENSMUSG00000101309	4.56163	-0.7032	1.3779	0.0321	0.0835	NA	NA	1.493	0	0
ENSMUSG00000022945	1146.77	-0.7026	0.2576	0.000633	0.00322	Chaf1b	110749	3.1987	0	0
ENSMUSG00000047344	57.483	-0.7022	0.4242	0.00959	0.0312	Lancl3	236285	2.0183	0	0
ENSMUSG00000033809	185.9	-0.702	0.3074	0.00221	0.00917	Alg3	208624	2.6565	0	0
ENSMUSG00000024900	2195.11	-0.7017	0.1249	2.02e-09	4.54e-08	Cpt1a	12894	8.6937	0	0
ENSMUSG00000047090	476.857	-0.7014	0.1959	3.52e-05	0.000271	Tmem198b	73827	4.4539	0	0
ENSMUSG00000029014	839.367	-0.7007	0.1082	1e-11	3.31e-10	Dnajc2	22791	10.9987	0	0
ENSMUSG00000021831	1137.33	-0.7006	0.2356	0.000297	0.0017	Ero1a	50527	3.527	0	0
ENSMUSG00000020328	888.353	-0.7004	0.1178	2.93e-10	7.84e-09	Nudcd2	52653	9.5327	0	0
ENSMUSG00000023830	7130.45	-0.6998	0.2795	0.00123	0.0056	Igf2r	16004	2.911	0	0
ENSMUSG00000021670	2011.33	-0.6997	0.4151	0.00909	0.0299	Hmgcr	15357	2.0414	1	0
ENSMUSG00000098934	13.9924	-0.6996	1.0584	0.0457	0.11	Gvin-ps4	100417831	1.34	0	0
ENSMUSG00000028850	119.815	-0.6995	0.3525	0.00467	0.0172	Gpatch3	242691	2.3302	0	0
ENSMUSG00000036752	4246.65	-0.6993	0.1534	5.51e-07	6.96e-06	Tubb4b	227613	6.2589	0	0
ENSMUSG00000045636	1361.06	-0.6991	0.5333	0.0189	0.0545	Mtus1	102103	1.7241	1	0
ENSMUSG00000028159	317.528	-0.699	0.3425	0.0041	0.0154	Dapp1	26377	2.3872	0	0
ENSMUSG00000069910	395.04	-0.6984	0.2061	7.3e-05	0.000508	Spdl1	70385	4.1368	0	0
ENSMUSG00000022391	1761.84	-0.6981	0.1717	5.06e-06	4.97e-05	Rangap1	19387	5.2958	0	0
ENSMUSG00000049327	2431.69	-0.6977	0.1622	1.81e-06	2.01e-05	Kmt5a	67956	5.7415	0	0
ENSMUSG00000003352	639.089	-0.6973	0.227	0.00022	0.00131	Cacnb3	12297	3.6581	0	0
ENSMUSG00000026260	1361.51	-0.6969	0.1089	1.73e-11	5.54e-10	Ndufa10	67273	10.7624	0	0
ENSMUSG00000102590	9.66903	-0.6968	0.9033	0.0425	0.104	Mannr	102636083	1.3716	0	0
ENSMUSG00000002718	2655.3	-0.6963	0.1393	6.26e-08	1.02e-06	Cse1l	110750	7.2035	0	0
ENSMUSG00000033355	1971.04	-0.6963	0.7334	0.034	0.0873	Rtp4	67775	1.4684	0	0
ENSMUSG00000049775	4588.43	-0.6959	0.3511	0.00478	0.0175	Tmsb4x	19241	2.3206	0	1
ENSMUSG00000022885	242.222	-0.6952	0.3554	0.00509	0.0185	St6gal1	20440	2.2932	0	0
ENSMUSG00000039952	12595.2	-0.6952	0.0907	2e-15	1.26e-13	Dag1	13138	14.6982	0	0
ENSMUSG00000029478	4438.81	-0.6945	0.1641	2.51e-06	2.67e-05	Ncor2	20602	5.6005	1	0
ENSMUSG00000099397	19.2805	-0.6945	0.5054	0.0171	0.0502	NA	NA	1.7666	0	0
ENSMUSG00000028825	3.5048	-0.6943	1.1659	0.0456	0.11	Rhd	19746	1.3406	0	0
ENSMUSG00000060073	2618.8	-0.6926	0.1452	2.06e-07	2.93e-06	Psma3	19167	6.6858	1	0
ENSMUSG00000064246	39.6084	-0.6924	0.8086	0.039	0.0971	Chil1	12654	1.4091	0	0
ENSMUSG00000054342	127.859	-0.6923	0.3962	0.00821	0.0275	Kcnn4	16534	2.0854	0	0
ENSMUSG00000021645	504.664	-0.6916	0.1651	3.1e-06	3.24e-05	Smn1	20595	5.5083	0	0
ENSMUSG00000020689	245.698	-0.6913	0.4748	0.0149	0.0446	Itgb3	16416	1.8279	1	1
ENSMUSG00000038379	540.278	-0.6908	0.2158	0.000147	0.000926	Ttk	22137	3.8317	0	0
ENSMUSG00000080268	288.598	-0.6904	0.1676	4.25e-06	4.26e-05	Brms1	107392	5.3714	0	0
ENSMUSG00000034906	1288.18	-0.6903	0.2072	9.38e-05	0.000629	Ncaph	215387	4.028	0	0
ENSMUSG00000040433	1146	-0.6899	0.1832	1.84e-05	0.000153	Zbtb38	245007	4.7351	0	0
ENSMUSG00000043004	115.087	-0.6895	0.8849	0.043	0.105	Gng2	14702	1.3661	0	0
ENSMUSG00000028626	80.5292	-0.6894	0.7278	0.0348	0.0889	Col9a2	12840	1.4579	0	0
ENSMUSG00000020183	131.919	-0.6893	0.6634	0.0305	0.0801	Cpm	70574	1.5159	0	0
ENSMUSG00000034248	1220.2	-0.6892	0.2115	0.000122	0.000786	Slc25a37	67712	3.9134	0	0
ENSMUSG00000031333	572.547	-0.6891	0.149	4.25e-07	5.61e-06	Abcb7	11306	6.3712	0	0
ENSMUSG00000085939	62.4069	-0.689	0.4083	0.00946	0.0309	Cd63-ps	626721	2.0242	0	0
ENSMUSG00000039737	247.659	-0.6889	0.174	8.41e-06	7.73e-05	Prkrip1	66801	5.0753	0	0
ENSMUSG00000071724	8.9615	-0.6874	0.9358	0.0453	0.109	Smpd5	100503915	1.3442	0	0
ENSMUSG00000023048	1092.29	-0.6872	0.1224	2.28e-09	5.08e-08	Prr13	66151	8.6422	1	0
ENSMUSG00000069014	146.978	-0.6869	0.2476	0.000598	0.00307	Gm5641	434807	3.2234	0	0
ENSMUSG00000069014	146.978	-0.6869	0.2476	0.000598	0.00307	Gm6793	627828	3.2234	0	0
ENSMUSG00000024533	1439.49	-0.6863	0.1452	2.65e-07	3.64e-06	Spire1	68166	6.577	0	0
ENSMUSG00000024981	1212.97	-0.6863	0.2104	0.000123	0.00079	Acsl5	433256	3.9105	0	0
ENSMUSG00000054580	17.5836	-0.6863	0.7894	0.039	0.0972	Pla2r1	18779	1.4086	0	1
ENSMUSG00000037012	2583.63	-0.6861	0.1588	1.79e-06	1.99e-05	Hk1	15275	5.7471	0	0
ENSMUSG00000025427	27.169	-0.6853	0.7116	0.0345	0.0882	Rnf165	225743	1.4622	0	0
ENSMUSG00000011148	35.383	-0.6845	0.5654	0.0236	0.0648	Adssl1	11565	1.6274	1	0
ENSMUSG00000062070	4826.92	-0.6845	0.2146	0.000159	0.000987	Pgk1	18655	3.7992	1	0
ENSMUSG00000045216	1245.11	-0.6843	0.2664	0.00111	0.00515	Hs6st1	50785	2.9559	1	0
ENSMUSG00000029366	969.338	-0.6842	0.2335	0.000373	0.00206	Dck	13178	3.4278	0	0
ENSMUSG00000040918	642.449	-0.6842	0.2928	0.00209	0.00876	Slc19a2	116914	2.6804	0	0
ENSMUSG00000026219	8626.67	-0.6837	0.1439	2.41e-07	3.36e-06	Trip12	14897	6.6179	0	0
ENSMUSG00000020358	9285.01	-0.6836	0.1238	3.98e-09	8.42e-08	Hnrnpab	15384	8.3996	0	0
ENSMUSG00000021486	3072.62	-0.6826	0.1316	2.56e-08	4.55e-07	Prelid1	66494	7.5912	0	0
ENSMUSG00000031007	2668.71	-0.6824	0.0879	1e-15	6.55e-14	Atp6ap2	70495	14.9984	0	0
ENSMUSG00000025269	253.252	-0.6823	0.2223	0.000241	0.00142	Apex2	77622	3.6175	0	0
ENSMUSG00000098794	87.6146	-0.6821	0.2891	0.00199	0.00842	NA	NA	2.702	0	0
ENSMUSG00000029994	2388.7	-0.6819	0.1009	1.75e-12	6.61e-11	Anxa4	11746	11.7582	0	0
ENSMUSG00000007891	16437.6	-0.6817	0.207	0.000113	0.000736	Ctsd	13033	3.9483	0	0
ENSMUSG00000032062	24.0162	-0.6814	0.799	0.0404	0.0999	2310030G06Rik	66952	1.3931	0	0
ENSMUSG00000026627	210.144	-0.6812	0.3017	0.0026	0.0105	Pacc1	66950	2.5844	0	0
ENSMUSG00000023087	413.918	-0.6809	0.1644	4.09e-06	4.11e-05	Noct	12457	5.3887	0	0
ENSMUSG00000026766	1563.68	-0.6809	0.1586	2.1e-06	2.27e-05	Mmadhc	109129	5.6782	1	0
ENSMUSG00000049323	1677.06	-0.6801	0.1138	2.82e-10	7.56e-09	Smcr8	237782	9.5496	0	0
ENSMUSG00000031070	436.016	-0.68	0.3541	0.00591	0.0209	Mrgprf	211577	2.2285	0	1
ENSMUSG00000025555	6437.26	-0.6797	0.0862	4.06e-16	2.84e-14	Farp1	223254	15.3913	0	0
ENSMUSG00000034311	1109.31	-0.6797	0.167	5.6e-06	5.43e-05	Kif4	16571	5.252	0	0
ENSMUSG00000034773	162.235	-0.6795	0.2438	0.000597	0.00307	Hrob	217216	3.2237	0	0
ENSMUSG00000015217	463.298	-0.6787	0.3956	0.0093	0.0305	Hmgb3	15354	2.0316	0	0
ENSMUSG00000028680	144.675	-0.6781	0.4148	0.011	0.035	Plk3	12795	1.9582	1	1
ENSMUSG00000031918	2008.93	-0.6781	0.0966	2.86e-13	1.22e-11	Mtmr2	77116	12.5434	0	0
ENSMUSG00000045294	2643.02	-0.6779	0.3543	0.00606	0.0214	Insig1	231070	2.2175	0	0
ENSMUSG00000025006	549.167	-0.6774	0.1806	2.1e-05	0.000173	Sorbs1	20411	4.6769	1	1
ENSMUSG00000020736	561.543	-0.6767	0.1897	4.29e-05	0.000321	Nt5c	50773	4.3675	0	0
ENSMUSG00000020116	614.92	-0.6765	0.1413	2.08e-07	2.95e-06	Pno1	66249	6.6811	0	0
ENSMUSG00000028378	461.951	-0.6757	0.266	0.00125	0.0057	Ptgr1	67103	2.9019	0	0
ENSMUSG00000043866	690.289	-0.6757	0.1756	1.44e-05	0.000124	Taf10	24075	4.8414	1	0
ENSMUSG00000035505	223.101	-0.6756	0.296	0.00251	0.0102	Cox18	231430	2.6005	0	0
ENSMUSG00000103749	80.3034	-0.6751	0.6743	0.0337	0.0867	Pcdhgb5	93702	1.4724	0	0
ENSMUSG00000027864	2088.62	-0.6744	0.3964	0.00974	0.0316	Ptgfrn	19221	2.0114	0	0
ENSMUSG00000028211	3703.42	-0.6731	0.1909	5.11e-05	0.000373	Trp53inp1	60599	4.2919	0	0
ENSMUSG00000037306	1177.2	-0.6728	0.192	5.56e-05	0.000401	Man1c1	230815	4.2548	0	0
ENSMUSG00000079017	237.675	-0.6718	0.7258	0.0379	0.0949	Ifi27l2a	76933	1.4218	0	0
ENSMUSG00000089936	55.5208	-0.6717	0.3689	0.00764	0.0259	NA	NA	2.1166	0	0
ENSMUSG00000040552	7.20218	-0.6709	0.9456	0.0485	0.116	C3ar1	12267	1.3139	0	0
ENSMUSG00000003500	479.203	-0.6705	0.1721	1.22e-05	0.000107	Impdh1	23917	4.9133	0	0
ENSMUSG00000024697	9.01189	-0.6703	0.9079	0.0474	0.114	Gna14	14675	1.3238	0	0
ENSMUSG00000004897	7162.87	-0.67	0.1011	4.53e-12	1.58e-10	Hdgf	15191	11.3442	0	0
ENSMUSG00000030452	845.486	-0.6699	0.1148	6.96e-10	1.72e-08	Nipa2	93790	9.1572	0	0
ENSMUSG00000001415	1336.31	-0.6698	0.1721	1.25e-05	0.00011	Smg5	229512	4.9016	0	0
ENSMUSG00000034177	169.174	-0.6697	0.3753	0.00834	0.0278	Rnf43	207742	2.0789	1	0
ENSMUSG00000059586	1024.83	-0.6693	0.1167	1.29e-09	3.02e-08	Nsmce2	68501	8.8893	0	0
ENSMUSG00000019868	791.953	-0.6687	0.2427	0.000698	0.00349	Vta1	66201	3.1563	0	0
ENSMUSG00000078941	1488.17	-0.6686	0.2528	0.000967	0.00461	Taf9	108143	3.0145	0	0
ENSMUSG00000078941	1488.17	-0.6686	0.2528	0.000967	0.00461	Ak6	102216272	3.0145	0	0
ENSMUSG00000048279	678.208	-0.6683	0.1745	1.63e-05	0.000137	Sacs	50720	4.7885	0	0
ENSMUSG00000024044	2853.4	-0.668	0.1982	9.31e-05	0.000626	Epb41l3	13823	4.0312	0	0
ENSMUSG00000051149	1056.84	-0.6663	0.3203	0.00434	0.0161	Adnp	11538	2.3629	0	0
ENSMUSG00000030782	1583.44	-0.6662	0.1416	3.39e-07	4.57e-06	Tgfb1i1	21804	6.4699	0	1
ENSMUSG00000030254	715.709	-0.6661	0.1726	1.45e-05	0.000124	Rad18	58186	4.8378	0	0
ENSMUSG00000020181	23.123	-0.6656	0.9088	0.0484	0.115	Nav3	260315	1.3155	0	0
ENSMUSG00000016619	1347.38	-0.6647	0.1095	1.77e-10	4.91e-09	Nup50	18141	9.7532	0	0
ENSMUSG00000052302	2.60158	-0.6645	1.1895	0.0485	NA	Tbc1d30	74694	1.3144	0	0
ENSMUSG00000028591	4.29303	-0.6644	1.0019	0.051	0.12	Pramel13	77632	1.2927	0	0
ENSMUSG00000029752	1237.61	-0.6638	0.31	0.00378	0.0144	Asns	27053	2.4222	0	0
ENSMUSG00000068220	19520.8	-0.6637	0.1546	2.35e-06	2.51e-05	Lgals1	16852	5.6294	0	0
ENSMUSG00000029651	435.382	-0.6632	0.3304	0.00522	0.0189	Mtus2	77521	2.2821	0	0
ENSMUSG00000007030	5.58442	-0.6629	0.9404	0.0499	0.118	Vwa7	27762	1.3019	0	0
ENSMUSG00000017760	6901.34	-0.6624	0.1439	5.58e-07	7.03e-06	Ctsa	19025	6.2536	0	0
ENSMUSG00000081485	268.171	-0.6622	0.1567	3.18e-06	3.31e-05	NA	NA	5.4973	0	0
ENSMUSG00000028948	685.243	-0.6616	0.1366	1.74e-07	2.52e-06	Nol9	74035	6.7584	0	0
ENSMUSG00000027338	10.2428	-0.6615	0.7712	0.0427	0.104	Prnd	26434	1.37	0	0
ENSMUSG00000060288	393.191	-0.6612	0.2035	0.000148	0.000929	Ppih	66101	3.8295	0	0
ENSMUSG00000003559	14.0206	-0.6611	0.7596	0.042	0.103	As3mt	57344	1.3763	0	0
ENSMUSG00000010830	776.686	-0.6611	0.1807	3.32e-05	0.000258	Kdelr3	105785	4.4788	0	0
ENSMUSG00000029465	1663.51	-0.6603	0.1143	1.07e-09	2.54e-08	Arpc3	56378	8.9712	0	0
ENSMUSG00000050944	32.3789	-0.6603	0.879	0.0483	0.115	Efcab5	319634	1.3163	0	0
ENSMUSG00000035529	936.879	-0.6601	0.1544	2.57e-06	2.73e-05	Prdm4	72843	5.5899	0	0
ENSMUSG00000094248	66.6554	-0.6596	0.4193	0.0134	0.0411	H2ac23	665433	1.8725	0	0
ENSMUSG00000029761	38734.9	-0.6595	0.1449	7.32e-07	8.93e-06	Cald1	109624	6.1357	1	0
ENSMUSG00000026502	1292.16	-0.6594	0.1705	1.46e-05	0.000125	Desi2	78825	4.835	0	0
ENSMUSG00000027423	2055.56	-0.6594	0.1315	7.46e-08	1.19e-06	Snx5	69178	7.127	0	0
ENSMUSG00000031245	666.978	-0.659	0.1747	2.16e-05	0.000176	Hmgn5	50887	4.6665	0	0
ENSMUSG00000024238	3369.35	-0.6589	0.1523	2.07e-06	2.25e-05	Zeb1	21417	5.6838	0	0
ENSMUSG00000047369	19.263	-0.6586	0.7283	0.0406	0.1	Dnah14	240960	1.392	0	0
ENSMUSG00000027646	1370.47	-0.658	0.2218	0.000384	0.00211	Src	20779	3.4153	1	1
ENSMUSG00000025532	287.227	-0.6577	0.1971	0.000111	0.000731	Crcp	12909	3.9536	0	0
ENSMUSG00000029623	2444.26	-0.6576	0.1368	2.15e-07	3.03e-06	Pdap1	231887	6.6681	0	0
ENSMUSG00000005131	9.48494	-0.6575	0.7471	0.042	0.103	4930550C14Rik	75311	1.3768	0	0
ENSMUSG00000040147	128.277	-0.6572	0.5837	0.0297	0.0783	Maob	109731	1.5278	0	0
ENSMUSG00000064254	188.072	-0.6569	0.2027	0.000157	0.000976	Ethe1	66071	3.8054	0	0
ENSMUSG00000028268	1724.26	-0.6567	0.7228	0.0406	0.1	Gbp3	55932	1.3918	0	0
ENSMUSG00000058900	107.388	-0.6564	0.2692	0.00183	0.00785	Rsl1	380855	2.7373	0	0
ENSMUSG00000006599	1544.46	-0.6561	0.1696	1.49e-05	0.000127	Gtf2h1	14884	4.8271	0	0
ENSMUSG00000032193	2720.79	-0.656	0.2646	0.00164	0.00714	Ldlr	16835	2.7846	0	0
ENSMUSG00000030538	214.103	-0.6555	0.2674	0.00178	0.00765	Cib1	23991	2.7502	0	0
ENSMUSG00000029826	3364.51	-0.6554	0.2735	0.00206	0.00867	Zc3hav1	78781	2.6859	0	0
ENSMUSG00000031886	10.3305	-0.6553	0.8999	0.0501	0.118	Ces2e	234673	1.3003	0	0
ENSMUSG00000105416	4.2592	-0.6547	1.0688	0.053	0.123	NA	NA	1.2756	0	0
ENSMUSG00000024556	716.028	-0.6544	0.1808	4.01e-05	0.000303	Me2	107029	4.397	0	0
ENSMUSG00000032407	3253.07	-0.6539	0.3603	0.00837	0.0279	U2surp	67958	2.0773	0	0
ENSMUSG00000001507	1278.17	-0.6529	0.1717	1.98e-05	0.000164	Itga3	16400	4.7026	0	0
ENSMUSG00000027714	709.642	-0.6526	0.1271	4.17e-08	7.06e-07	Exosc9	50911	7.3794	0	0
ENSMUSG00000035683	858.232	-0.6526	0.1839	5.29e-05	0.000385	Melk	17279	4.2762	0	0
ENSMUSG00000036390	349.891	-0.6516	0.4618	0.0188	0.0542	Gadd45a	13197	1.7266	0	0
ENSMUSG00000021282	6088.23	-0.6513	0.1033	4.36e-11	1.33e-09	Eif5	217869	10.3601	0	0
ENSMUSG00000028527	125.83	-0.6511	0.3728	0.0098	0.0318	Ak4	11639	2.0086	0	0
ENSMUSG00000033669	241.565	-0.6509	0.1796	4.02e-05	0.000304	Zfp7	223669	4.3956	0	0
ENSMUSG00000002658	1297.48	-0.6502	0.1313	1.08e-07	1.64e-06	Gtf2f1	98053	6.9685	0	0
ENSMUSG00000024587	4812.77	-0.6502	0.1469	1.38e-06	1.59e-05	Nars	70223	5.8588	0	0
ENSMUSG00000072621	25.0832	-0.6495	0.6741	0.0386	0.0962	Slfn10-ps	237887	1.4139	0	0
ENSMUSG00000022255	3453.45	-0.6488	0.131	1.1e-07	1.67e-06	Mtdh	67154	6.959	0	0
ENSMUSG00000024816	849.885	-0.6488	0.1534	3.4e-06	3.51e-05	Frmd8	67457	5.4689	0	0
ENSMUSG00000106734	817.667	-0.648	0.2348	0.00077	0.00381	NA	NA	3.1136	0	0
ENSMUSG00000028678	922.073	-0.6468	0.2429	0.00103	0.00484	Kif2c	73804	2.9875	0	0
ENSMUSG00000042901	3736.73	-0.6468	0.2036	0.000205	0.00123	Aida	108909	3.6878	0	0
ENSMUSG00000004508	334.286	-0.6467	0.197	0.000143	0.000902	Gab2	14389	3.8449	0	1
ENSMUSG00000028532	1303.12	-0.6457	0.1278	6.67e-08	1.08e-06	Cachd1	320508	7.176	0	0
ENSMUSG00000048701	2310.83	-0.6457	0.1698	2.07e-05	0.000171	Ccdc6	76551	4.6834	1	0
ENSMUSG00000035649	710.849	-0.6455	0.2051	0.000229	0.00136	Zcchc7	319885	3.6401	0	0
ENSMUSG00000031605	405.274	-0.6448	0.1384	4.83e-07	6.26e-06	Klhl2	77113	6.3157	0	0
ENSMUSG00000059422	21.2458	-0.6443	0.8706	0.0512	0.12	NA	NA	1.2905	0	0
ENSMUSG00000031652	2121.82	-0.6441	0.196	0.000143	0.000905	N4bp1	80750	3.8432	0	0
ENSMUSG00000082292	32.1449	-0.6441	0.8435	0.0501	0.118	NA	NA	1.3003	0	0
ENSMUSG00000052926	379.639	-0.6435	0.4731	0.0212	0.0597	Rnaseh2a	69724	1.6737	0	0
ENSMUSG00000071862	8.71445	-0.6429	0.651	0.0381	0.0954	Lrrtm2	107065	1.4188	0	0
ENSMUSG00000032491	311.454	-0.6428	0.1751	3.54e-05	0.000272	Nradd	67169	4.4516	1	0
ENSMUSG00000097755	13.2382	-0.6426	0.7971	0.0481	0.115	NA	NA	1.3183	0	0
ENSMUSG00000032014	869.939	-0.6424	0.2003	0.00019	0.00116	Oaf	102644	3.7207	0	0
ENSMUSG00000004865	1469.57	-0.6417	0.1146	3.4e-09	7.3e-08	Srpk1	20815	8.4688	0	0
ENSMUSG00000026207	1410.42	-0.6417	0.2558	0.00163	0.00709	Speg	11790	2.7875	0	0
ENSMUSG00000036249	888.218	-0.6416	0.1265	6.13e-08	1e-06	Rbm43	71684	7.2125	0	0
ENSMUSG00000047126	11222.4	-0.6412	0.0844	4.91e-15	2.84e-13	Cltc	67300	14.3085	1	1
ENSMUSG00000025907	3310.97	-0.641	0.1958	0.000153	0.000958	Rb1cc1	12421	3.8148	0	0
ENSMUSG00000007589	355.27	-0.6408	0.1582	7.72e-06	7.2e-05	Tinf2	28113	5.1123	0	0
ENSMUSG00000018171	1918.49	-0.6407	0.1954	0.00015	0.000942	Vmp1	75909	3.8232	0	0
ENSMUSG00000027883	2805.95	-0.6407	0.1935	0.000134	0.000854	Gpsm2	76123	3.8713	0	1
ENSMUSG00000036622	409.713	-0.6407	0.3259	0.00638	0.0223	Atp13a2	74772	2.1951	0	0
ENSMUSG00000035960	1148.51	-0.6405	0.1301	1.33e-07	1.98e-06	Apex1	11792	6.8769	0	0
ENSMUSG00000022377	4362.63	-0.6403	0.184	7.35e-05	0.000511	Asap1	13196	4.1335	0	0
ENSMUSG00000036591	3798.56	-0.6401	0.3248	0.00632	0.0221	Arhgap21	71435	2.1993	0	0
ENSMUSG00000027173	86.6928	-0.64	0.3927	0.013	0.0402	Depdc7	211896	1.8848	0	0
ENSMUSG00000019891	184.41	-0.6386	0.3387	0.0077	0.026	Dcbld1	66686	2.1134	0	0
ENSMUSG00000058258	2590.54	-0.6383	0.3123	0.0054	0.0194	Idi1	319554	2.2676	0	0
ENSMUSG00000005732	3014.35	-0.6382	0.1104	1.2e-09	2.83e-08	Ranbp1	19385	8.9197	0	0
ENSMUSG00000030677	778.541	-0.6382	0.1864	9.12e-05	0.000616	Kif22	110033	4.0399	0	0
ENSMUSG00000038523	6.14475	-0.6382	0.9379	0.0548	0.127	1700003F12Rik	75480	1.2611	0	0
ENSMUSG00000054079	678.462	-0.6377	0.1449	1.7e-06	1.9e-05	Utp18	217109	5.7703	0	0
ENSMUSG00000017491	18.2171	-0.6374	0.6943	0.0426	0.104	Rarb	218772	1.3704	0	0
ENSMUSG00000017400	94.6093	-0.6367	0.8695	0.0528	0.123	Stac2	217154	1.2771	0	0
ENSMUSG00000066861	253.074	-0.6367	0.717	0.0444	0.107	Oas1g	23960	1.3529	0	0
ENSMUSG00000067367	706.573	-0.6367	0.1282	1.1e-07	1.67e-06	Lyar	17089	6.9602	0	0
ENSMUSG00000018449	246.361	-0.6361	0.2186	0.000519	0.00272	Rpain	69723	3.2845	0	0
ENSMUSG00000044813	247.767	-0.6361	0.2917	0.00394	0.0148	Shb	230126	2.4046	0	1
ENSMUSG00000014426	975.382	-0.6358	0.2148	0.000444	0.00238	Map3k4	26407	3.3522	0	0
ENSMUSG00000026173	43.6418	-0.6357	0.602	0.0355	0.0901	Plcd4	18802	1.4503	0	0
ENSMUSG00000038095	3076.43	-0.6356	0.1728	3.59e-05	0.000276	Sbno1	243272	4.4446	0	0
ENSMUSG00000002325	2044.14	-0.6355	0.3885	0.0131	0.0405	Irf9	16391	1.8816	0	0
ENSMUSG00000030556	287.423	-0.6354	0.1569	7.99e-06	7.4e-05	Lrrc28	67867	5.0975	0	0
ENSMUSG00000032726	7.0865	-0.6349	1.2104	0.0506	0.119	Bmp8a	12163	1.2956	0	0
ENSMUSG00000025817	1021.58	-0.6344	0.1172	1.02e-08	1.98e-07	Nudt5	53893	7.9894	0	0
ENSMUSG00000024653	98.1914	-0.6341	0.4011	0.0147	0.0442	Scgb1a1	22287	1.8332	0	0
ENSMUSG00000073676	1637.92	-0.6341	0.112	2.49e-09	5.47e-08	Hspe1	15528	8.6042	0	0
ENSMUSG00000028514	2403.02	-0.6339	0.145	1.98e-06	2.16e-05	Usp24	329908	5.7036	0	1
ENSMUSG00000006740	6214.6	-0.6337	0.088	1.01e-13	4.69e-12	Kif5b	16573	12.9954	1	1
ENSMUSG00000030265	1928.62	-0.6336	0.1998	0.000226	0.00134	Kras	16653	3.6456	1	0
ENSMUSG00000073652	214.084	-0.6335	0.3333	0.00763	0.0258	Apol7d	100042814	2.1177	0	0
ENSMUSG00000020048	29365.3	-0.6332	0.0891	2e-13	8.79e-12	Hsp90b1	22027	12.6982	0	0
ENSMUSG00000028982	56.9948	-0.6327	0.3104	0.00561	0.0201	Slc25a33	70556	2.2507	0	0
ENSMUSG00000030058	5189.31	-0.6327	0.1608	1.32e-05	0.000115	Copg1	54161	4.8794	0	0
ENSMUSG00000057561	2777.6	-0.6327	0.1684	2.7e-05	0.000216	Eif1a	13664	4.5689	1	0
ENSMUSG00000071866	19870.4	-0.6327	0.1081	8.2e-10	1.99e-08	Ppia	268373	9.0864	1	0
ENSMUSG00000052033	365.138	-0.6323	0.1604	1.28e-05	0.000112	Pfdn4	109054	4.8927	0	0
ENSMUSG00000082938	44.8714	-0.6323	0.8716	0.0539	0.125	Gm2810	100040502	1.2685	0	0
ENSMUSG00000047881	959.906	-0.6316	0.2171	0.000533	0.00278	Rell1	100532	3.2733	0	0
ENSMUSG00000020330	1716.76	-0.6312	0.1986	0.000224	0.00133	Hmmr	15366	3.6498	0	0
ENSMUSG00000056144	568.487	-0.6309	0.4151	0.0167	0.0493	Trim34a	94094	1.7767	0	0
ENSMUSG00000027108	1560.51	-0.6305	0.1388	9.14e-07	1.09e-05	Ola1	67059	6.039	0	0
ENSMUSG00000029430	5524.58	-0.6305	0.128	1.39e-07	2.06e-06	Ran	19384	6.8557	0	0
ENSMUSG00000024190	1524.92	-0.6303	0.1675	2.67e-05	0.000214	Dusp1	19252	4.5733	1	1
ENSMUSG00000025190	483.6	-0.6303	0.162	1.59e-05	0.000135	Got1	14718	4.798	0	0
ENSMUSG00000028841	29.0286	-0.6299	0.6163	0.038	0.0951	Cnksr1	194231	1.4207	0	0
ENSMUSG00000029359	3.70896	-0.6294	1.0304	0.0578	0.132	Tesc	57816	1.2379	0	0
ENSMUSG00000031960	5492.08	-0.6294	0.1472	3.1e-06	3.24e-05	Aars	234734	5.5083	0	0
ENSMUSG00000001440	11248	-0.6274	0.1236	6.61e-08	1.07e-06	Kpnb1	16211	7.1797	1	0
ENSMUSG00000025507	238.057	-0.6274	0.2831	0.00376	0.0143	Pidd1	57913	2.4245	0	0
ENSMUSG00000039568	492.297	-0.6274	0.1399	1.23e-06	1.42e-05	Ubald1	207740	5.9101	0	0
ENSMUSG00000024511	508.842	-0.6271	0.2467	0.00161	0.00702	Rab27b	80718	2.7928	0	0
ENSMUSG00000039828	442.398	-0.6271	0.127	1.36e-07	2.01e-06	Wdr70	545085	6.8679	0	0
ENSMUSG00000005968	142.795	-0.6267	0.3768	0.0129	0.0399	Tuft1	22156	1.8887	1	0
ENSMUSG00000052821	3.84088	-0.6265	1.1633	0.0547	0.127	Cysltr1	58861	1.2619	0	0
ENSMUSG00000001348	11.3379	-0.6263	0.9726	0.0581	0.133	Acp5	11433	1.2362	0	0
ENSMUSG00000028542	473.158	-0.626	0.2571	0.00217	0.00905	Slc6a9	14664	2.6639	1	1
ENSMUSG00000046688	269.464	-0.6257	0.2126	0.000497	0.00262	Tifa	211550	3.3036	0	1
ENSMUSG00000019124	702.21	-0.6249	0.2402	0.00138	0.00618	Scrn1	69938	2.8597	1	0
ENSMUSG00000017830	851.222	-0.6247	0.7729	0.0507	0.119	Dhx58	80861	1.2949	0	0
ENSMUSG00000070313	3.1526	-0.6247	1.2756	0.0454	0.109	Pate14	235973	1.3432	0	0
ENSMUSG00000079480	327.178	-0.6244	0.1702	3.97e-05	0.0003	Pin4	69713	4.4013	0	0
ENSMUSG00000038776	3975.54	-0.6241	0.3342	0.00856	0.0285	Ephx1	13849	2.0673	0	0
ENSMUSG00000029370	20.782	-0.624	0.5962	0.0374	0.094	Rassf6	73246	1.4268	0	0
ENSMUSG00000037470	5157.23	-0.6232	0.0801	1.38e-15	8.83e-14	Uggt1	320011	14.8603	0	0
ENSMUSG00000017861	381.218	-0.6228	0.2561	0.00222	0.00922	Mybl2	17865	2.6537	0	1
ENSMUSG00000020527	403.81	-0.6219	0.1484	4.75e-06	4.69e-05	Myo19	66196	5.3236	1	0
ENSMUSG00000030584	72.6519	-0.6218	0.5347	0.0318	0.0829	Dpf1	29861	1.498	0	0
ENSMUSG00000029672	4826.05	-0.6215	0.1634	2.4e-05	0.000194	Fam3c	27999	4.6206	0	1
ENSMUSG00000030662	5390.31	-0.6214	0.1332	5.4e-07	6.85e-06	Ipo5	70572	6.2673	0	0
ENSMUSG00000022272	2608.13	-0.6205	0.2298	0.00106	0.00498	Myo10	17909	2.9727	0	0
ENSMUSG00000034024	5480.54	-0.6201	0.1827	0.000113	0.000737	Cct2	12461	3.9478	0	0
ENSMUSG00000028312	3246.5	-0.6199	0.1771	7.72e-05	0.000534	Smc2	14211	4.1121	0	0
ENSMUSG00000039457	169.74	-0.6197	0.67	0.0448	0.108	Ppl	19041	1.3491	0	0
ENSMUSG00000026683	1255.96	-0.6195	0.2315	0.00115	0.0053	Nuf2	66977	2.9403	0	0
ENSMUSG00000028484	4067.42	-0.619	0.1757	7.09e-05	0.000496	Psip1	101739	4.1494	0	0
ENSMUSG00000022772	991.181	-0.6189	0.1216	6.45e-08	1.05e-06	Senp5	320213	7.1903	0	0
ENSMUSG00000026049	273.327	-0.6187	0.3121	0.00683	0.0236	Tex30	75623	2.1656	0	0
ENSMUSG00000052456	906.773	-0.6183	0.1518	8.02e-06	7.42e-05	Get3	56495	5.0958	0	0
ENSMUSG00000066232	2890.15	-0.6172	0.1462	4.26e-06	4.27e-05	Ipo7	233726	5.3711	1	1
ENSMUSG00000029767	29364.9	-0.6167	0.1371	1.22e-06	1.41e-05	Calu	12321	5.913	0	1
ENSMUSG00000033323	617.411	-0.6161	0.1971	0.00029	0.00167	Ctdp1	67655	3.5372	1	1
ENSMUSG00000022570	396.45	-0.6155	0.1665	3.75e-05	0.000286	Gfus	22122	4.4259	0	0
ENSMUSG00000037188	3.80302	-0.6155	1.2163	0.0522	0.122	Grhl3	230824	1.2827	0	0
ENSMUSG00000066043	1272.44	-0.6153	0.1415	2.46e-06	2.63e-05	Phactr4	100169	5.6091	0	0
ENSMUSG00000040703	14.3282	-0.615	0.6158	0.0413	0.102	Cyp2s1	74134	1.3843	0	0
ENSMUSG00000036438	7491.1	-0.6148	0.1572	1.61e-05	0.000136	Calm2	12314	4.7942	0	0
ENSMUSG00000023919	431.342	-0.6147	0.171	5.59e-05	0.000403	Cenpq	83815	4.2523	0	0
ENSMUSG00000025499	683.902	-0.6145	0.1597	2.08e-05	0.000171	Hras	15461	4.6817	1	0
ENSMUSG00000046814	31.0024	-0.6142	0.8731	0.0581	0.133	Gchfr	320415	1.2355	0	0
ENSMUSG00000023942	2312.43	-0.6141	0.2716	0.0036	0.0138	Slc29a1	63959	2.4433	1	0
ENSMUSG00000026142	619.985	-0.6138	0.1995	0.000346	0.00194	Rhbdd1	76867	3.4605	0	0
ENSMUSG00000031137	6.78117	-0.6137	1.0247	0.061	0.138	Fgf13	14168	1.2145	0	0
ENSMUSG00000030595	177.308	-0.6134	0.2615	0.00292	0.0116	Nfkbib	18036	2.5343	0	0
ENSMUSG00000026094	1481.47	-0.6133	0.3131	0.00739	0.0252	Stk17b	98267	2.1316	0	0
ENSMUSG00000030844	170.724	-0.6133	0.3469	0.0111	0.0352	Rgs10	67865	1.9544	0	0
ENSMUSG00000024121	4087.94	-0.613	0.1076	2.32e-09	5.15e-08	Atp6v0c	11984	8.6351	0	0
ENSMUSG00000017499	524.371	-0.6127	0.2442	0.0019	0.00811	Cdc6	23834	2.7206	0	0
ENSMUSG00000032890	5.86605	-0.6126	0.9621	0.0609	0.138	Rims3	242662	1.2151	0	0
ENSMUSG00000006412	1000.12	-0.6124	0.1104	5.57e-09	1.14e-07	Pfdn2	18637	8.2539	0	0
ENSMUSG00000025007	2317.5	-0.6124	0.1155	2.19e-08	3.95e-07	Aldh18a1	56454	7.6605	0	0
ENSMUSG00000029759	863.188	-0.6123	0.2068	0.000506	0.00267	Pon3	269823	3.2957	0	0
ENSMUSG00000028995	2325.45	-0.6122	0.1999	0.000365	0.00202	Hycc1	84652	3.4377	0	0
ENSMUSG00000022300	931.065	-0.6121	0.1087	3.44e-09	7.36e-08	Dcaf13	223499	8.4641	0	0
ENSMUSG00000015092	1487.18	-0.6118	0.1178	3.96e-08	6.74e-07	Edf1	59022	7.4027	0	0
ENSMUSG00000030615	644.088	-0.6117	0.1512	9.37e-06	8.53e-05	Tmem126a	66271	5.0282	0	0
ENSMUSG00000004356	1807.71	-0.6116	0.1502	8.47e-06	7.77e-05	Utp20	70683	5.0722	0	0
ENSMUSG00000025630	1233.15	-0.6116	0.1295	4.35e-07	5.7e-06	Hprt	15452	6.3618	0	0
ENSMUSG00000038463	2489.83	-0.6113	0.2826	0.00464	0.0171	Olfml2b	320078	2.3331	1	0
ENSMUSG00000025931	234.342	-0.6111	0.2792	0.00437	0.0162	Paqr8	74229	2.3592	0	0
ENSMUSG00000032547	4479.23	-0.611	0.1176	3.88e-08	6.64e-07	Ryk	20187	7.4112	0	0
ENSMUSG00000024991	10662.8	-0.6108	0.0923	7.06e-12	2.39e-10	Eif3a	13669	11.1512	0	0
ENSMUSG00000030059	1331.44	-0.6108	0.1136	1.44e-08	2.7e-07	Tmf1	232286	7.8409	0	0
ENSMUSG00000061136	3591.08	-0.6108	0.1422	3.19e-06	3.32e-05	Prpf40a	56194	5.496	1	0
ENSMUSG00000011752	4556.74	-0.6103	0.1545	1.41e-05	0.000121	Pgam1	18648	4.8515	0	0
ENSMUSG00000105504	38.8041	-0.6103	0.6497	0.0454	0.109	Gbp5	229898	1.3432	0	0
ENSMUSG00000027994	292.486	-0.6102	0.273	0.00392	0.0148	Mcub	66815	2.4062	0	0
ENSMUSG00000045763	3412.93	-0.6094	0.2058	0.000515	0.0027	Basp1	70350	3.2886	1	0
ENSMUSG00000027907	6393.84	-0.6087	0.1616	2.98e-05	0.000234	S100a11	20195	4.5263	0	0
ENSMUSG00000069743	350.054	-0.608	0.149	8.29e-06	7.65e-05	Zfp820	75424	5.0812	0	0
ENSMUSG00000034993	5756.99	-0.6077	0.1373	1.81e-06	2.01e-05	Vat1	26949	5.7415	0	0
ENSMUSG00000023039	19.6343	-0.6076	0.5294	0.0343	0.0877	Krt7	110310	1.4652	0	0
ENSMUSG00000003680	327.925	-0.6074	0.3132	0.00793	0.0267	Taf6l	225895	2.1006	0	0
ENSMUSG00000003680	327.925	-0.6074	0.3132	0.00793	0.0267	Gm2518	100039957	2.1006	0	0
ENSMUSG00000023143	341.753	-0.6072	0.1754	9.56e-05	0.00064	Nagpa	27426	4.0197	0	0
ENSMUSG00000031924	3939.84	-0.6066	0.1695	6.21e-05	0.000441	Cyb5b	66427	4.2068	0	0
ENSMUSG00000070697	1234.47	-0.6065	0.0955	4.39e-11	1.33e-09	Utp3	65961	10.3577	0	0
ENSMUSG00000037999	183.372	-0.606	0.9481	0.0622	0.14	Arap2	212285	1.206	0	0
ENSMUSG00000025809	30581.7	-0.6059	0.1247	2.31e-07	3.23e-06	Itgb1	16412	6.6359	1	1
ENSMUSG00000030061	2276.8	-0.6058	0.1031	8.46e-10	2.05e-08	Uba3	22200	9.0728	1	0
ENSMUSG00000079658	1469.22	-0.6057	0.1243	2.13e-07	3.01e-06	Eloc	67923	6.6715	0	0
ENSMUSG00000030045	445.407	-0.6052	0.2285	0.00134	0.00603	Mrpl19	56284	2.8722	0	0
ENSMUSG00000083364	110.342	-0.6051	0.4273	0.0224	0.0623	NA	NA	1.6489	0	0
ENSMUSG00000056076	3880.48	-0.605	0.1109	9.78e-09	1.89e-07	Eif3b	27979	8.0096	0	0
ENSMUSG00000068039	5744.99	-0.605	0.1171	4.75e-08	7.93e-07	Tcp1	21454	7.3232	0	0
ENSMUSG00000029038	864.841	-0.6047	0.1278	4.36e-07	5.71e-06	Ssu72	68991	6.3608	0	0
ENSMUSG00000032504	5528.33	-0.6047	0.1336	1.16e-06	1.35e-05	Pdcd6ip	18571	5.9365	0	1
ENSMUSG00000025287	1165.13	-0.6044	0.1604	3.04e-05	0.000239	Acot9	56360	4.5169	0	0
ENSMUSG00000051515	13.2826	-0.6044	0.8771	0.0607	0.137	Fam181b	58238	1.2168	0	0
ENSMUSG00000021116	2106.69	-0.6042	0.143	4.53e-06	4.5e-05	Eif2s1	13665	5.3437	1	0
ENSMUSG00000006215	405.288	-0.604	0.1428	4.48e-06	4.46e-05	Zbtb17	22642	5.3483	0	0
ENSMUSG00000041406	402.194	-0.604	0.1862	0.00021	0.00126	BC055324	381306	3.6784	0	0
ENSMUSG00000061878	129.749	-0.6034	0.3601	0.014	0.0426	Sphk1	20698	1.8539	0	0
ENSMUSG00000032285	289.845	-0.6033	0.2337	0.00164	0.00713	Dnaja4	58233	2.7855	0	0
ENSMUSG00000037152	385.884	-0.6033	0.2085	0.000657	0.00333	Ndufc1	66377	3.1823	0	0
ENSMUSG00000019992	158.206	-0.6032	0.3384	0.0113	0.0357	Mtfr2	71804	1.9472	0	0
ENSMUSG00000021431	260.047	-0.6032	0.1633	4.08e-05	0.000308	Snrnp48	67797	4.3889	0	0
ENSMUSG00000050705	268.15	-0.6032	0.1843	0.00019	0.00116	2310061I04Rik	69662	3.7206	0	0
ENSMUSG00000044533	14451.1	-0.6027	0.1186	7.55e-08	1.2e-06	Rps2	16898	7.122	0	0
ENSMUSG00000038213	303.581	-0.6025	0.2094	0.000693	0.00348	Tapbpl	213233	3.159	0	0
ENSMUSG00000002384	2.62539	-0.6022	1.1523	0.0589	NA	Bmp8b	12164	1.2303	0	0
ENSMUSG00000025503	1130.69	-0.6019	0.1874	0.000236	0.00139	Taldo1	21351	3.6278	0	0
ENSMUSG00000078923	3151.73	-0.6019	0.1025	8.83e-10	2.12e-08	Ube2v1	66589	9.0543	1	0
ENSMUSG00000020154	10.9677	-0.6007	0.6114	0.0444	0.107	Ptprb	19263	1.3531	0	0
ENSMUSG00000029561	4398.63	-0.6007	0.7405	0.0546	0.126	Oasl2	23962	1.2627	0	0
ENSMUSG00000032018	1507	-0.6002	0.2614	0.00355	0.0136	Sc5d	235293	2.4501	0	0
ENSMUSG00000039774	63.9787	-0.6002	0.538	0.0369	0.0931	Galnt12	230145	1.4324	0	0
ENSMUSG00000041119	3.33537	-0.6002	1.1037	0.0619	0.139	Pde9a	18585	1.2086	0	0
ENSMUSG00000042712	4281.75	-0.6	0.1	4.07e-10	1.06e-08	Tceal9	22381	9.3906	0	0
ENSMUSG00000032560	4059.8	-0.5998	0.1635	4.62e-05	0.000342	Dnajc13	235567	4.3355	0	0
ENSMUSG00000079259	4.70927	-0.5993	0.9314	0.0635	0.142	Trim71	636931	1.197	0	0
ENSMUSG00000020412	1210.99	-0.5987	0.1308	9.43e-07	1.12e-05	Ascc2	75452	6.0254	0	0
ENSMUSG00000027134	234.308	-0.5986	0.3131	0.0088	0.0291	Lpcat4	99010	2.0557	0	0
ENSMUSG00000030701	5.79931	-0.5982	0.8204	0.0599	0.136	Plekhb1	27276	1.2228	0	0
ENSMUSG00000050471	312.294	-0.5976	0.1888	0.000282	0.00163	Fam118b	109229	3.5491	0	0
ENSMUSG00000075520	20.3381	-0.5975	0.8367	0.0608	0.137	Malrd1	102635496	1.216	0	0
ENSMUSG00000027454	183.066	-0.597	0.2542	0.00316	0.0124	Gins1	69270	2.5007	0	0
ENSMUSG00000019494	1912.09	-0.5967	0.0774	2.86e-15	1.75e-13	Cops6	26893	14.5437	0	0
ENSMUSG00000028073	1057.49	-0.5967	0.3645	0.0156	0.0463	Pear1	73182	1.8082	0	0
ENSMUSG00000020075	2524.57	-0.5965	0.188	0.000277	0.00161	Ddx21	56200	3.5572	0	0
ENSMUSG00000039988	1164.77	-0.5964	0.2024	0.000577	0.00298	Ankrd13c	433667	3.2386	0	0
ENSMUSG00000019577	272.517	-0.5961	0.2341	0.00187	0.00801	Pdk4	27273	2.727	1	0
ENSMUSG00000027067	6205.66	-0.596	0.118	9.09e-08	1.42e-06	Ssrp1	20833	7.0414	0	0
ENSMUSG00000029135	3375.32	-0.596	0.2132	0.000922	0.00443	Fosl2	14284	3.0355	0	1
ENSMUSG00000021193	2635.16	-0.5959	0.1185	1.03e-07	1.58e-06	Pitrm1	69617	6.9881	1	0
ENSMUSG00000015656	35160.5	-0.5957	0.1585	3.32e-05	0.000258	Hspa8	15481	4.4786	1	0
ENSMUSG00000031453	2694.69	-0.5956	0.2018	0.000572	0.00296	Rasa3	19414	3.2424	0	0
ENSMUSG00000015880	1055.26	-0.5951	0.2088	0.000783	0.00387	Ncapg	54392	3.106	0	0
ENSMUSG00000042216	29.5115	-0.595	0.6266	0.0472	0.113	Sgsm1	52850	1.3259	1	0
ENSMUSG00000022996	43.8258	-0.5949	0.7362	0.0559	0.129	Wnt10b	22410	1.2528	0	0
ENSMUSG00000020280	554.568	-0.5944	0.2952	0.00717	0.0246	Pus10	74467	2.1446	0	0
ENSMUSG00000042115	1009.35	-0.5944	0.3023	0.00797	0.0268	Klhdc8a	213417	2.0985	0	1
ENSMUSG00000021392	598.784	-0.5937	0.1631	5.3e-05	0.000385	Nol8	70930	4.2761	0	0
ENSMUSG00000072944	5.01325	-0.5937	1.1036	0.063	0.141	Nup62cl	279706	1.2003	0	0
ENSMUSG00000051378	634.294	-0.5929	0.2083	0.000803	0.00395	Kif18b	70218	3.0955	0	0
ENSMUSG00000029177	807.543	-0.5926	0.2151	0.00105	0.00493	Cenpa	12615	2.9769	0	0
ENSMUSG00000041958	1736.45	-0.5923	0.1057	4.5e-09	9.31e-08	Pigs	276846	8.3466	0	0
ENSMUSG00000044244	22.1661	-0.5921	0.5126	0.036	0.0911	Il20rb	213208	1.4441	0	0
ENSMUSG00000015961	2101.77	-0.5918	0.1226	2.9e-07	3.96e-06	Adss	11566	6.5369	0	0
ENSMUSG00000002307	1044.71	-0.5915	0.1932	0.000412	0.00223	Daxx	13163	3.3851	0	0
ENSMUSG00000043587	478.297	-0.5914	0.2009	0.000599	0.00308	Pxylp1	235534	3.2226	0	0
ENSMUSG00000034327	927.312	-0.5909	0.2221	0.0014	0.00624	Kctd9	105440	2.8535	1	0
ENSMUSG00000022817	5740.98	-0.5907	0.2018	0.000635	0.00323	Itgb5	16419	3.1971	0	0
ENSMUSG00000020936	2904.39	-0.5906	0.1584	3.84e-05	0.000291	Nmt1	18107	4.416	1	0
ENSMUSG00000026470	718.696	-0.5905	0.2277	0.0017	0.00735	Stx6	58244	2.77	0	0
ENSMUSG00000074825	295.26	-0.5904	0.2109	0.000937	0.00449	Itpripl1	73338	3.0283	0	0
ENSMUSG00000038280	950.759	-0.5903	0.2066	0.000788	0.00389	Ostm1	14628	3.1032	0	0
ENSMUSG00000020720	1664.61	-0.5902	0.1049	4.02e-09	8.48e-08	Psmd12	66997	8.3958	0	0
ENSMUSG00000041779	1536.48	-0.5901	0.14	5.15e-06	5.04e-05	Tram2	170829	5.2883	0	0
ENSMUSG00000031671	128.809	-0.5898	0.3653	0.0167	0.0493	Setd6	66083	1.7761	0	0
ENSMUSG00000020922	1322.83	-0.5897	0.1067	7.19e-09	1.43e-07	Lsm12	268490	8.143	0	0
ENSMUSG00000036180	2319.61	-0.5897	0.095	1.19e-10	3.42e-09	Gatad2a	234366	9.9253	0	1
ENSMUSG00000031813	540.859	-0.5896	0.1547	2.8e-05	0.000222	Mvb12a	73711	4.5533	0	0
ENSMUSG00000049091	426.46	-0.5895	0.1589	4.16e-05	0.000313	Sephs2	20768	4.3807	0	0
ENSMUSG00000028899	631.943	-0.5894	0.1839	0.00026	0.00152	Taf12	66464	3.5854	0	0
ENSMUSG00000026456	886.89	-0.5892	0.2121	0.001	0.00475	Cyb5r1	72017	2.9981	0	0
ENSMUSG00000069094	692.302	-0.5891	0.1846	0.000272	0.00158	Pde7a	18583	3.565	0	0
ENSMUSG00000007038	572.408	-0.5888	0.2143	0.0011	0.00513	Neu1	18010	2.9578	0	0
ENSMUSG00000021061	20.0271	-0.5886	0.8513	0.0638	0.143	Sptb	20741	1.195	1	0
ENSMUSG00000032369	343.02	-0.5885	0.1767	0.000169	0.00105	Plscr1	22038	3.7709	0	0
ENSMUSG00000043289	15.5638	-0.5881	0.8233	0.0627	0.141	Mei4	75033	1.2027	1	0
ENSMUSG00000061132	1.75056	-0.588	1.1874	0.0579	NA	Blnk	17060	1.2375	0	0
ENSMUSG00000002477	1509.82	-0.5876	0.1088	1.47e-08	2.75e-07	Snrpd1	20641	7.8318	0	0
ENSMUSG00000036461	1848.22	-0.5875	0.1297	1.25e-06	1.44e-05	Elf1	13709	5.9031	0	0
ENSMUSG00000040687	256.123	-0.5872	0.2457	0.00299	0.0118	Madd	228355	2.5242	0	0
ENSMUSG00000022020	372.039	-0.5869	0.1651	7.59e-05	0.000526	Naa16	66897	4.1197	0	0
ENSMUSG00000025402	2324.66	-0.5865	0.2775	0.00593	0.021	Nab2	17937	2.2266	0	0
ENSMUSG00000050854	2.63288	-0.586	1.1071	0.0643	NA	Tmem125	230678	1.192	0	0
ENSMUSG00000022021	1765.59	-0.5858	0.1173	1.31e-07	1.96e-06	Diaph3	56419	6.882	0	0
ENSMUSG00000024228	287.88	-0.5858	0.3684	0.0179	0.052	Nudt12	67993	1.7481	0	0
ENSMUSG00000039168	2859.41	-0.5855	0.1399	6.03e-06	5.8e-05	Dap	223453	5.2199	0	0
ENSMUSG00000037855	1034.76	-0.5854	0.2232	0.0016	0.00698	Zfp365	216049	2.7951	0	0
ENSMUSG00000041431	1676.58	-0.5853	0.176	0.000175	0.00108	Ccnb1	268697	3.7569	0	0
ENSMUSG00000060989	38.2514	-0.585	0.3878	0.0208	0.0588	NA	NA	1.682	0	0
ENSMUSG00000005802	2932.54	-0.5847	0.096	2.61e-10	7.06e-09	Slc30a4	22785	9.5826	0	0
ENSMUSG00000037933	2226.07	-0.5847	0.1263	8.01e-07	9.66e-06	Bicd2	76895	6.0962	1	0
ENSMUSG00000039824	227.365	-0.5843	0.2194	0.00144	0.00638	Myl6b	216459	2.8415	0	0
ENSMUSG00000020817	2111.2	-0.5842	0.1262	8e-07	9.66e-06	Rabep1	54189	6.0969	0	0
ENSMUSG00000022849	196.887	-0.5842	0.1841	0.000297	0.0017	Hspbap1	66667	3.5269	0	0
ENSMUSG00000024790	205.287	-0.584	0.2139	0.00119	0.00545	Sac3d1	66406	2.925	0	0
ENSMUSG00000036943	1627.99	-0.5837	0.21	0.00103	0.00485	Rab8b	235442	2.9867	0	0
ENSMUSG00000041057	1320.47	-0.5837	0.1095	2.21e-08	3.99e-07	Wdr43	72515	7.6552	0	0
ENSMUSG00000049588	7.62427	-0.5837	0.7147	0.0575	0.132	Ccdc69	52570	1.2405	0	0
ENSMUSG00000031824	176.967	-0.5835	0.3446	0.0148	0.0446	6430548M08Rik	234797	1.8288	0	0
ENSMUSG00000037242	7777.92	-0.5835	0.0908	3.09e-11	9.65e-10	Clic4	29876	10.5104	0	0
ENSMUSG00000062991	121.784	-0.5826	0.4647	0.0322	0.0836	Nrg1	211323	1.4924	0	0
ENSMUSG00000041645	2721.41	-0.5825	0.1998	0.000688	0.00346	Ddx24	27225	3.1623	0	0
ENSMUSG00000056737	1647.42	-0.5825	0.1365	4.26e-06	4.27e-05	Capg	12332	5.3704	0	0
ENSMUSG00000019802	4564.44	-0.5821	0.1545	3.44e-05	0.000266	Sec63	140740	4.4629	0	0
ENSMUSG00000023944	31713.1	-0.582	0.1356	3.86e-06	3.92e-05	Hsp90ab1	15516	5.413	1	0
ENSMUSG00000020078	2648.52	-0.5813	0.1446	1.25e-05	0.00011	Vps26a	30930	4.9017	0	0
ENSMUSG00000051235	328.014	-0.5813	0.2117	0.00115	0.00533	Gen1	209334	2.9378	0	0
ENSMUSG00000031939	555.187	-0.5811	0.1295	1.59e-06	1.8e-05	Taf1d	75316	5.7975	0	0
ENSMUSG00000097261	3.234	-0.5806	0.9172	0.068	0.15	NA	NA	1.1674	0	0
ENSMUSG00000026879	10199.4	-0.5801	0.1589	5.48e-05	0.000396	Gsn	227753	4.261	0	0
ENSMUSG00000040875	146.47	-0.58	0.2671	0.00535	0.0193	Osbpl10	74486	2.2714	0	0
ENSMUSG00000020224	637.088	-0.5799	0.1556	4.11e-05	0.00031	Llph	66225	4.3861	0	0
ENSMUSG00000023505	977.925	-0.5795	0.1746	0.000186	0.00113	Cdca3	14793	3.7312	0	0
ENSMUSG00000001642	704.388	-0.5788	0.1686	0.000124	0.000797	Akr1b3	11677	3.9058	0	0
ENSMUSG00000025701	2.26743	-0.5788	1.0986	0.0661	NA	Alox5	11689	1.1801	0	0
ENSMUSG00000044147	3928.09	-0.5788	0.1184	2.32e-07	3.24e-06	Arf6	11845	6.634	0	0
ENSMUSG00000044788	2.2742	-0.5784	1.1129	0.0653	NA	Fads6	328035	1.1851	0	0
ENSMUSG00000033488	2.37542	-0.5779	1.1264	0.0645	NA	Cryzl2	226527	1.1906	0	0
ENSMUSG00000046854	4.65751	-0.5776	0.9115	0.0687	0.151	Pip5kl1	227733	1.163	0	0
ENSMUSG00000004591	3248.41	-0.577	0.1416	1.02e-05	9.15e-05	Pkn2	109333	4.9917	0	0
ENSMUSG00000020493	1010.9	-0.577	0.204	0.000925	0.00445	Prr11	270906	3.0336	0	0
ENSMUSG00000062038	31.9319	-0.5769	1.3981	0.0269	0.0724	NA	NA	1.5699	0	0
ENSMUSG00000020377	2.73276	-0.5767	1.113	0.0656	NA	Ltc4s	17001	1.183	0	0
ENSMUSG00000023051	346.566	-0.5766	0.1519	3.2e-05	0.00025	Tarbp2	21357	4.4954	0	0
ENSMUSG00000035778	1145.76	-0.5766	0.2085	0.00112	0.00518	Ggta1	14594	2.9523	0	0
ENSMUSG00000020015	617.474	-0.5764	0.1772	0.000237	0.0014	Cdk17	237459	3.6248	0	1
ENSMUSG00000047721	245.567	-0.5754	0.2011	0.000841	0.00411	Bola2	66162	3.075	0	0
ENSMUSG00000018965	5028.38	-0.5753	0.1164	1.81e-07	2.6e-06	Ywhah	22629	6.7423	0	0
ENSMUSG00000003528	1051.77	-0.5747	0.1174	2.27e-07	3.18e-06	Slc25a1	13358	6.6438	0	0
ENSMUSG00000027680	2730.03	-0.5746	0.0997	1.99e-09	4.47e-08	Fxr1	14359	8.702	0	0
ENSMUSG00000021569	378.355	-0.5745	0.209	0.00119	0.00545	Trip13	69716	2.9256	0	0
ENSMUSG00000044006	23.0241	-0.5743	0.5308	0.0428	0.104	Cilp2	68709	1.3689	1	0
ENSMUSG00000027360	8.83651	-0.5738	0.8104	0.0661	0.147	Hdc	15186	1.1796	0	0
ENSMUSG00000030224	2641.05	-0.5738	0.1571	5.68e-05	0.000408	Strap	20901	4.2457	0	0
ENSMUSG00000026036	510.395	-0.5736	0.2967	0.00949	0.031	Nif3l1	65102	2.0229	0	0
ENSMUSG00000028329	206.718	-0.5736	0.2808	0.00745	0.0253	Xpa	22590	2.1279	0	0
ENSMUSG00000023015	2465.14	-0.5734	0.1798	0.000298	0.00171	Racgap1	26934	3.5254	0	0
ENSMUSG00000026196	479.65	-0.5726	0.1789	0.000289	0.00167	Bard1	12021	3.539	0	0
ENSMUSG00000107388	8.96886	-0.5726	0.6564	0.0561	0.129	Gm42788	105242579	1.2508	0	0
ENSMUSG00000044573	1321.56	-0.5721	0.169	0.000153	0.000957	Acp1	11431	3.8156	0	0
ENSMUSG00000022503	468.66	-0.5719	0.2239	0.00209	0.00876	Nubp1	26425	2.6805	0	0
ENSMUSG00000041498	608.49	-0.5719	0.2066	0.00113	0.00525	Kif14	381293	2.9452	0	0
ENSMUSG00000078349	185.745	-0.5717	0.4528	0.0332	0.0856	AW011738	100382	1.4789	0	0
ENSMUSG00000024805	159.492	-0.5709	0.2167	0.00168	0.00728	Pcgf5	76073	2.7749	0	1
ENSMUSG00000034255	16.2416	-0.5709	0.7866	0.0658	0.146	Arhgap27	544817	1.182	0	0
ENSMUSG00000031149	1267.95	-0.5707	0.1319	3.53e-06	3.63e-05	Praf2	54637	5.4524	0	0
ENSMUSG00000085007	2.09424	-0.5707	1.099	0.0676	NA	Smim43	100503068	1.1701	0	0
ENSMUSG00000024420	1855.41	-0.57	0.2898	0.00898	0.0296	Zfp521	225207	2.0466	0	1
ENSMUSG00000018189	571.723	-0.5699	0.2269	0.00237	0.00973	Uchl5	56207	2.6256	0	0
ENSMUSG00000000915	416.186	-0.5697	0.3148	0.0126	0.039	Hip1r	29816	1.9011	0	0
ENSMUSG00000032815	355.157	-0.5695	0.3732	0.0216	0.0606	Fanca	14087	1.6653	0	0
ENSMUSG00000032586	218.559	-0.5694	0.348	0.0177	0.0516	Traip	22036	1.7527	1	0
ENSMUSG00000026469	1938.33	-0.5693	0.15	3.33e-05	0.000258	Xpr1	19775	4.4774	0	0
ENSMUSG00000020929	2491.46	-0.569	0.1666	0.000139	0.000883	Eftud2	20624	3.856	0	0
ENSMUSG00000027195	2111.75	-0.569	0.1693	0.000169	0.00104	Hsd17b12	56348	3.7715	0	1
ENSMUSG00000066175	21.4231	-0.5686	0.5368	0.0451	0.109	NA	NA	1.346	0	0
ENSMUSG00000100335	4.06454	-0.5686	1.0173	0.0713	0.156	2310008N11Rik	72316	1.1469	0	0
ENSMUSG00000001056	366.561	-0.568	0.1603	8.79e-05	0.000597	Nhp2	52530	4.056	0	0
ENSMUSG00000031428	46.276	-0.5677	0.4668	0.0362	0.0916	Zcchc18	66995	1.441	0	0
ENSMUSG00000079260	353.58	-0.5676	0.1534	4.87e-05	0.000358	Tmppe	100504715	4.3121	0	0
ENSMUSG00000034560	2399.49	-0.5673	0.1649	0.000129	0.000823	Washc4	319277	3.89	0	0
ENSMUSG00000045903	14.2177	-0.5673	0.7316	0.0635	0.142	Npas4	225872	1.1974	0	1
ENSMUSG00000027613	1021.37	-0.5672	0.1395	1.12e-05	9.94e-05	Eif6	16418	4.9501	0	0
ENSMUSG00000042772	2047.58	-0.5672	0.1227	9.03e-07	1.08e-05	Smg7	226517	6.0444	0	0
ENSMUSG00000030157	259.66	-0.567	0.2947	0.01	0.0323	Clec2d	93694	1.9998	0	0
ENSMUSG00000057113	14135.7	-0.5669	0.0933	3.18e-10	8.44e-09	Npm1	18148	9.4977	0	0
ENSMUSG00000075232	1724.86	-0.5669	0.1965	0.000822	0.00403	Amd1	11702	3.0853	0	0
ENSMUSG00000027531	1290.46	-0.5668	0.1213	7.12e-07	8.72e-06	Impa1	55980	6.1475	0	0
ENSMUSG00000033161	10089	-0.5667	0.1872	0.000525	0.00275	Atp1a1	11928	3.2795	0	0
ENSMUSG00000024530	40.2532	-0.5665	0.3738	0.0223	0.062	Prelid3a	225655	1.6514	0	0
ENSMUSG00000047547	760.481	-0.5663	0.1617	0.000103	0.000683	Cltb	74325	3.9866	0	1
ENSMUSG00000021552	614.728	-0.5662	0.1743	0.000255	0.00149	Gkap1	56278	3.594	0	0
ENSMUSG00000032481	4717.1	-0.5662	0.0962	9.92e-10	2.37e-08	Smarcc1	20588	9.0035	0	0
ENSMUSG00000004661	68.8268	-0.5661	0.51	0.0425	0.104	Arid3b	56380	1.3719	1	0
ENSMUSG00000023723	480.309	-0.566	0.1712	0.000209	0.00126	Mrps23	64656	3.6792	0	0
ENSMUSG00000032041	484.778	-0.566	0.1688	0.000176	0.00108	Tirap	117149	3.7535	0	0
ENSMUSG00000035246	119.941	-0.5659	0.7218	0.0633	0.142	Pcyt1b	236899	1.1989	0	0
ENSMUSG00000003271	5.84279	-0.5658	0.7643	0.066	0.146	Sult2b1	54200	1.1803	0	0
ENSMUSG00000003271	5.84279	-0.5658	0.7643	0.066	0.146	Gm5897	545963	1.1803	0	0
ENSMUSG00000026536	1729.61	-0.5656	0.7842	0.0672	0.149	Ifi211	381308	1.1725	0	0
ENSMUSG00000033386	1243.33	-0.5656	0.2622	0.00595	0.0211	Frrs1	20321	2.2252	0	0
ENSMUSG00000039756	1444.04	-0.5655	0.1044	1.5e-08	2.8e-07	Dnttip2	99480	7.8225	0	0
ENSMUSG00000026307	189.671	-0.5652	0.3151	0.0133	0.0407	Scly	50880	1.8776	0	0
ENSMUSG00000102336	35.0517	-0.5651	0.5033	0.0419	0.103	NA	NA	1.378	0	0
ENSMUSG00000041607	42.4422	-0.5645	0.4788	0.0388	0.0966	Mbp	17196	1.4117	0	0
ENSMUSG00000063785	593.993	-0.5644	0.1749	0.000276	0.0016	Utp14a	72554	3.5584	0	0
ENSMUSG00000048574	4.47562	-0.5643	0.8171	0.0693	0.152	Ccnb1-ps	434175	1.1593	0	0
ENSMUSG00000024742	752.796	-0.5637	0.1756	0.000293	0.00168	Fen1	14156	3.5334	0	0
ENSMUSG00000024600	13.722	-0.5636	0.6684	0.0599	0.136	Slc27a6	225579	1.2229	0	0
ENSMUSG00000001517	1605.56	-0.5635	0.1893	0.000627	0.0032	Foxm1	14235	3.2026	0	0
ENSMUSG00000091071	26.7767	-0.5634	1.3596	0.0323	0.0837	NA	NA	1.4914	0	0
ENSMUSG00000009013	3009.77	-0.5633	0.1124	1.34e-07	1.99e-06	Dynll1	56455	6.8734	0	0
ENSMUSG00000020081	4.46528	-0.5627	1.0524	0.0716	0.156	Tacr2	21337	1.145	0	0
ENSMUSG00000063856	2234.3	-0.5615	0.1488	3.8e-05	0.000289	Gpx1	14775	4.4199	1	0
ENSMUSG00000025134	1834.46	-0.5609	0.1368	1e-05	9.01e-05	Alyref	21681	4.9994	0	0
ENSMUSG00000037278	590.157	-0.5608	0.2504	0.00501	0.0182	Tmem97	69071	2.3005	0	0
ENSMUSG00000090191	3.82714	-0.5605	0.9204	0.0737	0.16	9230105E05Rik	320626	1.1327	1	0
ENSMUSG00000020079	439.082	-0.5601	0.2127	0.00178	0.00766	Supv3l1	338359	2.7489	0	0
ENSMUSG00000036377	465.97	-0.5601	0.3696	0.023	0.0635	Cracd	320827	1.6384	0	0
ENSMUSG00000005370	2190.96	-0.56	0.1439	2.4e-05	0.000194	Msh6	17688	4.6204	0	0
ENSMUSG00000028646	2574.56	-0.5594	0.1206	8.83e-07	1.06e-05	Rragc	54170	6.0539	0	0
ENSMUSG00000033581	3457.31	-0.5594	0.1069	4.28e-08	7.21e-07	Igf2bp2	319765	7.3689	0	0
ENSMUSG00000030521	606.13	-0.5593	0.1816	0.000463	0.00246	Mphosph10	67973	3.3346	0	0
ENSMUSG00000039963	8.0026	-0.559	0.9465	0.0743	0.161	Ccdc40	207607	1.1288	0	0
ENSMUSG00000030553	6.0509	-0.5589	0.8371	0.0718	0.157	Pgpep1l	78444	1.1439	0	0
ENSMUSG00000027597	1949.38	-0.5585	0.1238	1.61e-06	1.82e-05	Ahcy	269378	5.7933	0	0
ENSMUSG00000033788	890.927	-0.5584	0.3015	0.0122	0.038	Dysf	26903	1.9153	0	0
ENSMUSG00000049882	183.923	-0.5584	0.1895	0.000712	0.00356	Vcpkmt	207965	3.1477	0	0
ENSMUSG00000037553	638.466	-0.5583	0.2026	0.00127	0.00576	Zdhhc18	503610	2.897	0	0
ENSMUSG00000033356	154.775	-0.5582	0.2432	0.00443	0.0164	Pus7l	78895	2.3539	0	0
ENSMUSG00000061244	1645.78	-0.558	0.1122	1.7e-07	2.46e-06	Exoc5	105504	6.7694	0	1
ENSMUSG00000020185	728.539	-0.5579	0.2918	0.0108	0.0343	E2f7	52679	1.9684	0	0
ENSMUSG00000037997	645.302	-0.5577	0.3073	0.0132	0.0405	Parp11	101187	1.8805	0	0
ENSMUSG00000023088	1890.04	-0.5573	0.2721	0.00799	0.0268	Abcc1	17250	2.0976	0	0
ENSMUSG00000025171	273.161	-0.5573	0.2622	0.00669	0.0232	Ubtd1	226122	2.1746	0	0
ENSMUSG00000028035	1426.81	-0.5572	0.1387	1.45e-05	0.000124	Dnajb4	67035	4.8386	0	1
ENSMUSG00000029516	689.721	-0.5572	0.3289	0.0168	0.0493	Cit	12704	1.7758	0	0
ENSMUSG00000000028	642.739	-0.557	0.2267	0.00293	0.0116	Cdc45	12544	2.5327	0	0
ENSMUSG00000022505	3387.6	-0.557	0.1565	8.82e-05	0.000599	Emp2	13731	4.0547	0	0
ENSMUSG00000090860	117.276	-0.557	0.332	0.0173	0.0507	NA	NA	1.7613	0	0
ENSMUSG00000097354	21.4804	-0.5567	0.4846	0.0418	0.103	2310001H17Rik	76432	1.379	0	0
ENSMUSG00000023832	1490.07	-0.5564	0.2328	0.00351	0.0135	Acat2	110460	2.4549	0	0
ENSMUSG00000021123	45.0078	-0.5558	0.3158	0.0148	0.0446	Rdh12	77974	1.8287	0	0
ENSMUSG00000024359	8932.83	-0.5557	0.1447	2.99e-05	0.000235	Hspa9	15526	4.5242	1	0
ENSMUSG00000029147	2524.94	-0.5553	0.1551	8.21e-05	0.000562	Ppm1g	14208	4.0857	0	0
ENSMUSG00000040613	146.063	-0.5553	0.3649	0.0232	0.0641	Apobec1	11810	1.6337	0	0
ENSMUSG00000027288	4942.05	-0.5548	0.1347	9.52e-06	8.61e-05	Zfp106	20402	5.0216	1	0
ENSMUSG00000031490	747.907	-0.5548	0.1944	0.000965	0.0046	Eif4ebp1	13685	3.0156	0	0
ENSMUSG00000035443	539.824	-0.5548	0.1762	0.000378	0.00208	Thyn1	77862	3.423	0	0
ENSMUSG00000078496	44.4339	-0.5548	0.5801	0.0542	0.126	Zfp982	195531	1.2658	0	0
ENSMUSG00000024644	435.115	-0.5544	0.1736	0.000326	0.00184	Cndp2	66054	3.4867	0	0
ENSMUSG00000028793	618.656	-0.5543	0.1608	0.000135	0.000856	Rnf19b	75234	3.8701	0	0
ENSMUSG00000056116	1832.06	-0.5543	0.3264	0.0169	0.0496	H2-T22	15039	1.7727	0	0
ENSMUSG00000056116	1832.06	-0.5543	0.3264	0.0169	0.0496	H2-T9	15051	1.7727	0	0
ENSMUSG00000024544	616.426	-0.5542	0.295	0.0117	0.0369	Ldlrad4	52662	1.9304	0	0
ENSMUSG00000011257	2556.96	-0.5539	0.1141	3.14e-07	4.26e-06	Pabpc4	230721	6.5035	0	0
ENSMUSG00000013663	7524.99	-0.5538	0.189	0.000765	0.00379	Pten	19211	3.1166	0	0
ENSMUSG00000009470	4430.03	-0.5535	0.1128	2.46e-07	3.41e-06	Tnpo1	238799	6.6099	0	0
ENSMUSG00000037348	160.76	-0.5532	0.2203	0.00259	0.0105	Paqr7	71904	2.5872	0	0
ENSMUSG00000031093	1237.38	-0.5531	0.1721	0.000307	0.00175	Dock11	75974	3.5133	0	0
ENSMUSG00000063229	6683.55	-0.5531	0.205	0.00154	0.00675	Ldha	16828	2.8133	0	0
ENSMUSG00000026955	91.1595	-0.5523	0.3045	0.0136	0.0414	Sapcd2	72080	1.868	0	0
ENSMUSG00000001120	440.09	-0.552	0.1899	0.000832	0.00407	Pcbp3	59093	3.0797	0	0
ENSMUSG00000005233	952.651	-0.552	0.1228	1.8e-06	2e-05	Spc25	66442	5.7436	0	0
ENSMUSG00000033295	2341.78	-0.552	0.2187	0.00252	0.0103	Ptprf	19268	2.5985	1	0
ENSMUSG00000031107	248.166	-0.5517	0.2485	0.0055	0.0197	Rbmx2	209003	2.2599	0	0
ENSMUSG00000056947	89.8854	-0.5515	0.6269	0.0601	0.136	Mab21l1	17116	1.2215	0	0
ENSMUSG00000064105	528.744	-0.5515	0.1576	0.000113	0.000739	Cnnm2	94219	3.946	0	0
ENSMUSG00000027293	911.079	-0.5514	0.4031	0.0307	0.0805	Ehd4	98878	1.5134	0	0
ENSMUSG00000040667	1584.13	-0.5512	0.1522	7.22e-05	0.000503	Nup88	19069	4.1414	0	0
ENSMUSG00000032601	2224.18	-0.551	0.1809	0.000539	0.00281	Prkar2a	19087	3.2682	1	0
ENSMUSG00000046388	13.9731	-0.5509	0.5161	0.0478	0.114	NA	NA	1.3205	0	0
ENSMUSG00000045140	98.9664	-0.5505	0.2376	0.00437	0.0162	Pigw	70325	2.3599	0	0
ENSMUSG00000029434	1115.98	-0.5502	0.1629	0.000176	0.00108	Vps33a	77573	3.7541	0	0
ENSMUSG00000063200	750.85	-0.55	0.1322	8.16e-06	7.53e-05	Nol7	70078	5.0882	0	0
ENSMUSG00000025758	1046.69	-0.5498	0.1813	0.000568	0.00294	Plk4	20873	3.2457	0	0
ENSMUSG00000078486	63.5238	-0.5496	0.3839	0.0279	0.0744	Perm1	74183	1.555	0	0
ENSMUSG00000025980	5579.15	-0.5488	0.072	6.94e-15	3.87e-13	Hspd1	15510	14.1586	0	0
ENSMUSG00000030041	2.84357	-0.5485	1.0607	0.0745	NA	M1ap	110958	1.1281	0	0
ENSMUSG00000003283	19.0059	-0.5484	1.0977	0.0721	0.157	Hck	15162	1.1423	0	0
ENSMUSG00000049871	54.985	-0.5482	0.5109	0.048	0.115	Nlrc3	268857	1.3191	0	0
ENSMUSG00000027932	546.462	-0.5481	0.3029	0.014	0.0425	Slc27a3	26568	1.8551	0	0
ENSMUSG00000090125	8.04908	-0.5481	0.6761	0.0655	0.146	Pou3f1	18991	1.1837	0	0
ENSMUSG00000032412	2589.38	-0.5479	0.1323	9e-06	8.21e-05	Atp1b3	11933	5.046	1	0
ENSMUSG00000001924	8213.45	-0.5474	0.1128	3.29e-07	4.45e-06	Uba1	22201	6.483	0	0
ENSMUSG00000016528	2252.14	-0.5474	0.1167	7.29e-07	8.9e-06	Mapkapk2	17164	6.1375	1	0
ENSMUSG00000019794	742.546	-0.5474	0.1273	4.48e-06	4.46e-05	Katna1	23924	5.3487	0	0
ENSMUSG00000005871	3147.68	-0.5472	0.1717	0.000347	0.00194	Apc	11789	3.4596	0	0
ENSMUSG00000022094	1165.2	-0.5472	0.136	1.49e-05	0.000127	Slc39a14	213053	4.8275	0	0
ENSMUSG00000019873	3392.9	-0.547	0.192	0.00102	0.0048	Reep3	28193	2.9923	0	0
ENSMUSG00000040263	557.834	-0.5465	0.1244	2.98e-06	3.13e-05	Klhdc4	234825	5.5253	0	0
ENSMUSG00000059901	122.823	-0.5465	0.2636	0.00798	0.0268	Adamts14	237360	2.0978	0	0
ENSMUSG00000004099	5963.94	-0.5464	0.1512	7.63e-05	0.000528	Dnmt1	13433	4.1176	0	0
ENSMUSG00000035769	230.188	-0.5464	0.2036	0.00166	0.00721	Xylb	102448	2.7794	0	0
ENSMUSG00000085057	20.4149	-0.5464	0.5869	0.0577	0.132	Gm13415	102638285	1.2389	0	0
ENSMUSG00000022360	3262.03	-0.5461	0.1913	0.00101	0.00476	Atad2	70472	2.9971	0	0
ENSMUSG00000038866	707.992	-0.546	0.199	0.0014	0.00624	Zcchc2	227449	2.8537	0	0
ENSMUSG00000021792	151.725	-0.5459	0.3048	0.0146	0.0442	Prxl2a	70564	1.8342	0	0
ENSMUSG00000023150	1962.9	-0.5458	0.1295	6.58e-06	6.25e-05	Ivns1abp	117198	5.1819	0	0
ENSMUSG00000037966	258.933	-0.5458	0.1727	0.000382	0.0021	Ninj1	18081	3.4181	1	0
ENSMUSG00000071359	750.352	-0.5457	0.2003	0.00148	0.00656	Tbpl1	237336	2.8289	0	0
ENSMUSG00000091955	26.1569	-0.5455	0.5353	0.052	0.122	Gm9844	100043712	1.2841	0	0
ENSMUSG00000028555	57.0995	-0.5452	0.2929	0.0127	0.0394	Ttc39a	230603	1.8955	0	0
ENSMUSG00000021258	1021.4	-0.5451	0.1004	1.59e-08	2.95e-07	Ccnk	12454	7.7983	1	0
ENSMUSG00000022296	5.67938	-0.5445	0.797	0.0746	0.161	Baalc	118452	1.127	0	0
ENSMUSG00000043439	59.165	-0.5444	0.2887	0.0121	0.0379	Epop	103551	1.9157	0	0
ENSMUSG00000038828	1320.73	-0.5442	0.1293	6.79e-06	6.42e-05	Tmem214	68796	5.1682	0	0
ENSMUSG00000082154	12.5151	-0.5442	0.8379	0.0765	0.164	NA	NA	1.1162	0	0
ENSMUSG00000021824	2792.91	-0.5441	0.1841	0.000744	0.0037	Ap3m1	55946	3.1283	0	0
ENSMUSG00000019528	894.832	-0.5439	0.188	0.000904	0.00436	Gyg	27357	3.0436	1	0
ENSMUSG00000048970	420.381	-0.5439	0.1227	2.49e-06	2.65e-05	C1galt1c1	59048	5.6041	0	0
ENSMUSG00000025064	13.2567	-0.5438	0.6315	0.0631	0.141	Col17a1	12821	1.2002	0	0
ENSMUSG00000041161	170.379	-0.5435	0.267	0.00881	0.0291	Otud3	73162	2.0552	0	0
ENSMUSG00000026972	144.626	-0.5432	0.3394	0.0214	0.06	Arrdc1	215705	1.6705	0	0
ENSMUSG00000045427	3263.24	-0.543	0.1093	1.9e-07	2.72e-06	Hnrnph2	56258	6.7209	0	0
ENSMUSG00000041219	1628	-0.5429	0.134	1.35e-05	0.000117	Arhgap11a	228482	4.8685	0	0
ENSMUSG00000027184	11693.7	-0.5428	0.0953	3.52e-09	7.54e-08	Caprin1	53872	8.4529	1	0
ENSMUSG00000060716	25.6052	-0.5422	0.4005	0.0327	0.0847	Plekhh1	211945	1.4854	0	0
ENSMUSG00000022427	1070.5	-0.5416	0.1003	1.88e-08	3.45e-07	Tomm22	223696	7.7247	1	0
ENSMUSG00000031422	7454.92	-0.5416	0.105	6.99e-08	1.12e-06	Morf4l2	56397	7.1555	1	0
ENSMUSG00000048000	2546.62	-0.5415	0.1557	0.000129	0.000824	Gigyf2	227331	3.8892	0	0
ENSMUSG00000018548	1538.79	-0.5414	0.2185	0.00301	0.0119	Trim37	68729	2.5209	0	0
ENSMUSG00000097245	5.75771	-0.5412	0.784	0.0751	0.162	Gm5421	432438	1.1244	0	0
ENSMUSG00000101037	3.48482	-0.5409	0.8478	0.078	0.167	NA	NA	1.1081	0	0
ENSMUSG00000026039	1035.21	-0.5408	0.1543	0.000117	0.000757	Sgo2a	68549	3.9323	0	0
ENSMUSG00000026385	2159.25	-0.5408	0.2339	0.00464	0.0171	Dbi	13167	2.3338	0	0
ENSMUSG00000051579	1700.54	-0.5407	0.128	6.52e-06	6.22e-05	Tceal8	66684	5.1856	1	0
ENSMUSG00000022978	274.533	-0.5403	0.1759	0.000524	0.00275	Mis18a	66578	3.2803	0	0
ENSMUSG00000028953	1750.57	-0.5402	0.1173	1.14e-06	1.33e-05	Abcf2	27407	5.9436	0	0
ENSMUSG00000035953	990.153	-0.5402	0.1416	3.62e-05	0.000277	Pip4p1	219024	4.4414	0	0
ENSMUSG00000078546	217.677	-0.5394	0.2471	0.00641	0.0224	Zfp995	70081	2.1932	0	0
ENSMUSG00000046230	1099.08	-0.5392	0.1218	2.66e-06	2.82e-05	Vps13a	271564	5.5744	0	0
ENSMUSG00000024885	39.9963	-0.5389	0.5014	0.0497	0.118	Aldh3b1	67689	1.3036	0	0
ENSMUSG00000021669	1268.31	-0.5388	0.1185	1.52e-06	1.72e-05	Cert1	68018	5.8191	0	0
ENSMUSG00000024800	282.116	-0.5388	0.196	0.00143	0.00635	Rpp30	54364	2.8445	0	0
ENSMUSG00000007041	3886.76	-0.5387	0.1236	3.59e-06	3.68e-05	Clic1	114584	5.4448	1	0
ENSMUSG00000097875	3.47524	-0.538	0.8643	0.0794	0.169	NA	NA	1.1	0	0
ENSMUSG00000086688	25.1326	-0.5379	0.4646	0.0446	0.108	NA	NA	1.3506	0	0
ENSMUSG00000031168	428.67	-0.5377	0.2052	0.00208	0.00874	Ebp	13595	2.6816	0	0
ENSMUSG00000024120	1269.85	-0.5376	0.1126	5.08e-07	6.55e-06	Lrpprc	72416	6.2937	0	0
ENSMUSG00000029687	1540.95	-0.5374	0.1774	0.00061	0.00312	Ezh2	14056	3.2148	0	0
ENSMUSG00000003269	108.205	-0.5367	0.2194	0.00336	0.013	Cyth2	19158	2.4737	1	0
ENSMUSG00000020262	353.694	-0.5362	0.4962	0.0498	0.118	Adarb1	110532	1.3024	0	0
ENSMUSG00000026639	17.3247	-0.5361	0.5938	0.062	0.14	Lamb3	16780	1.2076	0	0
ENSMUSG00000094103	570.024	-0.5357	0.1358	2.19e-05	0.000179	Fam177a2	100101807	4.6602	0	0
ENSMUSG00000028546	6.60488	-0.5349	0.9737	0.0811	0.172	Elavl4	15572	1.0908	0	0
ENSMUSG00000061079	410.589	-0.5348	0.1429	4.93e-05	0.000361	Zfp143	20841	4.307	0	1
ENSMUSG00000028479	637.095	-0.5345	0.1885	0.00113	0.00525	Gne	50798	2.9453	0	0
ENSMUSG00000020152	4658.95	-0.5344	0.1491	9.02e-05	0.00061	Actr2	66713	4.0447	1	0
ENSMUSG00000044636	295.683	-0.5344	0.1558	0.000159	0.000987	Csrnp2	207785	3.7997	0	0
ENSMUSG00000032872	758.755	-0.5343	0.184	0.000919	0.00442	Cyb5r4	266690	3.0369	0	0
ENSMUSG00000030659	1270.3	-0.5338	0.2843	0.013	0.0402	Nucb2	53322	1.8855	0	0
ENSMUSG00000026174	1519.54	-0.5335	0.1373	2.81e-05	0.000223	Cnot9	58184	4.5519	0	0
ENSMUSG00000040446	1176.93	-0.5332	0.1097	3.37e-07	4.55e-06	Rprd1a	225283	6.4722	0	0
ENSMUSG00000006998	5472.08	-0.5327	0.1042	9.49e-08	1.48e-06	Psmd2	21762	7.0227	1	0
ENSMUSG00000008398	1968.48	-0.5327	0.2154	0.00319	0.0125	Elk3	13713	2.4965	1	0
ENSMUSG00000036371	8374.26	-0.5326	0.0761	8.09e-13	3.24e-11	Serbp1	66870	12.0923	0	0
ENSMUSG00000078695	177.84	-0.5325	0.3411	0.0241	0.0661	Cisd3	217149	1.6175	0	0
[truncated: 16,734 more rows]

## Sheet: DE_MRTFdKO vs WT_T4
ENSEMBL	baseMean	log2FoldChange	lfcSE	pvalue	padj	SYMBOL	ENTREZID	-LOG10(pvalue)
ENSMUSG00000038965	48.8011	-21.8625	3.85001	NA	NA	Ube2l3	22195	NA		Significantly downregulated in Mrtfa-/- Mrtfbf/f ("MRTFdKO") vs WT
ENSMUSG00000081214	45.6912	-21.7752	3.85529	NA	NA	NA	NA	NA		Significantly upregulated in Mrtfa-/- Mrtfbf/f ("MRTFdKO") vs WT
ENSMUSG00000094664	25.1893	-20.9746	3.93898	NA	NA	NA	NA	NA		No significant change
ENSMUSG00000081604	22.0986	-20.7934	3.97021	NA	NA	LOC108167922	108167922	NA
ENSMUSG00000059430	47.7863	-4.64359	1.11184	2.26839e-08	1.22728e-05	Actg2	11468	7.64428
ENSMUSG00000001349	606.215	-4.04052	0.774733	1.30616e-09	1.00423e-06	Cnn1	12797	8.884
ENSMUSG00000034156	83.939	-3.52929	0.677461	4.88404e-09	3.39743e-06	Tspoap1	207777	8.31122
ENSMUSG00000046352	442.193	-3.38397	0.80745	4.75228e-07	0.000141676	Gjb2	14619	6.3231
ENSMUSG00000063011	174.212	-3.2541	0.629969	1.11385e-08	6.77962e-06	Msln	56047	7.95317
ENSMUSG00000022875	72.857	-3.21767	0.544678	1.96163e-10	2.60504e-07	Kng1	16644	9.70738
ENSMUSG00000027199	36.6462	-3.21211	0.914388	3.1833e-06	0.000683849	Gatm	67092	5.49712
ENSMUSG00000102742	123.966	-3.03903	0.458432	2.83268e-12	4.59776e-09	Pcdhga11	93723	11.5478
ENSMUSG00000026167	54.2023	-3.03824	0.730576	9.39198e-07	0.000258864	Wnt10a	22409	6.02724
ENSMUSG00000027315	31.3643	-2.99548	1.0381	1.16427e-05	0.00175336	Spint1	20732	4.93395
ENSMUSG00000052396	52.907	-2.93451	0.61113	1.1184e-07	4.66787e-05	Mogat2	233549	6.9514
ENSMUSG00000054889	65.6756	-2.92135	0.990821	1.18645e-05	0.00175589	Dsp	109620	4.92575
ENSMUSG00000047443	133.79	-2.84446	0.401777	1.73936e-13	4.23476e-10	Erfe	227358	12.7596
ENSMUSG00000021613	98.0152	-2.83494	0.492763	9.93103e-10	8.05958e-07	Hapln1	12950	9.00301
ENSMUSG00000038879	26.1921	-2.79384	0.828749	7.27135e-06	0.00121044	Nipal2	223473	5.13839
ENSMUSG00000050578	15.634	-2.78838	1.2591	3.34839e-05	0.00382135	Mmp13	17386	4.47516
ENSMUSG00000068876	15.3557	-2.77007	0.910406	1.26003e-05	0.00180456	Cgn	70737	4.89962
ENSMUSG00000017817	424.136	-2.76678	0.556461	6.80703e-08	3.10741e-05	Jph2	59091	7.16704
ENSMUSG00000026413	39.4569	-2.75455	0.808367	7.14614e-06	0.00121044	Pkp1	18772	5.14593
ENSMUSG00000034394	115.638	-2.7504	0.369855	1.46659e-14	4.28479e-11	Lif	16878	13.8337
ENSMUSG00000042377	15.7247	-2.63151	0.906854	1.81292e-05	0.00232308	Fam83g	69640	4.74162
ENSMUSG00000036466	19.5448	-2.59821	0.679776	3.73315e-06	0.000768083	Megf11	214058	5.42792
ENSMUSG00000096740	187.18	-2.56286	0.282141	2.02661e-20	1.48023e-16	Lbhd1	102308570	19.6932
ENSMUSG00000032359	390.002	-2.54762	0.556821	4.62847e-07	0.000140949	Ctsh	13036	6.33456
ENSMUSG00000037999	223.859	-2.53101	0.595699	1.35523e-06	0.00034732	Arap2	212285	5.86799
ENSMUSG00000035373	366.01	-2.50583	0.537062	3.45294e-07	0.000114638	Ccl7	20306	6.46181
ENSMUSG00000004891	635.021	-2.50157	0.513514	1.50707e-07	5.7935e-05	Nes	18008	6.82187
ENSMUSG00000005251	46.5741	-2.48799	1.24852	6.38758e-05	0.00621454	Ripk4	72388	4.19466
ENSMUSG00000024245	71.1482	-2.4846	0.702577	7.37467e-06	0.00121044	Tmem178	68027	5.13226
ENSMUSG00000032661	166.223	-2.43298	1.20277	6.70417e-05	0.00634673	Oas3	246727	4.17366
ENSMUSG00000030137	40.6306	-2.41414	0.734009	1.21403e-05	0.00175589	Tuba8	53857	4.91577
ENSMUSG00000021091	253.078	-2.38708	0.763103	1.61745e-05	0.00215435	Serpina3n	20716	4.79117
ENSMUSG00000020155	21.5146	-2.34702	2.71567	5.18408e-05	0.00525896	Kcnmb1	16533	4.28533
ENSMUSG00000022332	196.876	-2.33673	0.718605	1.36698e-05	0.0019018	Khdrbs3	13992	4.86424
ENSMUSG00000041886	31.098	-2.27222	1.23888	9.96173e-05	0.00833166	Macc1	238455	4.00167
ENSMUSG00000038319	36.5524	-2.26985	0.759043	2.18691e-05	0.00270732	Kcnh2	16511	4.66017
ENSMUSG00000038903	88.8831	-2.25437	0.59981	5.47868e-06	0.00102737	Ccdc68	381175	5.26132
ENSMUSG00000097330	40.9159	-2.21819	0.694914	1.62225e-05	0.00215435	NA	NA	4.78988
ENSMUSG00000031995	49.4709	-2.2144	0.741971	2.28343e-05	0.00277969	St14	19143	4.64141
ENSMUSG00000006219	515.288	-2.19531	0.426084	5.59419e-08	2.63613e-05	Fblim1	74202	7.25226
ENSMUSG00000025429	231.037	-2.1828	0.418896	4.2625e-08	2.07555e-05	Pstpip2	19201	7.37034
ENSMUSG00000045268	133.724	-2.1756	0.570853	5.03867e-06	0.000968486	Zfp691	195522	5.29768
ENSMUSG00000025666	284.094	-2.1582	0.833338	4.30471e-05	0.00460394	Tmem47	192216	4.36606
ENSMUSG00000103217	6.75326	-2.13582	2.08939	9.62108e-05	0.00826734	NA	NA	4.01678
ENSMUSG00000022144	16.3556	-2.12777	1.04145	9.33419e-05	0.00812203	Gdnf	14573	4.02992
ENSMUSG00000039116	1279.48	-2.12507	0.866795	5.37418e-05	0.00541421	Adgrg6	215798	4.26969
ENSMUSG00000103749	72.1328	-2.09746	0.563823	6.24984e-06	0.00113698	Pcdhgb5	93702	5.20413
ENSMUSG00000029372	63.5188	-2.09557	1.38753	0.000164197	0.0118275	Ppbp	57349	3.78464
ENSMUSG00000038295	29.6324	-2.0898	1.19467	0.000136817	0.0103556	Atg9b	213948	3.86386
ENSMUSG00000004951	145.221	-2.05688	0.367195	6.1861e-09	4.10757e-06	Hspb1	15507	8.20858
ENSMUSG00000000303	94.586	-2.03921	1.00635	0.000103323	0.00836243	Cdh1	12550	3.9858
ENSMUSG00000037440	378.203	-1.99187	0.328443	4.49953e-10	4.96191e-07	Vnn1	22361	9.34683
ENSMUSG00000024302	182.364	-1.9657	0.301352	2.53398e-11	3.70164e-08	Dtna	13527	10.5962
ENSMUSG00000028572	61.637	-1.934	1.25542	0.000204082	0.0134634	Hook1	77963	3.6902
ENSMUSG00000003279	19.3739	-1.89265	1.55856	0.000242884	0.0149707	Dlgap1	224997	3.6146
ENSMUSG00000053475	108.532	-1.89072	0.464728	2.70869e-06	0.000590576	Tnfaip6	21930	5.56724
ENSMUSG00000024521	637.121	-1.86946	0.236484	1.1348e-15	5.52572e-12	Pmaip1	58801	14.9451
ENSMUSG00000025762	380.824	-1.86069	0.569144	1.5149e-05	0.00204904	Larp1b	214048	4.81962
ENSMUSG00000042453	273.26	-1.82498	0.75735	6.5816e-05	0.00628393	Reln	19699	4.18167
ENSMUSG00000025348	410.285	-1.78787	0.712798	5.64378e-05	0.00557057	Itga7	16404	4.24843
ENSMUSG00000036834	26.0677	-1.78441	0.792334	8.55869e-05	0.0076235	Plch1	269437	4.06759
ENSMUSG00000021360	284.516	-1.77726	0.457688	4.00188e-06	0.000800814	Gcnt2	14538	5.39774
ENSMUSG00000046818	389.607	-1.74127	0.568969	2.15631e-05	0.00269226	Ddit4l	73284	4.66629
ENSMUSG00000074227	87.7088	-1.70936	0.466832	6.30444e-06	0.00113698	Spint2	20733	5.20035
ENSMUSG00000032122	28.5788	-1.70341	0.840748	0.000126241	0.00965512	Slc37a2	56857	3.8988
ENSMUSG00000020000	36.9941	-1.69633	1.48558	0.000355536	0.0193794	Moxd1	59012	3.44912
ENSMUSG00000026981	1497.14	-1.68975	0.412768	2.14415e-06	0.000489401	Il1rn	16181	5.66875
ENSMUSG00000059991	36.1813	-1.66615	1.47793	0.000376435	0.0198519	Nptx2	53324	3.42431
ENSMUSG00000053175	65.7942	-1.64385	0.851521	0.000150563	0.0109971	Bcl3	12051	3.82228
ENSMUSG00000005968	174.229	-1.63018	0.4183	3.29283e-06	0.000697125	Tuft1	22156	5.48243
ENSMUSG00000061751	295.643	-1.62299	0.380386	1.18787e-06	0.000315484	Kalrn	545156	5.92523
ENSMUSG00000063171	274.657	-1.62207	0.971407	0.000232688	0.0147147	Rps4l	66184	3.63323
ENSMUSG00000042292	696.53	-1.59543	0.306842	3.67218e-08	1.84977e-05	Mrtfa	223701	7.43508
ENSMUSG00000074151	933.659	-1.58557	0.693966	8.2361e-05	0.00747285	Nlrc5	434341	4.08428
ENSMUSG00000027536	309.497	-1.57456	0.649825	6.42385e-05	0.00621454	Chmp4c	66371	4.1922
ENSMUSG00000027931	26.4436	-1.57251	0.99863	0.000278988	0.0163399	Npr1	18160	3.55441
ENSMUSG00000057346	1256.79	-1.54972	0.308898	7.16922e-08	3.17357e-05	Apol9a	223672	7.14453
ENSMUSG00000042734	294.321	-1.51924	0.435313	7.33015e-06	0.00121044	Ttc9	69480	5.13489
ENSMUSG00000078302	66.5006	-1.50333	1.23549	0.000485042	0.0242654	Foxd1	15229	3.31422
ENSMUSG00000018507	28.7041	-1.50236	1.10848	0.000411098	0.0211455	Trpv2	22368	3.38605
ENSMUSG00000038843	122.348	-1.49754	0.565895	4.09532e-05	0.00449026	Gcnt1	14537	4.38771
ENSMUSG00000028217	160.587	-1.47627	0.530973	3.10218e-05	0.00365457	Cdh17	12557	4.50833
ENSMUSG00000063632	45.1057	-1.46103	0.885123	0.000258696	0.0155999	Sox11	20666	3.58721
ENSMUSG00000048120	76.7926	-1.4577	1.44615	0.00055402	0.0264812	Entpd1	12495	3.25647
ENSMUSG00000037624	203.676	-1.44529	0.653743	9.12386e-05	0.008029	Kcnk2	16526	4.03982
ENSMUSG00000075122	599.771	-1.44112	0.616038	7.12696e-05	0.00663125	Cd80	12519	4.1471
ENSMUSG00000037820	681.572	-1.42596	0.301406	1.45042e-07	5.72643e-05	Tgm2	21817	6.83851
ENSMUSG00000020411	20.8949	-1.40562	1.15135	0.000544439	0.026335	Nipal4	214112	3.26405
ENSMUSG00000079852	79.549	-1.39207	0.704088	0.000140693	0.0104327	Klra4	16635	3.85173
ENSMUSG00000079852	79.549	-1.39207	0.704088	0.000140693	0.0104327	Klra18	93970	3.85173
ENSMUSG00000067219	403.516	-1.37927	0.236124	8.12761e-10	6.98401e-07	Nipal1	70701	9.09004
ENSMUSG00000022602	342.869	-1.31672	0.706733	0.000173613	0.0121447	Arc	11838	3.76042
ENSMUSG00000066363	27.4915	-1.31626	1.26079	0.000733087	0.0313127	Serpina3f	238393	3.13484
ENSMUSG00000027506	574.253	-1.30299	0.46973	2.54756e-05	0.00302559	Tpd52	21985	4.59388
ENSMUSG00000030717	814.429	-1.29328	0.253815	1.6831e-08	9.45641e-06	Nupr1	56312	7.77389
ENSMUSG00000016128	980.498	-1.28708	0.38796	6.7147e-06	0.00117116	Stard13	243362	5.17297
ENSMUSG00000104476	66.6581	-1.27689	0.531122	5.52403e-05	0.00552706	NA	NA	4.25774
ENSMUSG00000090210	114.382	-1.27586	0.45379	2.23801e-05	0.0027473	Itga10	213119	4.65014
ENSMUSG00000025161	86.4884	-1.27153	1.00165	0.000568147	0.0267726	Slc16a3	80879	3.24554
ENSMUSG00000037447	277.778	-1.26448	0.721439	0.000215658	0.0138781	Arid5a	214855	3.66623
ENSMUSG00000105416	5.63273	-1.26398	1.79062	0.0003692	0.0197221	NA	NA	3.43274
ENSMUSG00000073529	13.8033	-1.26023	1.17576	0.000777846	0.0328404	F830208F22Rik	619308	3.10911
ENSMUSG00000041540	763.939	-1.22528	0.405047	1.20526e-05	0.00175589	Sox5	20678	4.91892
ENSMUSG00000017897	20.3454	-1.22169	1.37616	0.000877115	0.0352972	Eya2	14049	3.05694
ENSMUSG00000030560	132.972	-1.21809	0.941673	0.00056015	0.0264812	Ctsc	13032	3.2517
ENSMUSG00000001750	1333.29	-1.18611	0.397285	1.20948e-05	0.00175589	Tcirg1	27060	4.9174
ENSMUSG00000029671	442.926	-1.18126	0.736807	0.000293609	0.0166889	Wnt16	93735	3.53223
ENSMUSG00000087247	223.228	-1.17801	0.902167	0.000556547	0.0264812	Alkal1	620393	3.2545
ENSMUSG00000049659	1610.58	-1.17011	0.366734	6.63737e-06	0.00117116	Aftph	216549	5.178
ENSMUSG00000056888	150.868	-1.14087	1.16421	0.00101465	0.0390249	Glipr1	73690	2.99368
ENSMUSG00000044217	40.9965	-1.1308	0.761232	0.000380306	0.0199839	Aqp5	11830	3.41987
ENSMUSG00000033538	140.137	-1.12082	0.950158	0.000742912	0.0316398	Casp4	12363	3.12906
ENSMUSG00000038984	50.7987	-1.11749	0.54124	0.000101522	0.00833166	Tspyl5	239364	3.99344
ENSMUSG00000021457	141.84	-1.11512	0.729306	0.000344654	0.0190789	Syk	20963	3.46262
ENSMUSG00000030793	21.9034	-1.11405	0.847594	0.000558478	0.0264812	Pycard	66824	3.25299
ENSMUSG00000042195	13.8536	-1.11295	1.48519	0.000882734	0.0354131	Slc35f2	72022	3.05417
ENSMUSG00000036908	212.439	-1.10683	0.801242	0.000481568	0.0241744	Unc93b1	54445	3.31734
ENSMUSG00000097352	21.7204	-1.0995	1.09648	0.00104237	0.0397571	NA	NA	2.98198
ENSMUSG00000068246	849.998	-1.08761	0.51782	9.10762e-05	0.008029	Apol9b	71898	4.0406
ENSMUSG00000039238	17.6487	-1.07713	1.05665	0.00104195	0.0397571	Zfp750	319530	2.98215
ENSMUSG00000000197	66.2911	-1.07672	1.16551	0.00118262	0.0436257	Nalcn	338370	2.92715
ENSMUSG00000042331	1038.07	-1.05483	0.474454	6.55101e-05	0.00628393	Specc1	432572	4.18369
ENSMUSG00000034275	98.3428	-1.03726	0.58537	0.000192111	0.0129325	Igsf9b	235086	3.71645
ENSMUSG00000093593	5.91093	-1.03376	1.6741	0.000537826	0.0261885	NA	NA	3.26936
ENSMUSG00000037788	1894.73	-1.03107	0.196935	7.15253e-10	6.55305e-07	Vopp1	232023	9.14554
ENSMUSG00000097572	64.8474	-1.02717	0.675227	0.000348035	0.0191131	Gm26797	108167690	3.45838
ENSMUSG00000033213	39.7517	-1.02661	1.07052	0.00121629	0.0446218	AA467197	433470	2.91496
ENSMUSG00000006205	830.005	-1.0241	0.429867	4.21157e-05	0.00455723	Htra1	56213	4.37556
ENSMUSG00000037031	180.822	-1.01995	0.634375	0.00028265	0.0163399	Tspan15	70423	3.54875
ENSMUSG00000022594	700.959	-1.00988	0.293199	1.53451e-06	0.000379935	Lynx1	23936	5.81403
ENSMUSG00000024379	40.7555	-1.00907	0.616485	0.000262946	0.015678	Tslp	53603	3.58013
ENSMUSG00000016024	147.392	-1.00553	0.925488	0.000970941	0.0378227	Lbp	16803	3.01281
ENSMUSG00000030409	272.726	-1.00096	0.614202	0.000266951	0.0157879	Dmpk	13400	3.57357
ENSMUSG00000039903	49.476	-0.999255	0.793458	0.000652583	0.0295137	Eva1c	70967	3.18536
ENSMUSG00000038463	1498.84	-0.972252	0.796997	0.000722615	0.0311569	Olfml2b	320078	3.14109
ENSMUSG00000042724	25.4321	-0.970122	1.05984	0.00139696	0.0495061	Map3k9	338372	2.85482
ENSMUSG00000039103	679.723	-0.966984	0.837021	0.00084573	0.0346275	Nexn	68810	3.07277
ENSMUSG00000060716	22.2121	-0.96472	0.785456	0.000709558	0.0310317	Plekhh1	211945	3.14901
ENSMUSG00000092341	16153.6	-0.962416	0.475687	9.95426e-05	0.00833166	Malat1	72289	4.00199
ENSMUSG00000015112	275.494	-0.95153	0.417272	5.0505e-05	0.00519565	Slc25a13	50799	4.29667
ENSMUSG00000032702	2095.23	-0.94252	0.529812	0.000181867	0.012591	Kank1	107351	3.74025
ENSMUSG00000037185	32.4025	-0.94194	0.809015	0.000835312	0.0345672	Krt80	74127	3.07815
ENSMUSG00000032561	11.1036	-0.941888	1.17834	0.0016345	0.0555273	Acpp	56318	2.78662
ENSMUSG00000020186	783.589	-0.935675	0.450618	8.53317e-05	0.0076235	Csrp2	13008	4.06889
ENSMUSG00000009569	856.244	-0.935564	0.245681	2.44488e-07	8.71091e-05	Mrtfb	239719	6.61174
ENSMUSG00000022686	21.7378	-0.932364	1.39712	0.00127369	0.0461687	B3gnt5	108105	2.89494
ENSMUSG00000038235	252.627	-0.929177	0.97791	0.00137613	0.0490306	F11r	16456	2.86134
ENSMUSG00000001864	362.106	-0.927866	0.274985	1.39033e-06	0.000350171	Aif1l	108897	5.85688
ENSMUSG00000053646	364.531	-0.89677	0.747485	0.000775455	0.0328343	Plxnb1	235611	3.11044
ENSMUSG00000047557	1423.88	-0.888031	0.326967	1.3047e-05	0.00184401	Lxn	17035	4.88449
ENSMUSG00000059895	823.999	-0.87435	0.535659	0.0002595	0.0155999	Ptp4a3	19245	3.58586
ENSMUSG00000034765	175.083	-0.865577	0.718329	0.000771597	0.0327659	Dusp5	240672	3.11261
ENSMUSG00000056724	58.4511	-0.859453	0.881436	0.00138291	0.0491522	Nbeal2	235627	2.85921
ENSMUSG00000029798	2082.16	-0.853427	0.748763	0.000916612	0.0362869	Herc6	67138	3.03781
ENSMUSG00000020184	3241.73	-0.83554	0.297492	9.10046e-06	0.00146087	Mdm2	17246	5.04094
ENSMUSG00000036256	512.813	-0.830446	0.896961	0.00158941	0.0541213	Igfbp7	29817	2.79877
ENSMUSG00000029544	5.06961	-0.827065	1.3826	0.0013875	NA	Cabp1	29867	2.85777
ENSMUSG00000026638	7.35042	-0.823229	1.21451	0.00205743	0.0654792	Irf6	54139	2.68667
ENSMUSG00000024039	61.6226	-0.821368	1.09492	0.00216271	0.067362	Cbs	12411	2.665
ENSMUSG00000023032	103.027	-0.820658	1.03829	0.0020869	0.0658613	Slc4a8	59033	2.6805
ENSMUSG00000040998	1864.05	-0.817989	0.464466	0.00018792	0.0128278	Npnt	114249	3.72603
ENSMUSG00000029910	870.908	-0.817886	0.428344	0.000128253	0.00975794	Mad2l1	56150	3.89193
ENSMUSG00000032373	141.92	-0.813508	0.65074	0.00069631	0.0305642	Car12	76459	3.1572
ENSMUSG00000093445	336.714	-0.792974	0.454509	0.000197674	0.0131855	Lrch4	231798	3.70405
ENSMUSG00000089417	93.8783	-0.787646	0.969231	0.00212062	0.0664764	Gm22009	115489854	2.67354
ENSMUSG00000078452	549.212	-0.783919	0.617792	0.000669726	0.0298273	Raet1a	19368	3.1741
ENSMUSG00000078452	549.212	-0.783919	0.617792	0.000669726	0.0298273	Raet1b	19369	3.1741
ENSMUSG00000078452	549.212	-0.783919	0.617792	0.000669726	0.0298273	Raet1c	19370	3.1741
ENSMUSG00000078452	549.212	-0.783919	0.617792	0.000669726	0.0298273	Raet1d	56554	3.1741
ENSMUSG00000107197	5.64231	-0.779257	1.48102	0.000940108	0.0369169	NA	NA	3.02682
ENSMUSG00000106734	1197.14	-0.763873	0.63558	0.00080559	0.033623	NA	NA	3.09389
ENSMUSG00000033590	82.942	-0.760212	1.27165	0.001995	0.0636311	Myo5c	208943	2.70006
ENSMUSG00000019256	1577.56	-0.755863	0.583375	0.000632352	0.028777	Ahr	11622	3.19904
ENSMUSG00000062184	6946.51	-0.750864	0.279522	1.44898e-05	0.00199686	Hs6st2	50786	4.83894
ENSMUSG00000036833	531.806	-0.750066	0.445947	0.000238083	0.0148832	Pnpla7	241274	3.62327
ENSMUSG00000020740	538.412	-0.746309	0.907437	0.00219269	0.0675494	Gga3	260302	2.65902
ENSMUSG00000028328	127.859	-0.740326	0.367402	0.000102923	0.00836243	Tmod1	21916	3.98749
ENSMUSG00000025776	9.47061	-0.730709	1.2217	0.00231853	0.0697606	Crispld1	83691	2.63479
ENSMUSG00000006221	14.6598	-0.729519	1.15769	0.0026059	0.0752313	Hspb7	29818	2.58404
ENSMUSG00000001435	2265.85	-0.7192	0.5664	0.000691233	0.0305062	Col18a1	12822	3.16038
ENSMUSG00000021990	67.5525	-0.712718	0.826167	0.00206232	0.065492	Spata13	219140	2.68564
ENSMUSG00000050912	2499.3	-0.701655	0.232863	5.54215e-06	0.00102737	Tmem123	71929	5.25632
ENSMUSG00000028698	1293.18	-0.697477	0.194543	5.98806e-07	0.000171517	Pik3r3	18710	6.22271
ENSMUSG00000071537	40.6574	-0.690215	0.947653	0.00286528	0.0789737	Klrg2	74253	2.54283
ENSMUSG00000019806	441.837	-0.688235	0.83685	0.0023419	0.06996	Aig1	66253	2.63043
ENSMUSG00000024059	183.213	-0.682025	0.577255	0.000894888	0.0355416	Clip4	78785	3.04823
ENSMUSG00000029086	14.2686	-0.678125	1.00907	0.00314397	0.0845802	Prom1	19126	2.50252
ENSMUSG00000021575	559.741	-0.677256	0.336273	0.000116591	0.00920629	Ahrr	11624	3.93333
ENSMUSG00000059900	21.7006	-0.670524	0.811644	0.00236383	0.0704711	Tmem40	94346	2.62638
ENSMUSG00000000804	1998.28	-0.663374	0.39884	0.000280441	0.0163399	Usp32	237898	3.55216
ENSMUSG00000050295	1338.38	-0.65422	0.36631	0.000214298	0.0138781	Foxc1	17300	3.66898
ENSMUSG00000022754	984.909	-0.65141	0.545666	0.000892659	0.0355416	Tmem45a	56277	3.04931
ENSMUSG00000020758	67.0257	-0.644336	0.678086	0.00172379	0.0580839	Itgb4	192897	2.76352
ENSMUSG00000025795	397.173	-0.643241	0.359539	0.000218884	0.0140239	Rassf3	192678	3.65979
ENSMUSG00000022952	558.828	-0.64057	0.813235	0.00270011	0.0767251	Runx1	12394	2.56862
ENSMUSG00000030287	398.555	-0.631523	0.228197	1.89785e-05	0.00238999	Itpr2	16439	4.72174
ENSMUSG00000036446	152.799	-0.630349	0.947859	0.00353848	0.090481	Lum	17022	2.45118
ENSMUSG00000068740	116.896	-0.625599	0.746314	0.00239617	0.0709276	Celsr2	53883	2.62048
ENSMUSG00000027540	1308.95	-0.615136	0.189968	4.87827e-06	0.000950157	Ptpn1	19246	5.31173
ENSMUSG00000022203	86.3764	-0.614991	0.657502	0.00184639	0.0606031	Efs	13644	2.73368
ENSMUSG00000041362	42.7423	-0.613885	0.768608	0.00270492	0.0767251	Shtn1	71653	2.56785
ENSMUSG00000025321	323.991	-0.61327	0.256416	5.92106e-05	0.00580502	Itgb8	320910	4.2276
ENSMUSG00000097414	39.9732	-0.609667	0.700791	0.00222894	0.0681178	NA	NA	2.6519
ENSMUSG00000037936	989.834	-0.609084	0.407207	0.000465154	0.0235937	Scarb1	20778	3.3324
ENSMUSG00000032501	531.407	-0.608555	0.333718	0.000225755	0.014401	Trib1	211770	3.64636
ENSMUSG00000026579	12.9753	-0.603973	1.05021	0.00379842	0.0942843	F5	14067	2.4204
ENSMUSG00000100162	5.14896	-0.60275	1.22851	0.0022559	NA	NA	NA	2.64668
ENSMUSG00000028626	99.264	-0.601728	0.932735	0.00386973	0.0945302	Col9a2	12840	2.41232
ENSMUSG00000051650	235.009	-0.600328	0.564221	0.00132577	0.0474677	B3gnt2	53625	2.87753
ENSMUSG00000044734	540.07	-0.600249	0.670728	0.00209837	0.0660625	Serpinb1a	66222	2.67812
ENSMUSG00000021453	409.867	-0.599709	0.425045	0.000575569	0.0268623	Gadd45g	23882	3.2399
ENSMUSG00000032515	224.634	-0.598206	0.643906	0.00191197	0.0623438	Csrnp1	215418	2.71852
ENSMUSG00000106962	7.15494	-0.594337	1.06547	0.003795	0.0942843	NA	NA	2.42079
ENSMUSG00000024937	1576.55	-0.592205	0.150352	4.63141e-07	0.000140949	Ehbp1l1	114601	6.33429
ENSMUSG00000044006	26.3196	-0.590369	0.952199	0.00407505	0.0968724	Cilp2	68709	2.38987
ENSMUSG00000073485	40.6312	-0.585269	1.11428	0.00345308	0.0891211	NA	NA	2.46179
ENSMUSG00000021182	9.48202	-0.579959	1.02821	0.00410532	0.0973548	Ccdc88c	68339	2.38665
ENSMUSG00000064246	86.2934	-0.579099	0.968749	NA	NA	Chil1	12654	NA
ENSMUSG00000092060	110.549	-0.573195	0.759409	0.00320377	0.0855116	Bend4	666938	2.49434
ENSMUSG00000070565	1192.04	-0.572239	0.376371	0.000489068	0.0243833	Rasal2	226525	3.31063
ENSMUSG00000022270	793.523	-0.562948	0.711674	0.00293495	0.0804386	Retreg1	66270	2.5324
ENSMUSG00000028214	522.175	-0.560023	0.820389	0.00392991	0.0950466	Gem	14579	2.40562
ENSMUSG00000105954	11.6711	-0.558869	0.847101	0.00414081	0.0980373	NA	NA	2.38291
ENSMUSG00000021708	25.9	-0.558387	0.943829	0.00452974	0.103524	Rasgrf2	19418	2.34393
ENSMUSG00000035451	18.8104	-0.555658	0.919718	0.00453556	0.103524	Foxa1	15375	2.34337
ENSMUSG00000035673	978.177	-0.55553	0.184061	1.88667e-05	0.00238999	Sbno2	216161	4.7243
ENSMUSG00000085913	7.71915	-0.548614	0.959517	0.00467197	0.10477	NA	NA	2.3305
ENSMUSG00000005045	74.7781	-0.546196	1.02193	0.0044488	0.102667	Chd5	269610	2.35176
ENSMUSG00000021403	92.8315	-0.542171	0.984611	0.00469481	0.104865	Serpinb9b	20706	2.32838
ENSMUSG00000042460	481.013	-0.541997	0.166798	1.1459e-05	0.00175336	C1galt1	94192	4.94085
ENSMUSG00000043587	509.085	-0.54121	0.392791	0.000726777	0.0311569	Pxylp1	235534	3.1386
ENSMUSG00000016239	37.6817	-0.537775	0.852466	0.00457382	0.10391	Lonrf3	74365	2.33972
ENSMUSG00000025993	43.501	-0.536716	0.868187	0.00468338	0.10477	Slc40a1	53945	2.32944
ENSMUSG00000034330	227.132	-0.536674	0.618465	0.00244529	0.0718727	Plcg2	234779	2.61167
ENSMUSG00000036986	3147.7	-0.534449	0.508928	0.00152578	0.0525675	Pml	18854	2.81651
ENSMUSG00000024190	1200.07	-0.532218	0.319293	0.000429133	0.0219957	Dusp1	19252	3.36741
ENSMUSG00000059791	379.491	-0.53149	0.578965	0.00214849	0.0670622	Nrm	106582	2.66787
ENSMUSG00000041827	462.501	-0.529496	0.857569	0.00477013	0.1059	Oasl1	231655	2.32147
ENSMUSG00000089945	1436.67	-0.522235	0.227139	0.000139315	0.0104327	Pakap	677884	3.856
ENSMUSG00000029223	265.006	-0.517943	0.708056	0.00369113	0.093126	Uchl1	22223	2.43284
ENSMUSG00000035042	444.01	-0.514161	0.772005	0.00443317	0.102468	Ccl5	20304	2.35329
ENSMUSG00000031453	2686.15	-0.513127	0.258898	0.000270054	0.0159071	Rasa3	19414	3.56855
ENSMUSG00000075334	84.739	-0.511763	0.506474	0.00176002	0.0585295	Rprm	67874	2.75448
ENSMUSG00000034205	992.862	-0.506996	0.954882	0.00529087	0.114333	Loxl2	94352	2.27647
ENSMUSG00000033576	929.369	-0.505372	0.494312	0.00173493	0.0580839	Apol6	71939	2.76072
ENSMUSG00000024812	451.317	-0.50498	0.372804	0.000867201	0.0350916	Tjp2	21873	3.06188
ENSMUSG00000094724	2374.67	-0.503198	0.61232	0.0029214	0.0802177	Rnaset2b	68195	2.53441
ENSMUSG00000032384	1467.31	-0.501369	0.203451	0.000121512	0.00944171	Csnk1g1	214897	3.91538
ENSMUSG00000028289	618.843	-0.498442	0.223719	0.000194451	0.01303	Epha7	13841	3.71119
ENSMUSG00000035385	412.61	-0.49364	0.77589	0.00495865	0.10909	Ccl2	20296	2.30464
ENSMUSG00000039853	120.105	-0.491898	0.778158	0.00502471	0.110377	Trim14	74735	2.29889
ENSMUSG00000051811	66.6518	-0.48645	0.5479	0.00251821	0.0735719	Cox6b2	333182	2.59891
ENSMUSG00000023249	3087.09	-0.485822	0.205722	0.000170904	0.0121425	Parp3	235587	3.76725
ENSMUSG00000031841	1130.85	-0.485153	0.13789	1.13047e-05	0.00175336	Cdh13	12554	4.94674
ENSMUSG00000053846	185.114	-0.482613	0.718285	0.00461482	0.104194	Lipg	16891	2.33585
ENSMUSG00000042251	17.7018	-0.481483	1.0723	0.00395792	0.0952942	Pm20d1	212933	2.40253
ENSMUSG00000027580	3765.69	-0.48025	0.567725	0.00284582	0.0786882	Helz2	229003	2.54579
ENSMUSG00000046727	72.4778	-0.479579	0.604102	0.00328464	0.0865774	Cystm1	66060	2.48351
ENSMUSG00000040147	101.626	-0.476818	0.770685	0.00535154	0.114964	Maob	109731	2.27152
ENSMUSG00000079018	449.518	-0.476656	0.619648	0.00353765	0.090481	Ly6c1	17067	2.45128
ENSMUSG00000005611	73.4446	-0.476478	0.847765	0.00593213	0.12188	Irag1	17540	2.22679
ENSMUSG00000026923	1982.51	-0.475463	0.290787	0.000620639	0.028421	Notch1	18128	3.20716
ENSMUSG00000033487	5966.11	-0.473525	0.27991	0.000574439	0.0268623	Fndc3a	319448	3.24076
ENSMUSG00000030844	160.594	-0.472969	0.317713	0.000797125	0.0334609	Rgs10	67865	3.09847
ENSMUSG00000053835	88.7324	-0.47255	0.570682	0.0030297	0.0822636	H2-T24	15042	2.5186
ENSMUSG00000021668	893.714	-0.471528	0.152822	4.43626e-05	0.00469601	Polk	27015	4.35298
ENSMUSG00000036902	319.329	-0.469197	0.265134	0.000523777	0.0257621	Neto2	74513	3.28085
ENSMUSG00000068744	1218.68	-0.469133	0.32801	0.000895353	0.0355416	Psrc1	56742	3.04801
ENSMUSG00000017057	2101.03	-0.466905	0.498021	0.00232504	0.0697606	Il13ra1	16164	2.63357
ENSMUSG00000024883	580.21	-0.466718	0.332945	0.000950138	0.0371113	Rin1	225870	3.02221
ENSMUSG00000035566	78.214	-0.465563	1.34489	NA	NA	Pcdh17	219228	NA
ENSMUSG00000027860	762.539	-0.465466	0.167319	9.38412e-05	0.00812203	Vangl1	229658	4.02761
ENSMUSG00000057719	74.2387	-0.46199	0.681668	0.00471076	0.105061	Sh3rf2	269016	2.32691
ENSMUSG00000038059	160.334	-0.460349	0.307388	0.00084473	0.0346275	Smim3	106878	3.07328
ENSMUSG00000019577	237.067	-0.459866	0.578564	0.00339743	0.0881522	Pdk4	27273	2.46885
ENSMUSG00000027510	62.4607	-0.459676	0.61659	0.00389897	0.0949268	Rbm38	56190	2.40905
ENSMUSG00000081824	13.9899	-0.456899	1.26188	0.00153781	0.0528572	NA	NA	2.8131
ENSMUSG00000024238	3692.69	-0.45486	0.218873	0.000364702	0.0196589	Zeb1	21417	3.43806
ENSMUSG00000031639	1284.63	-0.45264	0.670336	0.00482657	0.106828	Tlr3	142980	2.31636
ENSMUSG00000000627	44.9785	-0.448598	0.719554	0.00561222	0.118302	Sema4f	20355	2.25087
ENSMUSG00000067158	16.5874	-0.448227	0.772256	0.00622466	0.125767	Col4a4	12829	2.20588
ENSMUSG00000041189	139.569	-0.44509	0.41086	0.00182507	0.0603182	Chrnb1	11443	2.73872
ENSMUSG00000001473	2239.16	-0.440708	0.204782	0.00036984	0.0197221	Tubb6	67951	3.43199
ENSMUSG00000029580	42245.4	-0.43273	0.418756	0.00210498	0.066128	Actb	11461	2.67675
ENSMUSG00000030554	528.441	-0.431757	0.328196	0.00131652	0.0473689	Synm	233335	2.88057
ENSMUSG00000042772	2038.39	-0.431336	0.181547	0.000283563	0.0163399	Smg7	226517	3.54735
ENSMUSG00000028211	4142.74	-0.431237	0.195728	0.000373742	0.0197812	Trp53inp1	60599	3.42743
ENSMUSG00000044337	836.523	-0.430111	0.711623	0.00613896	0.12438	Ackr3	12778	2.21191
ENSMUSG00000032380	47.6275	-0.42871	0.761364	0.00678596	0.133597	Dapk2	13143	2.16839
ENSMUSG00000037679	1955.06	-0.42814	0.192273	0.000371274	0.0197221	Inf2	70435	3.43031
ENSMUSG00000024134	135.274	-0.426704	0.789285	0.00709896	0.138085	Six2	20472	2.14881
ENSMUSG00000022357	19.701	-0.426396	0.812801	0.00724053	0.139722	Klhl38	268807	2.14023
ENSMUSG00000028184	8750.43	-0.423932	0.0913768	3.43626e-07	0.000114638	Adgrl2	99633	6.46391
ENSMUSG00000076433	136.227	-0.4195	0.43443	0.00252558	0.0736399	Cep295nl	58251	2.59764
ENSMUSG00000068735	108.774	-0.41544	0.527783	0.00383112	0.0942843	Trp53i11	277414	2.41667
ENSMUSG00000027639	5529.05	-0.411666	0.287698	0.00127368	0.0461687	Samhd1	56045	2.89494
ENSMUSG00000036854	1396.09	-0.411046	0.394031	0.00226014	0.0685497	Hspb6	243912	2.64586
ENSMUSG00000060519	3913.09	-0.409941	0.548607	0.0043104	0.100425	Tor3a	30935	2.36548
ENSMUSG00000061524	61.1008	-0.409838	0.974934	0.00568048	0.119176	Zic2	22772	2.24562
ENSMUSG00000039457	206.358	-0.4048	0.730114	0.00737669	0.141232	Ppl	19041	2.13214
ENSMUSG00000037341	11.462	-0.404623	0.754504	0.00765297	0.144437	Slc9a7	236727	2.11617
ENSMUSG00000045838	316.85	-0.403967	0.300763	0.00150572	0.0521546	Ccdc9b	214239	2.82226
ENSMUSG00000096233	14.9437	-0.403492	0.682529	0.00676131	0.133393	Gm13238	236069	2.16997
ENSMUSG00000030284	171.398	-0.399344	0.595772	0.00546404	0.116273	Creld1	171508	2.26249
ENSMUSG00000025340	820.467	-0.398966	0.247469	0.00111964	0.041626	Rabgef1	56715	2.95092
ENSMUSG00000038776	4343.79	-0.396841	0.13477	0.000140109	0.0104327	Ephx1	13849	3.85353
ENSMUSG00000041012	25.9489	-0.395934	0.60735	0.00580288	0.120392	Cmtm8	70031	2.23636
ENSMUSG00000041703	34.3634	-0.394829	0.952547	0.00618856	0.125211	Zic5	65100	2.20841
ENSMUSG00000041449	9.9506	-0.39393	0.906828	0.00732111	0.141085	Serpina3h	546546	2.13542
ENSMUSG00000009035	2778.73	-0.393618	0.212767	0.000873408	0.0352452	Tmem184b	223693	3.05878
ENSMUSG00000051341	298.422	-0.392942	0.315935	0.0018435	0.0606031	Zfp52	22710	2.73436
ENSMUSG00000039952	14172.6	-0.391912	0.156748	0.000339612	0.0189353	Dag1	13138	3.46902
ENSMUSG00000048458	450.143	-0.389021	0.37937	0.00258213	0.0749897	Inka2	109050	2.58802
ENSMUSG00000022105	815.557	-0.388032	0.211069	0.000933172	0.0367433	Rb1	19645	3.03004
ENSMUSG00000022456	81.6555	-0.384721	0.471964	0.00392168	0.0950049	Septin3	24050	2.40653
ENSMUSG00000052727	1302.72	-0.384548	0.378222	0.0026777	0.0763655	Map1b	17755	2.57224
ENSMUSG00000047735	6549.04	-0.381411	0.464051	0.00390762	0.0949793	Samd9l	209086	2.40809
ENSMUSG00000038775	588.96	-0.38133	0.343615	0.00237142	0.0705534	Vill	22351	2.62499
ENSMUSG00000019124	697.886	-0.380422	0.368727	0.00267151	0.0763655	Scrn1	69938	2.57324
ENSMUSG00000002393	566.441	-0.380204	0.166935	0.000543613	0.026335	Nr2f6	13864	3.26471
ENSMUSG00000082154	23.3502	-0.379131	0.6127	0.00663901	0.131591	NA	NA	2.1779
ENSMUSG00000014633	196.032	-0.378379	0.295824	0.00194922	0.0627937	Cmc2	66531	2.71014
ENSMUSG00000037979	70.0464	-0.37823	0.493385	0.00448335	0.103301	Ccdc92	215707	2.3484
ENSMUSG00000025616	1431.86	-0.377452	0.189423	0.000842218	0.0346275	Usp16	74112	3.07458
ENSMUSG00000023034	924.661	-0.376137	0.211138	0.00111816	0.041626	Nr4a1	15370	2.9515
ENSMUSG00000040865	1307.54	-0.375052	0.143386	0.000324645	0.0183105	Ino80d	227195	3.48859
ENSMUSG00000029804	268.479	-0.373448	0.492147	0.00463809	0.104557	Herc3	73998	2.33366
ENSMUSG00000026308	20.5687	-0.373216	0.776484	0.00915433	0.161896	Klhl30	70788	2.03837
ENSMUSG00000023043	18.4199	-0.369627	0.899437	0.00761806	0.144309	Krt18	16668	2.11816
ENSMUSG00000022860	69.7212	-0.365881	0.776217	0.00947871	0.165233	Chodl	246048	2.02325
ENSMUSG00000029439	1307.13	-0.365784	0.204345	0.00121879	0.0446218	Sfswap	231769	2.91407
ENSMUSG00000005103	5099.07	-0.36554	0.177366	0.000856465	0.0348502	Wdr1	22388	3.06729
ENSMUSG00000024805	168.956	-0.364156	0.229817	0.00156749	0.0535375	Pcgf5	76073	2.8048
ENSMUSG00000037997	899.425	-0.361688	0.42783	0.00401813	0.0959098	Parp11	101187	2.39598
ENSMUSG00000070871	994.548	-0.361248	0.339655	0.00284954	0.0786882	Ccnyl1	227210	2.54523
ENSMUSG00000050395	7.37849	-0.36075	0.793999	0.0096559	0.167053	Tnfsf15	326623	2.01521
ENSMUSG00000085786	10.9518	-0.359816	0.78973	0.00971405	0.167338	NA	NA	2.0126
ENSMUSG00000026980	693.255	-0.359542	0.432932	0.0041746	0.0983881	Ly75	17076	2.37938
ENSMUSG00000032718	20.8208	-0.359366	0.721235	0.00949056	0.165242	Mansc1	67729	2.02271
ENSMUSG00000024304	1872.68	-0.358879	0.189486	0.00114128	0.0423141	Cdh2	12558	2.94261
ENSMUSG00000079465	19.102	-0.358405	0.626066	0.00798386	0.148951	Col4a3	12828	2.09779
ENSMUSG00000039285	1452.46	-0.355017	0.201852	0.00140004	0.0495061	Azi2	27215	2.85386
ENSMUSG00000024797	309.666	-0.354799	0.213412	0.0015686	0.0535375	Vps51	68505	2.80449
ENSMUSG00000075520	21.655	-0.354264	0.746725	0.00996521	0.169823	Malrd1	102635496	2.00151
ENSMUSG00000000708	1306.18	-0.354186	0.315017	0.00277026	0.0779639	Kat2b	18519	2.55748
ENSMUSG00000028457	9.70224	-0.351594	0.68333	0.00944696	0.164876	Atp8b5	320571	2.02471
ENSMUSG00000058761	1057.96	-0.351538	0.237106	0.00195837	0.0627937	Rnf169	108937	2.70811
ENSMUSG00000024910	6.84689	-0.350989	0.876551	0.0083221	0.152503	Ctsw	13041	2.07977
ENSMUSG00000035208	1204.34	-0.34919	0.666471	0.00931605	0.163568	Slfn8	276950	2.03077
ENSMUSG00000043207	3497.74	-0.349079	0.23209	0.00196015	0.0627937	Zmpste24	230709	2.70771
ENSMUSG00000021950	935.977	-0.348652	0.665398	0.00933098	0.163634	Anxa8	11752	2.03007
ENSMUSG00000005413	2237.3	-0.347689	0.12082	0.000248047	0.0150978	Hmox1	15368	3.60547
ENSMUSG00000002728	1194	-0.347379	0.215439	0.00177784	0.0588904	Naa20	67877	2.75011
ENSMUSG00000020326	9653.85	-0.345114	0.190198	0.00143471	0.0503802	Ccng1	12450	2.84324
ENSMUSG00000036136	14.3959	-0.344827	0.822022	0.00983793	0.168085	Fam110c	104943	2.0071
ENSMUSG00000004567	937.642	-0.3445	0.215224	0.00185028	0.0606031	Mcoln1	94178	2.73276
ENSMUSG00000078377	11.1446	-0.343498	1.06133	0.00283871	0.0786866	Gm4294	100043209	2.54688
ENSMUSG00000012519	876.218	-0.342362	0.422339	0.0046747	0.10477	Mlkl	74568	2.33025
ENSMUSG00000003778	1586.91	-0.342172	0.121997	0.00029918	0.0169396	Brd8	78656	3.52407
ENSMUSG00000025743	2642.1	-0.34205	0.382217	0.00404806	0.0964666	Sdc3	20970	2.39275
ENSMUSG00000029822	1403.7	-0.339311	0.320965	0.00331889	0.0870797	Osbpl3	71720	2.47901
ENSMUSG00000032101	19.3571	-0.339155	0.651591	0.00969846	0.167338	Ddx25	30959	2.0133
ENSMUSG00000036249	1084.3	-0.338968	0.177454	0.00134008	0.0478627	Rbm43	71684	2.87287
ENSMUSG00000020388	93.2586	-0.337065	0.672492	0.0102129	0.173276	Pdlim4	30794	1.99085
ENSMUSG00000006930	442.634	-0.336183	0.704389	0.0107055	0.17631	Hap1	15114	1.97039
ENSMUSG00000023341	839.199	-0.331175	0.57281	0.00849875	0.154595	Mx2	17858	2.07065
ENSMUSG00000078630	11.7072	-0.330307	0.66871	0.0106231	0.17631	Tomt	791260	1.97375
ENSMUSG00000026483	2429	-0.33016	0.25105	0.00279201	0.0782835	Niban1	63913	2.55408
ENSMUSG00000011267	46.4672	-0.328135	0.449709	0.00585483	0.120718	Zfp296	63872	2.23249
ENSMUSG00000032508	714.575	-0.326501	0.236744	0.00273058	0.0771534	Myd88	17874	2.56375
ENSMUSG00000019970	2715.79	-0.325665	0.496242	0.00701223	0.13658	Sgk1	20393	2.15414
ENSMUSG00000022146	3822.61	-0.325021	0.317931	0.00381891	0.0942843	Osmr	18414	2.41806
ENSMUSG00000043333	34.2249	-0.321871	0.754296	0.0116695	0.186101	Rhbdl2	230726	1.93295
ENSMUSG00000040613	239.688	-0.321536	0.459562	0.00642581	0.12894	Apobec1	11810	2.19207
ENSMUSG00000045427	3210.48	-0.321008	0.145296	0.000997974	0.0385672	Hnrnph2	56258	3.00088
ENSMUSG00000052430	225.598	-0.319526	0.45906	0.00653172	0.130171	Bmpr1b	12167	2.18497
ENSMUSG00000090213	876.356	-0.319081	0.136287	0.000815527	0.0338444	Peds1	407243	3.08856
ENSMUSG00000041372	10.8248	-0.317129	0.719521	0.0120588	0.189222	B4galnt3	330406	1.91869
ENSMUSG00000028573	128.04	-0.314177	0.633719	0.011211	0.182373	Fggy	75578	1.95035
ENSMUSG00000028967	1248.76	-0.314078	0.510778	0.00812825	0.150682	Errfi1	74155	2.09
ENSMUSG00000037475	2472.99	-0.313222	0.131895	0.000802316	0.0335823	Thoc2	331401	3.09565
ENSMUSG00000027171	109.608	-0.313023	0.610633	0.0107899	0.177298	Prrg4	228413	1.96698
ENSMUSG00000090125	12.1694	-0.312458	0.705168	0.0123341	0.192496	Pou3f1	18991	1.90889
ENSMUSG00000103851	3.97255	-0.312171	0.872383	0.00801099	NA	NA	NA	2.09631
ENSMUSG00000031273	111.965	-0.310857	0.585393	0.0103441	0.174287	Col4a6	94216	1.98531
ENSMUSG00000030556	309.433	-0.310784	0.206278	0.00282076	0.0786866	Lrrc28	67867	2.54963
ENSMUSG00000049281	12.0582	-0.310682	0.639988	0.011631	0.18569	Scn3b	235281	1.93438
ENSMUSG00000039753	994.068	-0.310554	0.303187	0.00425527	0.0992987	Fbxl5	242960	2.37107
ENSMUSG00000044703	8.49404	-0.31052	0.81867	0.01047	0.175274	Phf11a	219131	1.98005
ENSMUSG00000059810	908.565	-0.310219	0.230019	0.00328321	0.0865774	Rgs3	50780	2.4837
ENSMUSG00000033684	4964.3	-0.309016	0.160152	0.00167775	0.0567329	Qsox1	104009	2.77527
ENSMUSG00000092368	17.9343	-0.308355	0.671333	0.0123477	0.192504	NA	NA	1.90841
ENSMUSG00000039298	2432.43	-0.306824	0.199419	0.00283366	0.0786866	Cdk5rap2	214444	2.54765
ENSMUSG00000060600	101.54	-0.306014	0.347999	0.00513303	0.11225	Eno3	13808	2.28963
ENSMUSG00000048582	4.20924	-0.301005	0.861471	0.00824919	NA	Gja3	14611	2.08359
ENSMUSG00000040412	6.86945	-0.300213	0.803251	0.0111489	0.181678	Elapor1	229722	1.95277
ENSMUSG00000038605	35.931	-0.300165	0.511378	0.00920603	0.162417	Samd10	229011	2.03593
ENSMUSG00000001131	1332.55	-0.299946	0.366618	0.00578727	0.120375	Timp1	21857	2.23753
ENSMUSG00000034640	863.297	-0.299363	0.168209	0.00224297	0.0684037	Tiparp	99929	2.64918
ENSMUSG00000025324	995.56	-0.298047	0.276046	0.00452171	0.103524	Atp10a	11982	2.3447
ENSMUSG00000004085	2207.1	-0.296422	0.24865	0.00424204	0.0992207	Map3k20	65964	2.37243
ENSMUSG00000027293	1029.51	-0.295549	0.242164	0.00419493	0.0986789	Ehd4	98878	2.37727
ENSMUSG00000048806	6.24184	-0.293551	0.794786	0.0115497	0.185608	Ifnb1	15977	1.93743
ENSMUSG00000090015	257.121	-0.292201	0.646103	0.0134083	0.202762	Gm15446	100642166	1.87263
ENSMUSG00000015605	935.147	-0.29185	0.238263	0.00434068	0.100809	Srf	20807	2.36244
ENSMUSG00000050310	1898.15	-0.291376	0.253229	0.00458614	0.104028	Rictor	78757	2.33855
ENSMUSG00000056429	3261.3	-0.291049	0.179756	0.00297814	0.081317	Tgoln1	22134	2.52606
ENSMUSG00000047220	9.45839	-0.291027	0.830676	0.00966316	0.167053	Iho1	434438	2.01488
ENSMUSG00000004626	604.411	-0.290528	0.57152	0.0118246	0.187754	Stxbp2	20911	1.92721
ENSMUSG00000060240	57.7018	-0.29041	0.675593	0.0139168	0.207022	Cend1	57754	1.85646
ENSMUSG00000044934	1129.31	-0.289976	0.207208	0.00384297	0.0943497	Zfp367	238673	2.41533
ENSMUSG00000023206	134.097	-0.289437	0.32924	0.0057697	0.120234	Il15ra	16169	2.23885
ENSMUSG00000020205	219.117	-0.288148	0.395493	0.00712935	0.138491	Phlda1	21664	2.14695
ENSMUSG00000016526	42.0665	-0.287842	0.468988	0.0090353	0.160797	Dyrk3	226419	2.04406
ENSMUSG00000045180	193.718	-0.28774	0.309506	0.00556725	0.117694	Shroom2	110380	2.25436
ENSMUSG00000089872	723.074	-0.286423	0.303002	0.00555283	0.117692	Rps6kc1	320119	2.25549
ENSMUSG00000102964	40.2293	-0.284124	0.476898	0.00959311	0.166235	NA	NA	2.01804
ENSMUSG00000050587	7.1967	-0.284029	0.830971	0.00942952	0.164876	Lrrc4c	241568	2.02551
ENSMUSG00000027859	93.6769	-0.284013	0.501989	0.0103654	0.174308	Ngf	18049	1.98441
ENSMUSG00000026994	25.3009	-0.2835	0.727537	0.0141048	0.208546	Galnt3	14425	1.85063
ENSMUSG00000027994	289.237	-0.282895	0.269842	0.00531994	0.114453	Mcub	66815	2.27409
ENSMUSG00000056708	1362.17	-0.28114	0.190489	0.00386629	0.0945302	Ier5	15939	2.41271
ENSMUSG00000044303	3275.59	-0.280794	0.297215	0.00582741	0.12049	Cdkn2a	12578	2.23452
ENSMUSG00000054091	806.782	-0.279592	0.181622	0.0036354	0.092038	1810037I17Rik	67704	2.43945
ENSMUSG00000066036	6628.41	-0.279514	0.239945	0.00512584	0.11225	Ubr4	69116	2.29023
ENSMUSG00000041324	293.012	-0.279015	0.535408	0.0119295	0.188396	Inhba	16323	1.92338
ENSMUSG00000064105	586.935	-0.278296	0.211931	0.00466973	0.10477	Cnnm2	94219	2.33071
ENSMUSG00000049404	194.976	-0.278217	0.59453	0.0137719	0.205517	Rarres1	109222	1.86101
ENSMUSG00000063142	5.14208	-0.278088	0.788665	0.011819	NA	Kcnma1	16531	1.92742
ENSMUSG00000037321	2588.2	-0.27789	0.423911	0.00863106	0.15585	Tap1	21354	2.06394
ENSMUSG00000025647	6182.34	-0.277398	0.419189	0.00854639	0.154895	Shisa5	66940	2.06822
ENSMUSG00000026259	24.0406	-0.277334	0.533349	0.0120463	0.189222	Ngef	53972	1.91914
ENSMUSG00000020108	574.242	-0.276306	0.249768	0.00548667	0.116496	Ddit4	74747	2.26069
ENSMUSG00000056737	1681.53	-0.275602	0.170437	0.00339387	0.0881522	Capg	12332	2.46931
ENSMUSG00000030641	702.836	-0.272808	0.237844	0.00555912	0.117692	Ddias	74041	2.25499
ENSMUSG00000007021	101.554	-0.272084	0.437118	0.00952869	0.165708	Syngr3	20974	2.02097
ENSMUSG00000002104	11.9421	-0.269873	0.596546	0.0148006	0.216423	Rapsn	19400	1.82972
ENSMUSG00000063275	170.935	-0.269774	0.425597	0.00941088	0.164837	Hacd1	30963	2.02637
ENSMUSG00000069793	4303.5	-0.269719	0.419666	0.00924575	0.162888	Slfn9	237886	2.03406
ENSMUSG00000003452	97.1942	-0.269254	0.462477	0.0105951	0.176096	Bicd1	12121	1.97489
ENSMUSG00000030199	1026.46	-0.26772	0.266307	0.00632992	0.127482	Etv6	14011	2.1986
ENSMUSG00000024242	3151.58	-0.267604	0.239805	0.00597937	0.122506	Map4k3	225028	2.22334
ENSMUSG00000056665	36.1345	-0.267472	0.559099	0.0140288	0.207632	Them6	223626	1.85298
ENSMUSG00000039988	1128.19	-0.265206	0.200904	0.00530073	0.114377	Ankrd13c	433667	2.27566
ENSMUSG00000028645	783.27	-0.26249	0.222957	0.00609911	0.124089	Slc2a1	20525	2.21473
ENSMUSG00000037697	377.646	-0.260316	0.303723	0.00744952	0.142066	Ddhd1	114874	2.12787
ENSMUSG00000021759	2263.28	-0.260161	0.298611	0.00738205	0.141232	Plpp1	19012	2.13182
ENSMUSG00000040054	1484.37	-0.259486	0.13582	0.00239407	0.0709276	Baz2a	116848	2.62086
ENSMUSG00000020300	829.584	-0.258933	0.162341	0.0039688	0.0953531	Cpeb4	67579	2.40134
ENSMUSG00000004040	4121.35	-0.25886	0.23974	0.00669502	0.132522	Stat3	20848	2.17425
ENSMUSG00000021133	2361.48	-0.258144	0.14141	0.00277528	0.0779639	Susd6	217684	2.55669
ENSMUSG00000009681	1454.63	-0.257164	0.193519	0.00568632	0.119176	Bcr	110279	2.24517
ENSMUSG00000019872	534.619	-0.256872	0.340192	0.00843032	0.153554	Smpdl3a	57319	2.07416
ENSMUSG00000047205	495.101	-0.256543	0.18976	0.00557998	0.117792	Dusp18	75219	2.25337
ENSMUSG00000060459	39.4533	-0.25629	0.650263	0.0171956	0.233669	Kng2	385643	1.76458
ENSMUSG00000079014	8.64039	-0.256254	0.731477	0.0150707	0.219058	Serpina3i	628900	1.82187
ENSMUSG00000097643	15.8242	-0.255259	0.593639	0.0166186	0.230108	NA	NA	1.77941
ENSMUSG00000024754	839.574	-0.255169	0.252286	0.0071891	0.139097	Cemip2	83921	2.14333
ENSMUSG00000034981	56.3552	-0.255011	0.6165	0.0170957	0.233354	Parm1	231440	1.76711
ENSMUSG00000021728	486.89	-0.253778	0.443187	0.0116879	0.186191	Emb	13723	1.93226
ENSMUSG00000080316	354.346	-0.253149	0.319021	0.00835034	0.152503	Spaca6	75202	2.0783
ENSMUSG00000105517	4.29017	-0.251108	0.738167	0.0147284	NA	NA	NA	1.83184
ENSMUSG00000032092	42.1421	-0.250867	0.656392	0.0177537	0.23673	Mpzl2	14012	1.75071
ENSMUSG00000051043	204.939	-0.250446	0.494162	0.0140028	0.207632	Gprc5c	70355	1.85379
ENSMUSG00000020911	234.047	-0.250014	0.616829	0.0177604	0.23673	Krt19	16669	1.75055
ENSMUSG00000007050	491.437	-0.249318	0.243721	0.00762745	0.144309	Lsm2	27756	2.11762
ENSMUSG00000034586	156.613	-0.248369	0.528166	0.0155879	0.223462	Hid1	217310	1.80721
ENSMUSG00000025314	608.6	-0.248236	0.307934	0.00861841	0.155814	Ptprj	19271	2.06457
ENSMUSG00000029120	4.45776	-0.248097	0.7409	0.0145278	NA	Ppp2r2c	269643	1.8378
ENSMUSG00000024912	265.603	-0.248079	0.257916	0.00792193	0.148364	Fosl1	14283	2.10117
ENSMUSG00000038507	3403.87	-0.24775	0.403187	0.0110644	0.18059	Parp12	243771	1.95607
ENSMUSG00000025880	741.583	-0.247398	0.226722	0.00756558	0.143717	Smad7	17131	2.12116
ENSMUSG00000058589	127.617	-0.247311	0.512898	0.0151734	0.219982	Anks1b	77531	1.81892
ENSMUSG00000070003	674.767	-0.245761	0.160621	0.00479365	0.10626	Ssbp4	76900	2.31933
ENSMUSG00000038126	350.366	-0.245595	0.32017	0.00911362	0.161372	Mphosph9	269702	2.04031
ENSMUSG00000030304	1787.08	-0.245219	0.148375	0.00395972	0.0952942	Ergic2	67456	2.40234
ENSMUSG00000037405	58.0709	-0.242324	0.483794	0.014782	0.216368	Icam1	15894	1.83027
ENSMUSG00000029363	840.189	-0.241737	0.169237	0.00573721	0.119899	Rfc5	72151	2.2413
ENSMUSG00000026564	117.25	-0.241336	0.395807	0.0116104	0.18569	Dusp27	240892	1.93515
ENSMUSG00000001227	48.1573	-0.241192	0.414714	0.0122789	0.192045	Sema6b	20359	1.91084
ENSMUSG00000040829	17.9352	-0.241061	0.590261	0.0186142	0.242134	Zmynd15	574428	1.73016
ENSMUSG00000047686	346.142	-0.241016	0.393376	0.0115709	0.18569	Rtl3	213436	1.93663
ENSMUSG00000054555	260.943	-0.240687	0.315749	0.00954558	0.165716	Adam12	11489	2.0202
ENSMUSG00000037965	1121.53	-0.239424	0.206998	0.0079573	0.148835	Zc3h7a	106205	2.09923
ENSMUSG00000001156	330.432	-0.238884	0.21511	0.00824873	0.15176	Mxd1	17119	2.08361
ENSMUSG00000072244	16.1704	-0.238342	0.652646	0.0191241	0.245272	Trim6	94088	1.71842
ENSMUSG00000085007	3.78255	-0.238238	0.801937	0.00907268	NA	Smim43	100503068	2.04226
ENSMUSG00000074968	294.412	-0.237719	0.251408	0.00893167	0.15949	Ano3	228432	2.04907
ENSMUSG00000028680	163.099	-0.237681	0.260685	0.00903745	0.160797	Plk3	12795	2.04395
ENSMUSG00000036086	348.4	-0.236895	0.179915	0.00694132	0.135696	Zranb3	226409	2.15856
ENSMUSG00000104217	8.58865	-0.235623	0.849089	0.00626951	0.126499	NA	NA	2.20277
ENSMUSG00000048142	9.38895	-0.234702	0.580491	0.0194261	0.247623	Nat8l	269642	1.71162
ENSMUSG00000070031	231.605	-0.234654	0.471724	0.0154965	0.222589	Sp140	434484	1.80977
ENSMUSG00000006418	1449.11	-0.233006	0.208443	0.00877427	0.157269	Rnf114	81018	2.05679
ENSMUSG00000053094	1542.82	-0.232976	0.169286	0.0066052	0.131277	Tmem248	71667	2.18011
ENSMUSG00000008136	618.024	-0.232751	0.230187	0.00926617	0.162888	Fhl2	14200	2.0331
ENSMUSG00000062007	16.8194	-0.232526	0.657	0.0195916	0.248781	Hsh2d	209488	1.70793
ENSMUSG00000086717	135.926	-0.231574	0.313817	0.0105603	0.175901	NA	NA	1.97632
ENSMUSG00000026896	4162.23	-0.231488	0.405625	0.013309	0.201678	Ifih1	71586	1.87585
ENSMUSG00000002814	385.799	-0.231313	0.191713	0.00829435	0.152407	Top3a	21975	2.08122
ENSMUSG00000026088	866.538	-0.23083	0.299347	0.0103711	0.174308	Mitd1	69028	1.98417
ENSMUSG00000018209	798.289	-0.23021	0.198164	0.00874933	0.157015	Stk4	58231	2.05803
ENSMUSG00000020679	95.9762	-0.230153	0.662	0.0196236	0.248781	Hnf1b	21410	1.70722
ENSMUSG00000029605	408.423	-0.230061	0.403854	0.0134556	0.203116	Oas1b	23961	1.8711
ENSMUSG00000073771	245.138	-0.229581	0.306149	0.0106521	0.17631	Btbd19	78611	1.97256
ENSMUSG00000032485	1638.06	-0.229451	0.200335	0.00894181	0.15949	Scap	235623	2.04857
ENSMUSG00000104852	6.49593	-0.227634	0.649426	0.0203037	0.25114	NA	NA	1.69243
ENSMUSG00000028999	608.68	-0.226924	0.275317	0.0104867	0.175274	Rint1	72772	1.97936
ENSMUSG00000106427	6.97828	-0.225475	0.602191	0.0212371	0.254207	NA	NA	1.6729
ENSMUSG00000057246	7.66516	-0.224656	0.770217	0.010705	0.17631	BC051142	407788	1.97041
ENSMUSG00000027695	364.821	-0.224632	0.258649	0.0105961	0.176096	Pld1	18805	1.97485
ENSMUSG00000071862	9.05765	-0.224475	0.644478	0.0207855	0.251979	Lrrtm2	107065	1.68224
ENSMUSG00000004791	19.0553	-0.223999	0.536481	0.0200913	0.250636	Pgf	18654	1.69699
ENSMUSG00000000838	10055.4	-0.223613	0.202246	0.00982506	0.168061	Fmr1	14265	2.00766
ENSMUSG00000029098	592.722	-0.222234	0.159841	0.00696517	0.135844	Acox3	80911	2.15707
ENSMUSG00000037725	1655.91	-0.22161	0.211444	0.0104186	0.174736	Ckap2	80986	1.98219
ENSMUSG00000102319	11.7842	-0.22114	0.543104	0.0208846	0.252343	NA	NA	1.68017
ENSMUSG00000027397	1472.86	-0.221039	0.355375	0.0131027	0.199172	Slc20a1	20515	1.88264
ENSMUSG00000024486	526.75	-0.220827	0.389636	0.0143675	0.211574	Hbegf	15200	1.84262
ENSMUSG00000021702	1225.17	-0.220524	0.659845	NA	NA	Thbs4	21828	NA
ENSMUSG00000064128	424.705	-0.219989	0.170377	0.00824349	0.15176	Cenpj	219103	2.08389
ENSMUSG00000038679	4510.62	-0.21985	0.231468	0.0110159	0.180404	Trps1	83925	1.95798
ENSMUSG00000030335	864.149	-0.21932	0.166515	0.00796973	0.148877	Mrpl51	66493	2.09856
ENSMUSG00000031740	12587.1	-0.219278	0.302771	0.0119622	0.188708	Mmp2	17390	1.92219
ENSMUSG00000043323	528.19	-0.218894	0.169957	0.00835177	0.152503	Fbrsl1	381668	2.07822
ENSMUSG00000070327	23335.6	-0.218859	0.416524	0.0158296	0.22516	Rnf213	672511	1.80053
ENSMUSG00000087480	10.7115	-0.218405	0.51136	0.0202512	0.251106	Gm15910	100504616	1.69355
ENSMUSG00000078486	78.3116	-0.217088	0.434233	0.0169641	0.232698	Perm1	74183	1.77047
ENSMUSG00000042357	7.12997	-0.217032	0.669759	0.0199958	0.250267	Gjb5	14622	1.69906
ENSMUSG00000026833	509.194	-0.216922	0.265264	0.0117286	0.186635	Olfm1	56177	1.93075
ENSMUSG00000042489	818.387	-0.216845	0.201444	0.0108207	0.177405	Clspn	269582	1.96575
ENSMUSG00000040918	726.165	-0.216838	0.227154	0.0114214	0.184154	Slc19a2	116914	1.94228
ENSMUSG00000047180	3.99992	-0.216318	0.726129	0.0145191	NA	Neurl3	214854	1.83806
ENSMUSG00000075376	1838.24	-0.21614	0.158426	0.00755205	0.143646	Rc3h2	319817	2.12194
ENSMUSG00000025558	713.93	-0.216063	0.211599	0.0112769	0.18308	Dock9	105445	1.94781
ENSMUSG00000028348	235.279	-0.215463	0.388465	0.0152449	0.220343	Cavin4	68016	1.81688
ENSMUSG00000032899	214.16	-0.215334	0.34741	0.0137449	0.205512	Styk1	243659	1.86186
ENSMUSG00000074093	88.3097	-0.215239	0.466388	0.0188677	0.243817	Svip	75744	1.72428
ENSMUSG00000028800	3503.1	-0.214945	0.128775	0.00442437	0.102427	Hdac1	433759	2.35415
ENSMUSG00000003585	65.2354	-0.214925	0.456148	0.0184401	0.240942	Sec14l2	67815	1.73424
ENSMUSG00000022240	84.133	-0.214737	0.41052	0.0163293	0.227786	Ctnnd2	18163	1.78703
ENSMUSG00000050777	16.776	-0.21422	0.552777	0.0225914	0.26486	Tmem37	170706	1.64606
ENSMUSG00000086740	5.66931	-0.2141	0.676187	0.0195505	0.248781	NA	NA	1.70884
ENSMUSG00000097888	16.0004	-0.213801	0.452091	0.0184783	0.241117	Gm26682	102637682	1.73334
ENSMUSG00000106818	4.8365	-0.213462	0.654177	0.0212488	NA	NA	NA	1.67267
ENSMUSG00000078485	109.716	-0.213198	0.327351	0.0134805	0.203116	Plekhn1	231002	1.87029
ENSMUSG00000058446	386.705	-0.212998	0.25011	0.012189	0.191048	Znrf2	387524	1.91403
ENSMUSG00000048970	360.141	-0.212664	0.204251	0.0116169	0.18569	C1galt1c1	59048	1.93491
ENSMUSG00000085039	18.9236	-0.212525	0.699979	0.0171667	0.233493	NA	NA	1.76531
ENSMUSG00000027338	4.55768	-0.212516	0.653182	0.021372	NA	Prnd	26434	1.67015
ENSMUSG00000000296	39.1832	-0.211507	0.420786	0.0174407	0.235156	Tpd52l1	21987	1.75844
ENSMUSG00000020423	3009.69	-0.211434	0.194636	0.0113981	0.183982	Btg2	12227	1.94317
ENSMUSG00000092550	17.4738	-0.211063	0.517922	0.0221282	0.26122	NA	NA	1.65505
ENSMUSG00000040943	543.444	-0.210823	0.262234	0.012624	0.194527	Tet2	214133	1.8988
ENSMUSG00000026946	671.718	-0.210702	0.329293	0.0139488	0.207288	Nmi	64685	1.85546
ENSMUSG00000025650	67.902	-0.208687	0.526012	0.0229835	0.26693	Col7a1	12836	1.63858
ENSMUSG00000046854	6.52466	-0.208559	0.65181	0.0216919	0.257204	Pip5kl1	227733	1.6637
ENSMUSG00000020015	587.395	-0.208481	0.202118	0.0122712	0.192045	Cdk17	237459	1.91111
ENSMUSG00000013663	8996.72	-0.2074	0.190881	0.0118947	0.188396	Pten	19211	1.92465
ENSMUSG00000000409	69.165	-0.206813	0.370046	0.0161004	0.227241	Lck	16818	1.79316
ENSMUSG00000034614	1235.7	-0.205468	0.15113	0.00809608	0.150468	Pik3ip1	216505	2.09172
ENSMUSG00000044022	240.877	-0.205393	0.218101	0.0132363	0.200993	Pcdhb21	93892	1.87823
ENSMUSG00000021904	71.6448	-0.205381	0.392703	0.0173849	0.234929	Sema3g	218877	1.75983
ENSMUSG00000037242	7506.26	-0.205363	0.151119	0.00810908	0.150518	Clic4	29876	2.09103
ENSMUSG00000061666	173.379	-0.205168	0.4048	0.0180045	0.238333	Gdpd1	66569	1.74462
ENSMUSG00000039568	479.235	-0.205039	0.217016	0.0132865	0.201546	Ubald1	207740	1.87659
ENSMUSG00000044313	46.2634	-0.204982	0.43514	0.0195702	0.248781	Mab21l3	242125	1.7084
ENSMUSG00000097101	24.8712	-0.20491	0.430989	0.0193734	0.247167	1810034E14Rik	66503	1.71279
ENSMUSG00000028464	3820.29	-0.20477	0.335035	0.0151795	0.219982	Tpm2	22004	1.81874
ENSMUSG00000020572	3831.64	-0.204683	0.191222	0.0124257	0.192913	Nampt	59027	1.90568
ENSMUSG00000031972	93.949	-0.204662	0.703053	0.0162656	0.227779	Acta1	11459	1.78873
ENSMUSG00000034724	2112.51	-0.203588	0.225926	0.0136445	0.20477	Cnot6l	231464	1.86504
ENSMUSG00000032667	662.927	-0.202836	0.225846	0.0137836	0.205517	Pon2	330260	1.86064
ENSMUSG00000021611	41.9085	-0.201601	0.42421	0.0197948	0.249707	Tert	21752	1.70345
ENSMUSG00000037410	2076.46	-0.201022	0.234655	0.0141589	0.209049	Tbc1d2b	67016	1.84897
ENSMUSG00000022489	21.3793	-0.200495	0.410268	0.019332	0.247071	Pde1b	18574	1.71372
ENSMUSG00000034248	1337.77	-0.200264	0.176375	0.0120425	0.189222	Slc25a37	67712	1.91928
ENSMUSG00000090191	6.84078	-0.199899	0.565566	0.0258876	0.282283	9230105E05Rik	320626	1.58691
ENSMUSG00000004558	177.734	-0.199285	0.350006	0.0168073	0.231664	Ndrg2	29811	1.7745
ENSMUSG00000042367	59.8511	-0.19823	0.53035	0.0256808	0.281429	Gjb3	14620	1.59039
ENSMUSG00000064325	20.2271	-0.198021	0.607749	0.0253735	0.280164	Hhip	15245	1.59562
ENSMUSG00000095054	4.73997	-0.197845	0.663765	0.020683	NA	NA	NA	1.68439
ENSMUSG00000046879	9038.24	-0.197781	0.406158	0.0197674	0.249707	Irgm1	15944	1.70405
ENSMUSG00000020658	304.537	-0.197498	0.255173	0.0148911	0.217529	Efr3b	668212	1.82707
ENSMUSG00000008200	1658.25	-0.196803	0.222029	0.0149423	0.218058	Fnbp4	55935	1.82558
ENSMUSG00000030218	18213.2	-0.196644	0.448546	0.0223568	0.26253	Mgp	17313	1.65059
ENSMUSG00000031665	366.483	-0.196581	0.460742	0.0230369	0.266939	Sall1	58198	1.63758
ENSMUSG00000032643	633.147	-0.196417	0.177115	0.012902	0.197365	Fhl3	14201	1.88934
ENSMUSG00000020021	254.996	-0.195392	0.34841	0.0175809	0.235578	Fgd6	13998	1.75496
ENSMUSG00000029720	123.413	-0.19481	0.303385	0.0161747	0.227352	NA	NA	1.79116
ENSMUSG00000021822	570.065	-0.194295	0.264006	0.0155804	0.223462	Plau	18792	1.80742
ENSMUSG00000031266	1136.28	-0.194038	0.268785	0.0156799	0.224121	Gla	11605	1.80466
ENSMUSG00000106717	7.52584	-0.193902	0.551017	0.0271786	0.290011	NA	NA	1.56577
ENSMUSG00000025757	636.516	-0.193836	0.271201	0.0157489	0.224448	Hspa4l	18415	1.80275
ENSMUSG00000053399	53.0948	-0.193369	0.570357	0.0272818	0.290183	Adamts18	208936	1.56413
ENSMUSG00000091997	3.27091	-0.193237	0.673668	0.0191533	NA	NA	NA	1.71776
ENSMUSG00000034457	711.409	-0.192268	0.321942	0.0172717	0.234004	Eda2r	245527	1.76267
ENSMUSG00000028033	46.5493	-0.192014	0.528088	0.0272578	0.290183	Kcnq5	226922	1.56451
ENSMUSG00000072944	3.36123	-0.191535	0.687106	0.0170855	NA	Nup62cl	279706	1.76737
ENSMUSG00000050721	2464.27	-0.19115	0.208047	0.0160175	0.226509	Plekho2	102595	1.7954
ENSMUSG00000105692	206.397	-0.190901	0.213399	0.0161556	0.227352	NA	NA	1.79168
ENSMUSG00000026466	8443.48	-0.19068	0.252833	0.0162521	0.227779	Tor1aip1	208263	1.78909
ENSMUSG00000001166	116.27	-0.190183	0.35051	0.0188771	0.243817	Oas1c	114643	1.72406
ENSMUSG00000037940	61.6638	-0.19006	0.327806	0.0179781	0.238333	Inpp4b	234515	1.74526
ENSMUSG00000097472	15.6948	-0.190032	0.464996	0.0251264	0.278487	NA	NA	1.59987
ENSMUSG00000103882	3.29464	-0.189134	0.666744	0.0197858	NA	NA	NA	1.70365
ENSMUSG00000007458	2923.12	-0.189128	0.158404	0.011929	0.188396	M6pr	17113	1.9234
ENSMUSG00000039697	807.651	-0.189004	0.241652	0.0165988	0.230108	Ncoa7	211329	1.77992
ENSMUSG00000098912	137.292	-0.188432	0.270867	0.0168789	0.232173	1500004A13Rik	319830	1.77265
ENSMUSG00000046997	28.4233	-0.188427	0.44919	0.0247199	0.2765	Spsb4	211949	1.60695
ENSMUSG00000024830	359.353	-0.187739	0.193072	0.0162789	0.227779	Rps6kb2	58988	1.78838
ENSMUSG00000027951	3803.39	-0.187472	0.338239	0.0190078	0.244649	Adar	56417	1.72107
ENSMUSG00000067872	4.74925	-0.187313	0.579704	0.0282799	NA	Ccdc87	399599	1.54852
ENSMUSG00000087528	20.7499	-0.187016	0.434461	0.0242849	0.274885	NA	NA	1.61466
ENSMUSG00000024909	6500	-0.186879	0.216144	0.0171199	0.233354	Efemp2	58859	1.7665
ENSMUSG00000024268	244.863	-0.186545	0.183229	0.0158244	0.22516	Celf4	108013	1.80067
ENSMUSG00000041245	102.297	-0.186238	0.308193	0.0181998	0.238871	Wnk3	279561	1.73993
ENSMUSG00000053219	318.091	-0.185981	0.289713	0.0177612	0.23673	Raet1e	379043	1.75053
ENSMUSG00000066456	978.95	-0.18577	0.231712	0.0173583	0.234787	Hmgn3	94353	1.76049
ENSMUSG00000031523	3885.83	-0.18569	0.175503	0.0151963	0.220007	Dlc1	50768	1.81826
ENSMUSG00000029153	166.65	-0.185221	0.318502	0.0187901	0.243668	Ociad2	433904	1.72607
ENSMUSG00000023959	36.6373	-0.184787	0.416169	0.0238671	0.272742	Clic5	224796	1.6222
ENSMUSG00000027778	1445.24	-0.184479	0.205309	0.0175942	0.235578	Ift80	68259	1.75463
ENSMUSG00000059674	204.679	-0.183613	0.305936	0.0187629	0.243634	Cdh24	239096	1.7267
ENSMUSG00000037580	70.7047	-0.183356	0.491519	0.02854	0.29722	Gch1	14528	1.54455
ENSMUSG00000018925	2.67408	-0.183284	0.683178	0.0166285	NA	Heatr9	629303	1.77915
ENSMUSG00000020029	3163.55	-0.182785	0.246675	0.0180177	0.238333	Nudt4	71207	1.7443
ENSMUSG00000022321	18.4088	-0.182521	0.624186	0.0253014	0.280002	Cdh10	320873	1.59686
ENSMUSG00000026104	10621.3	-0.181876	0.347855	0.020902	0.252344	Stat1	20846	1.67981
ENSMUSG00000025357	340.95	-0.18185	0.208188	0.0183308	0.239944	Dgka	13139	1.73682
ENSMUSG00000102460	5.30701	-0.181677	0.585889	0.0289441	NA	NA	NA	1.53844
ENSMUSG00000028901	799.32	-0.181549	0.182865	0.0171246	0.233354	Gmeb1	56809	1.76638
ENSMUSG00000060807	2.77965	-0.181328	0.681464	0.0166191	NA	Serpina6	12401	1.77939
ENSMUSG00000063268	1563.39	-0.18118	0.388573	0.0233151	0.269451	Parp10	671535	1.63236
ENSMUSG00000036966	525.677	-0.180173	0.16895	0.0157336	0.224448	Spryd3	223918	1.80317
ENSMUSG00000102813	96.2689	-0.17998	0.353902	0.0217399	0.257564	NA	NA	1.66274
ENSMUSG00000085977	24.4541	-0.179453	0.520738	0.0307397	0.306267	NA	NA	1.5123
ENSMUSG00000020836	30.3445	-0.179433	0.47673	0.0291455	0.299393	Coro6	216961	1.53543
ENSMUSG00000021508	34.2947	-0.179327	0.523207	0.0308212	0.306523	Cxcl14	57266	1.51115
ENSMUSG00000026831	78.6505	-0.179248	0.32608	0.0206373	0.251233	Pierce1	69327	1.68535
ENSMUSG00000102428	70.7174	-0.178475	0.400638	0.0249053	0.277299	Pcdhga12	93724	1.60371
ENSMUSG00000021466	644.58	-0.178103	0.270903	0.01933	0.247071	Ptch1	19206	1.71377
ENSMUSG00000017400	110.277	-0.178079	0.477418	0.0296486	0.300769	Stac2	217154	1.528
ENSMUSG00000022466	475.456	-0.177799	0.177203	0.017566	0.235578	Rpap3	71919	1.75533
ENSMUSG00000037921	1258.8	-0.176975	0.444339	0.0281766	0.295134	Ddx60	234311	1.55011
ENSMUSG00000087502	19.4516	-0.176912	0.384134	0.024394	0.275384	NA	NA	1.61272
ENSMUSG00000038725	4.74813	-0.176798	0.596463	0.0286984	NA	Pkhd1l1	192190	1.54214
ENSMUSG00000029175	661.947	-0.176406	0.188304	0.0191059	0.24526	Slc35f6	74919	1.71883
ENSMUSG00000030107	3217.74	-0.176223	0.403489	0.0258386	0.2821	Usp18	24110	1.58773
ENSMUSG00000047547	642.082	-0.176154	0.168458	0.0167842	0.231664	Cltb	74325	1.7751
ENSMUSG00000063087	40.0939	-0.175367	0.357012	0.0232986	0.269451	Gm10125	791318	1.63267
ENSMUSG00000036678	1015.3	-0.174651	0.192067	0.0198989	0.249707	Aaas	223921	1.70117
ENSMUSG00000026921	177.409	-0.174205	0.224658	0.0203843	0.251202	Egfl7	353156	1.6907
ENSMUSG00000026648	175.372	-0.173875	0.237363	0.0203474	0.251202	Dclre1c	227525	1.69149
ENSMUSG00000017929	2008.34	-0.173783	0.375052	0.024873	0.277226	B4galt5	56336	1.60427
ENSMUSG00000028278	169.113	-0.173609	0.440297	0.0291505	0.299393	Rragd	52187	1.53535
ENSMUSG00000048924	46.5272	-0.173565	0.360295	0.0240638	0.273416	Ccdc125	76041	1.61864
ENSMUSG00000032344	480.967	-0.173443	0.26673	0.0205188	0.251233	Cgas	214763	1.68785
ENSMUSG00000034855	1329.97	-0.173405	0.533482	0.0326643	0.315624	Cxcl10	15945	1.48593
ENSMUSG00000061759	377.593	-0.173314	0.18328	0.0196389	0.248781	Armt1	73419	1.70688
ENSMUSG00000032726	4.48894	-0.173259	0.614163	0.026666	NA	Bmp8a	12163	1.57404
ENSMUSG00000062480	24.6382	-0.173253	0.3958	0.0263742	0.284302	Acat3	224530	1.57882
ENSMUSG00000023067	5310.15	-0.17323	0.225989	0.0206459	0.251233	Cdkn1a	12575	1.68517
ENSMUSG00000061878	135.468	-0.17314	0.262504	0.0205574	0.251233	Sphk1	20698	1.68703
ENSMUSG00000084128	33.661	-0.172979	0.50324	0.0324731	0.315404	Esrp2	77411	1.48848
ENSMUSG00000097194	34.4819	-0.17285	0.441828	0.0295315	0.300145	NA	NA	1.52971
ENSMUSG00000034591	579.66	-0.171873	0.21587	0.0211569	0.253788	Slc41a2	338365	1.67455
ENSMUSG00000073274	5.58786	-0.171228	0.549085	0.0329244	0.317586	NA	NA	1.48248
ENSMUSG00000026870	4.60503	-0.170619	0.55009	0.0330373	NA	Cutal	77996	1.481
ENSMUSG00000056305	917.638	-0.170396	0.179344	0.0201724	0.250876	Usp39	28035	1.69524
ENSMUSG00000096727	392.019	-0.170367	0.437346	0.030201	0.302797	Psmb9	16912	1.51998
ENSMUSG00000027669	928.746	-0.170145	0.216399	0.0216761	0.257204	Gnb4	14696	1.66402
ENSMUSG00000038400	2170.17	-0.169647	0.334528	0.0239349	0.273157	Pmepa1	65112	1.62097
ENSMUSG00000020961	17.3933	-0.169579	0.604376	0.028091	0.294914	Ston2	108800	1.55143
ENSMUSG00000025887	1694.59	-0.169472	0.237522	0.0216066	0.256747	Casp12	12364	1.66541
ENSMUSG00000040296	6508.28	-0.168973	0.310764	0.0230429	0.266939	Rigi	230073	1.63746
ENSMUSG00000091784	5.48208	-0.168965	0.512145	0.0340511	0.323629	NA	NA	1.46787
ENSMUSG00000024079	5369.37	-0.168635	0.271763	0.0219816	0.260006	Eif2ak2	19106	1.65794
ENSMUSG00000032224	89.6085	-0.168239	0.326123	0.0239786	0.273416	Fam81a	76886	1.62018
ENSMUSG00000020867	7.20335	-0.16796	0.580834	0.0312324	0.309108	Spata20	217116	1.50539
ENSMUSG00000070305	114.959	-0.167766	0.249732	0.022055	0.260663	Mpzl3	319742	1.65649
ENSMUSG00000049401	3265.53	-0.167199	0.246196	0.0222338	0.261928	Ogfr	72075	1.65299
ENSMUSG00000060798	304.651	-0.166871	0.253501	0.0223326	0.26253	Intu	380614	1.65106
ENSMUSG00000022367	56.0689	-0.166764	0.308306	0.0236581	0.27127	Has2	15117	1.62602
ENSMUSG00000028959	757.873	-0.166402	0.169649	0.0201287	0.250876	Fastk	66587	1.69619
ENSMUSG00000105818	2.65173	-0.165962	0.649225	0.0196829	NA	NA	NA	1.70591
ENSMUSG00000024511	362.19	-0.165873	0.191501	0.0228207	0.265992	Rab27b	80718	1.64167
ENSMUSG00000028035	1448.79	-0.165456	0.166026	0.0197933	0.249707	Dnajb4	67035	1.70348
ENSMUSG00000022385	949.429	-0.165142	0.231172	0.0230176	0.266939	Gtse1	29870	1.63794
ENSMUSG00000008305	984.463	-0.165095	0.23439	0.0229873	0.26693	Tle1	21885	1.63851
ENSMUSG00000074863	18.0809	-0.164207	0.381329	0.0288182	0.298613	Platr25	435366	1.54033
ENSMUSG00000102856	6.65515	-0.163967	0.536216	0.0353629	0.33093	NA	NA	1.45145
ENSMUSG00000056952	855.066	-0.163727	0.206743	0.0238799	0.272742	Tatdn2	381801	1.62197
ENSMUSG00000017697	268.296	-0.163419	0.232283	0.0235597	0.27046	Ada	11486	1.62783
ENSMUSG00000020806	135.821	-0.163358	0.240022	0.023485	0.27046	Rhbdf2	217344	1.62921
ENSMUSG00000005950	300.523	-0.16329	0.222535	0.0237768	0.272203	P2rx5	94045	1.62385
ENSMUSG00000026969	2.06262	-0.162662	0.638932	0.0210863	NA	Fam166a	68222	1.676
ENSMUSG00000102553	5.02137	-0.162658	0.51895	0.0362262	NA	NA	NA	1.44098
ENSMUSG00000104292	2.92035	-0.162494	0.646798	0.0195256	NA	NA	NA	1.70939
ENSMUSG00000036052	355.111	-0.162213	0.293412	0.0246289	0.276028	Dnajb5	56323	1.60855
ENSMUSG00000041120	1949.62	-0.162029	0.30579	0.0251812	0.278883	Nbl1	17965	1.59892
ENSMUSG00000029345	880.678	-0.161992	0.188358	0.0240928	0.273416	Tfip11	54723	1.61811
ENSMUSG00000028539	27.3502	-0.161787	0.477683	0.0359645	0.334417	Artn	11876	1.44413
ENSMUSG00000024787	314.971	-0.16163	0.195358	0.0245529	0.276028	Snx15	69024	1.6099
ENSMUSG00000055923	198.954	-0.161588	0.260527	0.0240767	0.273416	Aasdh	231326	1.6184
ENSMUSG00000037958	1136.96	-0.161451	0.2108	0.02464	0.276028	Nsrp1	237859	1.60836
ENSMUSG00000039496	32.7359	-0.161287	0.46519	0.0356337	0.332399	Cdnf	227526	1.44814
ENSMUSG00000066043	1205.6	-0.161229	0.159198	0.0198535	0.249707	Phactr4	100169	1.70216
ENSMUSG00000017830	1735.13	-0.16076	0.400883	0.0316808	0.310537	Dhx58	80861	1.4992
ENSMUSG00000032221	318.501	-0.160326	0.22427	0.0247568	0.276701	Mns1	17427	1.60631
ENSMUSG00000032336	6183.15	-0.160074	0.158134	0.0200275	0.250267	Nptn	20320	1.69837
ENSMUSG00000038268	256.096	-0.158867	0.221178	0.0253459	0.280071	Ovca2	246257	1.59609
ENSMUSG00000095779	9.49756	-0.158607	0.53573	0.0368907	0.338718	NA	NA	1.43308
ENSMUSG00000031955	1336.18	-0.158283	0.17475	0.0241357	0.273526	Bcar1	12927	1.61734
ENSMUSG00000000631	1745.75	-0.158038	0.22629	0.0255279	0.280699	Myo18a	360013	1.59298
ENSMUSG00000041263	221.629	-0.157918	0.22326	0.0256409	0.281414	Rusc1	72296	1.59107
ENSMUSG00000035783	8402.6	-0.157617	0.505423	0.0381853	0.34355	Acta2	11475	1.4181
ENSMUSG00000040433	1041.03	-0.157553	0.190103	0.0259822	0.282559	Zbtb38	245007	1.58532
ENSMUSG00000029638	100.96	-0.15715	0.341103	0.0290048	0.298882	Glcci1	170772	1.53753
ENSMUSG00000073867	19.8325	-0.156913	0.377188	0.0316526	0.310531	NA	NA	1.49959
ENSMUSG00000044216	37.0532	-0.156905	0.379807	0.0318522	0.311027	Kcnj4	16520	1.49686
ENSMUSG00000026950	9.76214	-0.156808	0.438939	0.0362076	0.336058	Neb	17996	1.4412
ENSMUSG00000056629	509.598	-0.156556	0.165309	0.0231046	0.267442	Fkbp2	14227	1.6363
ENSMUSG00000056629	509.598	-0.156556	0.165309	0.0231046	0.267442	Gm51400	114841036	1.6363
ENSMUSG00000022297	451.377	-0.156335	0.284563	0.026476	0.285012	Fzd6	14368	1.57715
ENSMUSG00000102543	326.346	-0.156101	0.359251	0.0307034	0.306267	Pcdhgc5	93708	1.51281
ENSMUSG00000022621	185.071	-0.155885	0.183268	0.0262236	0.283758	Rabl2	68708	1.58131
ENSMUSG00000027954	620.82	-0.155845	0.20165	0.0268953	0.287619	Efna1	13636	1.57032
ENSMUSG00000021678	80.9835	-0.155529	0.330328	0.0290125	0.298882	F2rl1	14063	1.53741
ENSMUSG00000029379	3.67466	-0.155412	0.64237	0.0190451	NA	Cxcl3	330122	1.72022
ENSMUSG00000037962	9.07389	-0.155063	0.517403	0.038873	0.347313	Rflna	73121	1.41035
ENSMUSG00000037946	249.667	-0.154817	0.307501	0.0280323	0.294914	Fgd3	30938	1.55234
ENSMUSG00000071350	514.621	-0.154604	0.20052	0.0274134	0.290817	Setdb2	239122	1.56204
ENSMUSG00000024395	64.3943	-0.154187	0.408271	0.0353286	0.33082	Lims2	225341	1.45187
ENSMUSG00000028587	206.662	-0.154153	0.262114	0.0267816	0.286612	Orc1	18392	1.57216
ENSMUSG00000028809	4491.23	-0.154145	0.150227	0.0201793	0.250876	Srrm1	51796	1.69509
ENSMUSG00000027641	1538.1	-0.154072	0.190159	0.0274796	0.291308	Rbl1	19650	1.56099
ENSMUSG00000045273	293.254	-0.153535	0.175701	0.0263833	0.284302	Cenph	26886	1.57867
ENSMUSG00000105402	18.5178	-0.153393	0.350975	0.0313456	0.309598	Gm3716	100042198	1.50382
ENSMUSG00000055421	304.992	-0.15337	0.302704	0.0283988	0.296745	Pcdh9	211712	1.5467
ENSMUSG00000026605	1570.59	-0.153358	0.172739	0.025992	0.282559	Cenpf	108000	1.58516
ENSMUSG00000030587	78.1107	-0.153126	0.384826	0.0340411	0.323629	2200002D01Rik	72275	1.468
ENSMUSG00000025076	572.618	-0.153082	0.20865	0.0279027	0.29439	Casp7	12369	1.55435
ENSMUSG00000057123	29.5615	-0.152985	0.445217	0.0384883	0.345566	Gja5	14613	1.41467
ENSMUSG00000069874	3980.48	-0.152648	0.35196	0.0317654	0.310741	Irgm2	54396	1.49805
ENSMUSG00000028212	745.475	-0.15241	0.213223	0.0280478	0.294914	Ccne2	12448	1.5521
ENSMUSG00000050821	115.693	-0.152344	0.32696	0.0301992	0.302797	Fam131a	78408	1.52
ENSMUSG00000005131	10.5801	-0.15225	0.46772	0.0399405	0.351043	4930550C14Rik	75311	1.39859
ENSMUSG00000001348	18.7703	-0.15218	0.531015	0.0389842	0.348093	Acp5	11433	1.40911
ENSMUSG00000078453	1065.59	-0.151581	0.202046	0.0286833	0.297826	Abracl	73112	1.54237
ENSMUSG00000016200	3.15356	-0.151543	0.602778	0.0269352	NA	Syt14	329324	1.56968
ENSMUSG00000019303	190.535	-0.151387	0.205076	0.0287062	0.297826	Psmc3ip	19183	1.54202
ENSMUSG00000039304	138.062	-0.151196	0.456232	0.0399874	0.351043	Tnfsf10	22035	1.39808
ENSMUSG00000025409	1057.26	-0.150394	0.160524	0.0247118	0.2765	Mbd6	110962	1.6071
ENSMUSG00000037816	569.75	-0.149721	0.196768	0.0295666	0.300145	Fbxw17	109082	1.5292
ENSMUSG00000026604	7275.92	-0.149651	0.192418	0.0295651	0.300145	Ptpn14	19250	1.52922
ENSMUSG00000024331	4.26411	-0.149632	0.636423	0.0190721	NA	Dsc2	13506	1.7196
ENSMUSG00000027463	29.2363	-0.149594	0.308488	0.030351	0.303885	Slc52a3	69698	1.51783
ENSMUSG00000027499	338.976	-0.149381	0.273971	0.0289754	0.298882	Pkia	18767	1.53797
ENSMUSG00000022906	3736.8	-0.149139	0.300273	0.0301249	0.302641	Parp9	80285	1.52108
ENSMUSG00000040372	42.9532	-0.149011	0.314791	0.030983	0.307055	Gpr63	81006	1.50888
ENSMUSG00000031229	5364.01	-0.148472	0.139088	0.0188334	0.243817	Atrx	22589	1.72507
ENSMUSG00000006356	745.622	-0.148295	0.271173	0.0293706	0.300145	Crip2	68337	1.53209
ENSMUSG00000026202	503.926	-0.148225	0.205946	0.0300745	0.302359	Tuba4a	22145	1.5218
ENSMUSG00000038058	304.376	-0.148044	0.194281	0.0303497	0.303885	Nod1	107607	1.51785
ENSMUSG00000054702	37.0119	-0.147561	0.359621	0.0348928	0.328001	Ap1s3	252903	1.45726
ENSMUSG00000037375	257.626	-0.14736	0.289974	0.0304527	0.304694	Hhat	226861	1.51637
ENSMUSG00000067818	2229.74	-0.147321	0.474094	0.0425514	0.36181	Myl9	98932	1.37109
ENSMUSG00000038028	306.029	-0.147155	0.180714	0.0301439	0.302641	Tigar	319801	1.5208
ENSMUSG00000021385	314.803	-0.147148	0.17551	0.0295053	0.300145	Ippk	75678	1.5301
ENSMUSG00000024727	11.61	-0.146898	0.449353	0.0419296	0.360299	Trpm6	225997	1.37748
ENSMUSG00000053687	5.13965	-0.146803	0.517819	0.0416208	NA	Dpep2	319446	1.38069
ENSMUSG00000034593	4546.67	-0.146617	0.17534	0.0297597	0.300851	Myo5a	17918	1.52637
ENSMUSG00000034912	6.91447	-0.146521	0.511251	0.0421731	0.360966	Mdga2	320772	1.37496
ENSMUSG00000040929	208.835	-0.146478	0.207358	0.0308244	0.306523	Rfx3	19726	1.51111
ENSMUSG00000059182	575.523	-0.146359	0.160062	0.0265739	0.285822	Skap2	54353	1.57554
ENSMUSG00000029135	3556.31	-0.14577	0.191102	0.0314341	0.309889	Fosl2	14284	1.5026
ENSMUSG00000028480	2279.67	-0.14547	0.202416	0.0314632	0.309889	Glipr2	384009	1.5022
ENSMUSG00000034206	232.992	-0.145354	0.177403	0.0307206	0.306267	Polq	77782	1.51257
ENSMUSG00000038872	1679.58	-0.145279	0.129998	0.0168194	0.231664	Zfhx3	11906	1.77419
ENSMUSG00000032372	369.469	-0.144893	0.366166	0.0368839	0.338718	Plscr2	18828	1.43316
ENSMUSG00000044576	44.9613	-0.144807	0.328508	0.0339699	0.323278	Garem2	242915	1.46891
ENSMUSG00000090582	14.5797	-0.144789	0.379181	0.0380371	0.34355	NA	NA	1.41979
ENSMUSG00000055204	6477.2	-0.144763	0.150781	0.024493	0.27565	Ankrd17	81702	1.61096
ENSMUSG00000020275	353.438	-0.144537	0.204576	0.0318398	0.311027	Rel	19696	1.49703
ENSMUSG00000105302	2.78897	-0.144525	0.574351	0.0327203	NA	NA	NA	1.48518
ENSMUSG00000031596	1572.95	-0.144168	0.280261	0.0315574	0.310191	Slc7a2	11988	1.5009
ENSMUSG00000073436	260.913	-0.143658	0.199272	0.0324398	0.315404	Eme2	193838	1.48892
ENSMUSG00000026860	593.136	-0.143469	0.191536	0.0326227	0.315598	Sh3glb2	227700	1.48648
ENSMUSG00000020953	367.989	-0.143327	0.369145	0.0380326	0.34355	Coch	12810	1.41984
ENSMUSG00000050896	34.2878	-0.143252	0.395223	0.0402921	0.352533	Rtn4rl2	269295	1.39478
ENSMUSG00000027777	193.103	-0.142885	0.251173	0.0314999	0.309889	Schip1	30953	1.50169
ENSMUSG00000019951	1989.16	-0.142484	0.138491	0.0210854	0.253303	Uhrf1bp1l	75089	1.67602
ENSMUSG00000058260	4.61425	-0.141698	0.492406	0.045067	NA	Serpina9	71907	1.34614
ENSMUSG00000026814	331.056	-0.141361	0.379694	0.0401199	0.351783	Eng	13805	1.39664
ENSMUSG00000049303	86.0657	-0.140867	0.261549	0.0326196	0.315598	Syt12	171180	1.48652
ENSMUSG00000039577	148.817	-0.140183	0.285277	0.0337804	0.322525	Nphp4	260305	1.47134
ENSMUSG00000019810	2027.14	-0.140152	0.227052	0.0330953	0.318693	Fuca2	66848	1.48023
ENSMUSG00000007783	935.551	-0.139985	0.177317	0.0337623	0.322525	Cpt1c	78070	1.47157
ENSMUSG00000032487	1017.43	-0.13971	0.344298	0.0380661	0.34355	Ptgs2	19225	1.41946
ENSMUSG00000033161	9837.74	-0.139224	0.131256	0.0196399	0.248781	Atp1a1	11928	1.70686
ENSMUSG00000041025	1413.78	-0.13915	0.151511	0.0277291	0.29289	Iffo2	212632	1.55706
ENSMUSG00000028086	385.215	-0.139137	0.161176	0.0309404	0.306842	Fbxw7	50754	1.50947
ENSMUSG00000073599	10.8411	-0.138911	0.454004	0.0466897	0.377019	Ecscr	68545	1.33078
ENSMUSG00000018899	888.505	-0.138893	0.244422	0.0334513	0.321379	Irf1	16362	1.47559
ENSMUSG00000024826	1463.8	-0.138847	0.182759	0.0349275	0.328116	Dpf2	19708	1.45683
ENSMUSG00000038732	417.832	-0.138682	0.209566	0.0345631	0.32574	Mboat1	218121	1.46139
ENSMUSG00000035382	656.924	-0.138349	0.154806	0.0293737	0.300145	Pcsk7	18554	1.53204
ENSMUSG00000020538	2033.16	-0.138289	0.17018	0.0336823	0.322221	Srebf1	20787	1.4726
ENSMUSG00000023905	1155.8	-0.138194	0.176837	0.0347947	0.327289	Tnfrsf12a	27279	1.45849
ENSMUSG00000024338	1072.88	-0.138169	0.388858	0.0429495	0.362362	Psmb8	16913	1.36704
ENSMUSG00000024691	2336.93	-0.137968	0.172652	0.034335	0.32473	Fam111a	107373	1.46426
ENSMUSG00000028899	572.564	-0.137606	0.149141	0.0277239	0.29289	Taf12	66464	1.55715
ENSMUSG00000046722	1347.49	-0.137528	0.157054	0.0306393	0.306141	Cdc42se1	57912	1.51372
ENSMUSG00000003812	619.202	-0.137212	0.249213	0.0343357	0.32473	Dnase2a	13423	1.46425
ENSMUSG00000003812	619.202	-0.137212	0.249213	0.0343357	0.32473	Gm38426	100503676	1.46425
ENSMUSG00000103313	23.5193	-0.136739	0.383551	0.0434349	0.36531	NA	NA	1.36216
ENSMUSG00000029648	162.733	-0.13662	0.300258	0.036589	0.337499	Flt1	14254	1.43665
ENSMUSG00000057967	51.1957	-0.136594	0.322038	0.0381523	0.34355	Fgf18	14172	1.41848
ENSMUSG00000031521	1431.43	-0.136442	0.1802	0.0362227	0.336058	Aga	11593	1.44102
ENSMUSG00000022518	2.27013	-0.136363	0.566572	0.0335922	NA	4930562C15Rik	78809	1.47376
ENSMUSG00000033685	138.942	-0.136359	0.372629	0.0427066	0.361862	Ucp2	22228	1.3695
ENSMUSG00000062609	57.1454	-0.135949	0.36355	0.0421527	0.360966	Kcnj15	16516	1.37517
ENSMUSG00000052031	381.558	-0.135669	0.222451	0.0355779	0.332091	Tagap1	380608	1.44882
ENSMUSG00000021806	4243.26	-0.135635	0.199685	0.0367248	0.338023	Nid2	18074	1.43504
ENSMUSG00000069893	278.41	-0.13552	0.403656	0.0459894	0.373644	9930111J21Rik1	667214	1.33734
ENSMUSG00000096054	672.765	-0.135477	0.161891	0.0334756	0.321379	Syne1	64009	1.47527
ENSMUSG00000049734	360.91	-0.135461	0.304621	0.0375677	0.342324	Trex1	22040	1.42519
ENSMUSG00000102594	3.56028	-0.135445	0.568829	0.0327576	NA	NA	NA	1.48469
ENSMUSG00000031075	494.794	-0.135146	0.344107	0.0409263	0.355598	Ano1	101772	1.388
ENSMUSG00000022885	202.579	-0.135069	0.298061	0.0373729	0.341634	St6gal1	20440	1.42744
ENSMUSG00000031799	12549.5	-0.134798	0.184449	0.037491	0.342007	Tpm4	326618	1.42607
ENSMUSG00000032625	245.39	-0.134672	0.253082	0.0357599	0.332939	Thsd7a	330267	1.4466
ENSMUSG00000050671	31.1755	-0.134465	0.303725	0.0381166	0.34355	Ism2	217738	1.41889
ENSMUSG00000020827	1443.75	-0.134165	0.176419	0.03734	0.341555	Mink1	50932	1.42783
ENSMUSG00000023048	1056.37	-0.134099	0.169746	0.0363467	0.336219	Prr13	66151	1.43954
ENSMUSG00000086859	41.6424	-0.134045	0.260926	0.0362678	0.336168	Snhg20	76972	1.44048
ENSMUSG00000031762	252.514	-0.133927	0.39034	0.0459871	0.373644	Mt2	17750	1.33736
ENSMUSG00000034780	63.4862	-0.133878	0.374308	0.0445709	0.367226	B3galt1	26877	1.35095
ENSMUSG00000001497	116.822	-0.133788	0.285943	0.0374313	0.341748	Pax9	18511	1.42677
ENSMUSG00000049878	1338.19	-0.133729	0.169852	0.0366218	0.337521	Rlf	109263	1.43626
ENSMUSG00000073405	13.3831	-0.1337	0.424287	0.0487348	0.386498	H2-T-ps	667803	1.31216
ENSMUSG00000097324	25.5173	-0.133099	0.376764	0.0453538	0.371998	NA	NA	1.34339
ENSMUSG00000090222	12.2336	-0.132387	0.39903	0.0478455	0.383815	NA	NA	1.32016
ENSMUSG00000018171	2249.88	-0.132269	0.157224	0.034165	0.324166	Vmp1	75909	1.46642
ENSMUSG00000034422	3063.22	-0.131712	0.322507	0.0413514	0.357856	Parp14	547253	1.38351
ENSMUSG00000090841	6951.05	-0.131447	0.201948	0.039081	0.348319	Myl6	17904	1.40803
ENSMUSG00000105572	34.9283	-0.131252	0.269504	0.038212	0.34355	NA	NA	1.4178
ENSMUSG00000025626	1333.99	-0.131174	0.187852	0.0398656	0.351029	Phf6	70998	1.3994
ENSMUSG00000027215	1139.96	-0.131028	0.18819	0.0399579	0.351043	Cd82	12521	1.3984
ENSMUSG00000007379	331.095	-0.130963	0.203048	0.0393106	0.349666	Dennd2c	329727	1.40549
ENSMUSG00000037572	1071.07	-0.130939	0.175107	0.0394196	0.349696	Wdhd1	218973	1.40429
ENSMUSG00000030894	4964.63	-0.130897	0.162132	0.0367457	0.338023	Tpp1	12751	1.43479
ENSMUSG00000062591	6.02357	-0.130833	0.492092	0.0497855	0.389121	Tubb4a	22153	1.3029
ENSMUSG00000015342	88.8503	-0.130689	0.203566	0.0394467	0.349696	Xk	22439	1.40399
ENSMUSG00000003824	259.045	-0.130634	0.209301	0.0391226	0.348478	Syce2	71846	1.40757
ENSMUSG00000090363	6.53332	-0.130627	0.479416	0.0510009	0.394426	NA	NA	1.29242
ENSMUSG00000031609	191.501	-0.130551	0.23167	0.0382167	0.34355	Sap30	60406	1.41775
ENSMUSG00000025507	279.348	-0.130444	0.251075	0.0382152	0.34355	Pidd1	57913	1.41776
ENSMUSG00000006958	228.784	-0.130357	0.213221	0.0390618	0.348319	Chrd	12667	1.40825
ENSMUSG00000040483	2171.71	-0.130074	0.336078	0.0437089	0.36531	Xaf1	327959	1.35943
ENSMUSG00000025738	123.956	-0.129938	0.182135	0.0406531	0.354543	Fbxl16	214931	1.39091
ENSMUSG00000062995	85.5778	-0.129671	0.301187	0.0410552	0.356187	Ica1	15893	1.38663
ENSMUSG00000045103	241.017	-0.129667	0.379802	0.0481938	0.384918	Dmd	13405	1.31701
ENSMUSG00000011382	7.26289	-0.129586	0.411173	0.0508807	0.394426	Dhdh	71755	1.29345
ENSMUSG00000049225	1520.39	-0.129496	0.212963	0.0396044	0.349782	Pdp1	381511	1.40226
ENSMUSG00000069170	4.13749	-0.129408	0.492562	0.0503042	NA	Adgrv1	110789	1.2984
ENSMUSG00000074001	12.1681	-0.129406	0.458994	0.0525585	0.401712	Klhl40	72330	1.27936
ENSMUSG00000028841	40.7695	-0.129263	0.346639	0.0453076	0.371828	Cnksr1	194231	1.34383
ENSMUSG00000096780	306.902	-0.129192	0.201288	0.0405335	0.353712	NA	NA	1.39219
ENSMUSG00000010651	16.8928	-0.128679	0.356523	0.0467144	0.377019	Acaa1b	235674	1.33055
ENSMUSG00000028256	443.541	-0.128418	0.206051	0.0407118	0.354632	Odf2l	52184	1.39028
ENSMUSG00000022389	2573.35	-0.128323	0.229884	0.0396283	0.349782	Tef	21685	1.40199
ENSMUSG00000049502	3550.02	-0.128306	0.287587	0.0410609	0.356187	Dtx3l	209200	1.38657
ENSMUSG00000038023	1506.57	-0.1283	0.168844	0.0403891	0.352873	Atp6v0a2	21871	1.39374
ENSMUSG00000043336	1964.78	-0.128235	0.158532	0.0376001	0.342324	Filip1l	78749	1.42481
ENSMUSG00000080989	5.82667	-0.128184	0.505561	0.0487268	0.386498	Gm14048	100418329	1.31223
ENSMUSG00000028745	4403.92	-0.127976	0.133545	0.0263905	0.284302	Capzb	12345	1.57855
ENSMUSG00000004846	3643.66	-0.127969	0.17134	0.0410979	0.356296	Plod3	26433	1.38618
ENSMUSG00000029097	120.77	-0.127726	0.221106	0.040302	0.352533	Trmt44	78890	1.39467
ENSMUSG00000029161	150.633	-0.127707	0.236791	0.039899	0.351043	Cgref1	68567	1.39904
ENSMUSG00000026779	768.32	-0.127544	0.175443	0.041964	0.360382	Mastl	67121	1.37712
ENSMUSG00000041483	1149.57	-0.127102	0.168395	0.0412371	0.357192	Zfp281	226442	1.38471
ENSMUSG00000039968	618.609	-0.1271	0.171759	0.0418391	0.360299	Rsbn1l	242860	1.37842
ENSMUSG00000080186	11.8332	-0.127034	0.36533	0.0488787	0.386793	NA	NA	1.31088
ENSMUSG00000031627	915.033	-0.12692	0.138341	0.0295312	0.300145	Irf2	16363	1.52972
ENSMUSG00000021458	734.746	-0.126788	0.156948	0.0381715	0.34355	Aopep	72061	1.41826
ENSMUSG00000106757	5.2022	-0.126777	0.468189	0.0537918	NA	NA	NA	1.26928
ENSMUSG00000055491	1264.79	-0.126676	0.177386	0.0427962	0.361862	Pprc1	226169	1.36859
ENSMUSG00000067235	9.26007	-0.126478	0.483311	0.0526411	0.401977	H2-Q10	15007	1.27867
ENSMUSG00000030339	1623.91	-0.126361	0.188367	0.0431643	0.363636	Ltbr	17000	1.36487
ENSMUSG00000010911	372.565	-0.126277	0.194359	0.0429227	0.362362	Apip	56369	1.36731
ENSMUSG00000037166	16.5732	-0.1262	0.36135	0.0491599	0.387141	Ppp1r14a	68458	1.30839
ENSMUSG00000028497	489.178	-0.126092	0.26042	0.0412502	0.357192	Hacd4	66775	1.38457
ENSMUSG00000034101	7969.05	-0.126003	0.161685	0.0404153	0.352891	Ctnnd1	12388	1.39345
ENSMUSG00000103731	10.6091	-0.125461	0.454294	0.0551967	0.412015	NA	NA	1.25809
ENSMUSG00000026069	9395.04	-0.125412	0.276807	0.0424508	0.361587	Il1rl1	17082	1.37211
ENSMUSG00000002307	1470.03	-0.125231	0.208914	0.0426164	0.361862	Daxx	13163	1.37042
ENSMUSG00000041235	3.63382	-0.125171	0.555362	0.0344866	NA	Chd7	320790	1.46235
ENSMUSG00000025648	104.058	-0.125153	0.215945	0.0422377	0.360966	Pfkfb4	270198	1.3743
ENSMUSG00000047878	510.348	-0.124879	0.294424	0.0439909	0.366165	A4galt	239559	1.35664
ENSMUSG00000026646	149.043	-0.124801	0.196033	0.0438469	0.365937	Suv39h2	64707	1.35806
ENSMUSG00000100394	2.43283	-0.124792	0.560183	0.0327131	NA	NA	NA	1.48528
ENSMUSG00000035314	135.326	-0.124656	0.245062	0.0419187	0.360299	Gdpd5	233552	1.37759
ENSMUSG00000019790	652.91	-0.124343	0.179272	0.0447128	0.368188	Stxbp5	78808	1.34957
ENSMUSG00000001741	32.4908	-0.124304	0.437076	0.0561158	0.413514	Il16	16170	1.25091
ENSMUSG00000020464	1638.12	-0.124196	0.218392	0.0427607	0.361862	Pnpt1	71701	1.36896
ENSMUSG00000030494	25.8755	-0.124088	0.266411	0.042889	0.362361	Rhpn2	52428	1.36765
ENSMUSG00000104399	5.59106	-0.123897	0.447837	0.0564011	0.413872	NA	NA	1.24871
ENSMUSG00000097891	44.24	-0.123719	0.231511	0.0426386	0.361862	Gm3650	100042074	1.3702
ENSMUSG00000075705	434.726	-0.123701	0.169098	0.0441655	0.366423	Msrb1	27361	1.35492
ENSMUSG00000036461	2271.07	-0.123602	0.161602	0.0424152	0.361587	Elf1	13709	1.37248
ENSMUSG00000039431	24.6683	-0.123598	0.293889	0.0449265	0.369323	Mtmr7	54384	1.3475
ENSMUSG00000056749	828.859	-0.123503	0.189212	0.0452239	0.371349	Nfil3	18030	1.34463
ENSMUSG00000040432	3.32142	-0.123408	0.540728	0.0391428	NA	Ltb4r2	57260	1.40735
ENSMUSG00000029217	123.988	-0.123402	0.270696	0.0435935	0.36531	Tec	21682	1.36058
ENSMUSG00000092837	9.51984	-0.123372	0.402368	0.0552744	0.412384	Rpph1	85029	1.25748
ENSMUSG00000048368	628.999	-0.123052	0.178389	0.0457121	0.372844	Omd	27047	1.33997
ENSMUSG00000062309	23.054	-0.122997	0.353834	0.0510902	0.394882	Rpp25	102614	1.29166
ENSMUSG00000053799	74.1854	-0.122877	0.262769	0.0436235	0.36531	Exoc6	107371	1.36028
ENSMUSG00000108394	3.65339	-0.122585	0.510049	0.0487578	NA	NA	NA	1.31196
ENSMUSG00000043923	92.1581	-0.122416	0.213718	0.0442631	0.366423	Ccdc84	382073	1.35396
ENSMUSG00000036743	19.8429	-0.122343	0.514739	NA	NA	Psma8	73677	NA
ENSMUSG00000045903	8.70532	-0.122278	0.45001	0.0574824	0.417763	Npas4	225872	1.24047
ENSMUSG00000026048	1135.07	-0.121918	0.158011	0.0426969	0.361862	Ercc5	22592	1.3696
ENSMUSG00000042901	4388.99	-0.121855	0.194593	0.0461066	0.374388	Aida	108909	1.33624
ENSMUSG00000023039	16.6185	-0.121748	0.370999	0.0539475	0.406219	Krt7	110310	1.26803
ENSMUSG00000006403	556.329	-0.121701	0.202539	0.0455815	0.372642	Adamts4	240913	1.34121
ENSMUSG00000035678	61.4941	-0.121644	0.257607	0.0443556	0.366423	Tnfsf9	21950	1.35305
ENSMUSG00000058624	55.5552	-0.121551	0.387066	0.0556402	0.412834	Gda	14544	1.25461
ENSMUSG00000030353	130.537	-0.121462	0.214359	0.0449128	0.369323	Tead4	21679	1.34763
ENSMUSG00000089736	12.0354	-0.121276	0.359507	0.0532036	0.40383	Tgfbr3l	100044509	1.27406
ENSMUSG00000042842	14.7616	-0.120848	0.360763	0.0537226	0.405571	Serpinb6b	20708	1.26984
ENSMUSG00000058979	111.269	-0.120824	0.189555	0.0472643	0.380406	Hdhd5	214932	1.32547
ENSMUSG00000021062	75.3982	-0.120454	0.307859	0.0486602	0.386498	Rab15	104886	1.31283
ENSMUSG00000078853	2671.8	-0.120378	0.329153	0.0508224	0.394426	Igtp	16145	1.29395
ENSMUSG00000029759	998.82	-0.120098	0.182741	0.0481743	0.384918	Pon3	269823	1.31718
ENSMUSG00000024901	98.7215	-0.119881	0.297978	0.048269	0.385308	Peli3	240518	1.31633
ENSMUSG00000056144	833.838	-0.119745	0.257483	0.0458154	0.373061	Trim34a	94094	1.33899
ENSMUSG00000038095	2845.01	-0.119611	0.156432	0.0442299	0.366423	Sbno1	243272	1.35428
ENSMUSG00000000085	635.323	-0.1193	0.169825	0.0481843	0.384918	Scmh1	29871	1.31709
ENSMUSG00000038784	934.179	-0.119256	0.15705	0.0448092	0.368773	Cnot4	53621	1.34863
ENSMUSG00000023393	7.54143	-0.118952	0.487546	0.0549235	0.410395	Slc17a9	228993	1.26024
ENSMUSG00000037857	2029.66	-0.118748	0.133189	0.0325549	0.315575	Nufip2	68564	1.48738
ENSMUSG00000028284	2502.4	-0.118695	0.145081	0.0396578	0.349831	Map3k7	26409	1.40167
ENSMUSG00000020134	518.593	-0.118658	0.174814	0.0492983	0.387179	Peli1	67245	1.30717
ENSMUSG00000030180	433.921	-0.118649	0.168884	0.0486445	0.386498	Kdm5a	214899	1.31297
ENSMUSG00000064254	185.867	-0.11864	0.172049	0.0490797	0.387125	Ethe1	66071	1.3091
ENSMUSG00000026630	11.8487	-0.11858	0.388233	0.0584931	0.420158	Batf3	381319	1.2329
ENSMUSG00000033004	2979.21	-0.118478	0.145279	0.0399663	0.351043	Mycbp2	105689	1.39831
ENSMUSG00000042726	2183.57	-0.118406	0.183466	0.0495786	0.388543	Trafd1	231712	1.30471
ENSMUSG00000106715	17.0245	-0.11836	0.433415	0.0607596	0.427527	Tmem265	105180375	1.21638
ENSMUSG00000104621	5.33537	-0.118311	0.431532	0.0608059	0.427527	NA	NA	1.21605
ENSMUSG00000103234	5.966	-0.118289	0.489227	0.0547525	0.409327	NA	NA	1.2616
ENSMUSG00000070780	40.0098	-0.118283	0.362231	0.0562839	0.413727	Rbm47	245945	1.24962
ENSMUSG00000039450	324.875	-0.118184	0.197256	0.0487356	0.386498	Dcxr	67880	1.31215
ENSMUSG00000028028	249.982	-0.11816	0.176827	0.0498417	0.389175	Alpk1	71481	1.30241
ENSMUSG00000104486	3.44519	-0.118075	0.464328	0.0591448	NA	NA	NA	1.22808
ENSMUSG00000026958	1110.06	-0.117583	0.204022	0.0486189	0.386498	Dpp7	83768	1.31319
ENSMUSG00000030269	370.366	-0.117475	0.15616	0.046202	0.374747	Mtmr14	97287	1.33534
ENSMUSG00000022895	797.213	-0.117463	0.250819	0.0474447	0.381648	Ets2	23872	1.32381
ENSMUSG00000024186	6.62173	-0.11729	0.418156	0.0614937	0.427762	Rgs11	50782	1.21117
ENSMUSG00000027894	293.616	-0.11722	0.254863	0.0477703	0.383422	Slc6a17	229706	1.32084
ENSMUSG00000066553	3.73001	-0.117105	0.500522	0.0520045	NA	NA	NA	1.28396
ENSMUSG00000020115	1024.96	-0.117041	0.178157	0.0508803	0.394426	Tbk1	56480	1.29345
ENSMUSG00000025192	298.395	-0.11704	0.173452	0.0506985	0.394148	Entpd7	93685	1.295
ENSMUSG00000105970	4.48096	-0.117039	0.431057	0.0618656	NA	NA	NA	1.20855
ENSMUSG00000022295	1244.97	-0.116918	0.149991	0.043959	0.366108	Atp6v1c1	66335	1.35695
ENSMUSG00000039395	17.1602	-0.116847	0.388896	0.0602239	0.425411	Mreg	381269	1.22023
ENSMUSG00000039671	3235.68	-0.116736	0.15988	0.04831	0.385424	Zmynd8	228880	1.31596
ENSMUSG00000083734	2.13707	-0.116454	0.536979	0.0385931	NA	NA	NA	1.41349
ENSMUSG00000097745	15.5919	-0.116337	0.302638	0.051845	0.398884	AI115009	99542	1.28529
ENSMUSG00000061724	5.09231	-0.116288	0.568211	0.0274117	NA	NA	NA	1.56206
ENSMUSG00000022508	775.669	-0.116277	0.158854	0.0484298	0.385959	Bcl6	12053	1.31489
ENSMUSG00000041180	86.3493	-0.116132	0.197623	0.0503827	0.392319	Hectd2	226098	1.29772
ENSMUSG00000031355	136.314	-0.116129	0.316418	0.053423	0.404701	Arhgap6	11856	1.27227
ENSMUSG00000070687	6.18995	-0.116119	0.403308	0.0619412	0.429679	Htr1d	15552	1.20802
ENSMUSG00000063800	892.077	-0.11609	0.147485	0.0434741	0.36531	Prpf38a	230596	1.36177
ENSMUSG00000097393	2.54958	-0.11601	0.542674	0.036184	NA	D030068K23Rik	628686	1.44148
ENSMUSG00000030543	11.3841	-0.115866	0.357639	0.0581875	0.419133	Mesp2	17293	1.23517
ENSMUSG00000079022	3.16257	-0.115782	0.486061	0.0562115	NA	Col22a1	69700	1.25017
ENSMUSG00000029390	7155.74	-0.115719	0.142049	0.0407039	0.354632	Tmed2	56334	1.39036
ENSMUSG00000075033	63.2486	-0.115705	0.21787	0.049186	0.387141	Nxpe3	385658	1.30816
ENSMUSG00000103227	4.48484	-0.115535	0.457024	0.0615236	NA	NA	NA	1.21096
ENSMUSG00000028048	2439.74	-0.115423	0.197376	0.0510043	0.394426	Gba	14466	1.29239
ENSMUSG00000107075	4.54014	-0.115088	0.458364	0.061644	NA	NA	NA	1.21011
ENSMUSG00000039994	1253.18	-0.115061	0.191747	0.0518605	0.398884	Timeless	21853	1.28516
ENSMUSG00000030966	899.068	-0.115	0.244718	0.0493845	0.38723	Trim21	20821	1.30641
ENSMUSG00000028702	422.172	-0.114964	0.189721	0.0521342	0.399987	Rad54l	19366	1.28288
ENSMUSG00000034255	7.1654	-0.114862	0.421731	0.0637554	0.43533	Arhgap27	544817	1.19548
ENSMUSG00000007589	336.072	-0.114827	0.165068	0.0517018	0.39874	Tinf2	28113	1.28649
ENSMUSG00000021069	12.3531	-0.11476	0.376947	0.0612843	0.427527	Pygl	110095	1.21265
ENSMUSG00000026110	94.5132	-0.114349	0.326776	0.056304	0.413727	Mgat4a	269181	1.24946
ENSMUSG00000046179	533.108	-0.114162	0.170101	0.0532119	0.40383	E2f8	108961	1.27399
ENSMUSG00000019789	19.0726	-0.114018	0.357966	0.0601342	0.424983	Hey2	15214	1.22088
ENSMUSG00000037239	228.388	-0.113325	0.174084	0.0543535	0.407805	Spred3	101809	1.26477
ENSMUSG00000106957	995.072	-0.112938	0.345772	0.059931	0.423957	NA	NA	1.22235
ENSMUSG00000029084	31.3212	-0.112908	0.380772	0.0635774	0.434802	Cd38	12494	1.1967
ENSMUSG00000051236	4754.02	-0.112785	0.169333	0.0545529	0.408258	Msrb3	320183	1.26318
ENSMUSG00000022122	125.732	-0.112761	0.375989	0.0633064	0.433355	Ednrb	13618	1.19855
ENSMUSG00000034973	868.192	-0.112656	0.130177	0.035697	0.332777	Dop1a	320615	1.44737
ENSMUSG00000034201	733.471	-0.112617	0.14318	0.0445599	0.367226	Gas2l1	78926	1.35106
ENSMUSG00000002413	1822.46	-0.112495	0.164994	0.0541699	0.407264	Braf	109880	1.26624
ENSMUSG00000031207	10130.3	-0.112409	0.176713	0.0553114	0.412439	Msn	17698	1.25719
ENSMUSG00000087700	4.0304	-0.112396	0.439119	0.0653964	NA	NA	NA	1.18445
ENSMUSG00000026283	578.166	-0.112394	0.139134	0.0421737	0.360966	Ing5	66262	1.37496
ENSMUSG00000032773	3.0673	-0.112373	0.51476	0.0465356	NA	Chrm1	12669	1.33221
ENSMUSG00000062694	75.2995	-0.112326	0.426412	0.0660216	0.442771	Cav3	12391	1.18031
ENSMUSG00000037617	60.8689	-0.112065	0.192483	0.0544773	0.408105	Spag1	26942	1.26378
ENSMUSG00000034795	244.485	-0.111888	0.169859	0.0555622	0.412834	Ccdc122	108811	1.25522
ENSMUSG00000035671	381.098	-0.111852	0.156467	0.0523412	0.400559	Zswim4	212168	1.28116
ENSMUSG00000026470	691.678	-0.111786	0.168334	0.0554982	0.412834	Stx6	58244	1.25572
ENSMUSG00000016253	615.229	-0.111426	0.148444	0.0490005	0.387125	Nelfcd	57314	1.3098
ENSMUSG00000031629	145.907	-0.111328	0.248812	0.0528179	0.402405	Cenpu	71876	1.27722
ENSMUSG00000055044	773.464	-0.111192	0.164272	0.0554651	0.412834	Pdlim1	54132	1.25598
ENSMUSG00000022564	4340.6	-0.111143	0.190562	0.0555459	0.412834	Grina	66168	1.25535
ENSMUSG00000103897	31.537	-0.111127	0.351604	0.062579	0.431001	Pcdhga8	93716	1.20357
ENSMUSG00000042109	81.5705	-0.110927	0.210109	0.0538447	0.405852	Csdc2	105859	1.26886
ENSMUSG00000045790	23.0123	-0.11088	0.345117	0.0621178	0.429679	Ccdc149	100503884	1.20678
ENSMUSG00000028718	458.32	-0.110844	0.15786	0.0540327	0.406651	Stil	20460	1.26734
ENSMUSG00000075297	31.0891	-0.110833	0.352523	0.0630129	0.432562	H60b	667281	1.20057
ENSMUSG00000022020	333.483	-0.110611	0.162074	0.0556094	0.412834	Naa16	66897	1.25485
ENSMUSG00000095101	20.8751	-0.110563	0.286609	0.0560297	0.413514	Gm13285	545654	1.25158
ENSMUSG00000034459	13086.9	-0.110487	0.301726	0.0576056	0.418034	Ifit1	15957	1.23954
ENSMUSG00000057137	693.254	-0.11043	0.239651	0.0534689	0.404701	Tmem140	68487	1.2719
ENSMUSG00000020941	234.338	-0.1104	0.185295	0.0568073	0.414832	Map3k14	53859	1.2456
ENSMUSG00000003662	718.261	-0.110354	0.153581	0.0528624	0.402405	Ciao1	26371	1.27685
ENSMUSG00000027253	313.462	-0.110265	0.224924	0.05372	0.405571	Lrp4	228357	1.26986
ENSMUSG00000032462	421.961	-0.110096	0.214216	0.0543444	0.407805	Pik3cb	74769	1.26485
ENSMUSG00000030321	8.89657	-0.109929	0.348297	0.0635656	0.434802	Efcab12	212516	1.19678
ENSMUSG00000055413	94.522	-0.109869	0.489681	0.0561618	0.413514	H2-Q5	15016	1.25056
ENSMUSG00000074673	8.95937	-0.109869	0.432203	0.0679526	0.447544	Ttll9	74711	1.16779
ENSMUSG00000020790	3910.54	-0.109852	0.160026	0.05592	0.413322	Ankfy1	11736	1.25243
ENSMUSG00000074247	913.104	-0.109834	0.162881	0.0567114	0.414832	Dda1	66498	1.24633
ENSMUSG00000045932	3829.32	-0.109778	0.180346	0.0578447	0.418498	Ifit2	15958	1.23774
ENSMUSG00000027611	182.483	-0.109732	0.29114	0.0573378	0.416919	Procr	19124	1.24156
ENSMUSG00000015829	13.2768	-0.109689	0.420056	0.0686061	0.448611	Tnr	21960	1.16364
ENSMUSG00000072621	30.9978	-0.109613	0.382849	0.0673769	0.445157	Slfn10-ps	237887	1.17149
ENSMUSG00000037419	389.855	-0.109604	0.206917	0.0553382	0.412439	Endod1	71946	1.25697
ENSMUSG00000042225	967.695	-0.10957	0.163066	0.0570639	0.415548	Ammecr1	56068	1.24364
ENSMUSG00000027297	6.05962	-0.10957	0.461652	0.0642458	0.435702	Ltk	17005	1.19216
ENSMUSG00000034282	10.1999	-0.109461	0.383266	0.0675822	0.445908	Evpl	14027	1.17017
ENSMUSG00000027940	7068.34	-0.109274	0.134943	0.0425217	0.361769	Tpm3	59069	1.37139
ENSMUSG00000037622	960.412	-0.109202	0.134488	0.0422605	0.360966	Wdtc1	230796	1.37407
ENSMUSG00000036292	70.9002	-0.109134	0.276755	0.0566703	0.414832	Gramd1c	207798	1.24664
ENSMUSG00000020340	13.5232	-0.109039	0.376205	0.0674859	0.445474	Cyfip2	76884	1.17079
ENSMUSG00000044827	6.8753	-0.109018	0.42428	0.0691245	0.449186	Tlr1	21897	1.16037
ENSMUSG00000042349	336.526	-0.108809	0.148879	0.0523457	0.400559	Ikbke	56489	1.28112
ENSMUSG00000028977	15.9147	-0.108483	0.432112	0.0691606	0.449221	Casz1	69743	1.16014
ENSMUSG00000037712	2666.81	-0.108431	0.168845	0.0593075	0.422105	Fermt2	218952	1.22689
ENSMUSG00000053749	4.51587	-0.108425	0.435741	0.068904	NA	Gm9920	100503794	1.16176
ENSMUSG00000072972	9.74931	-0.107825	0.370016	0.0683531	0.448399	Adam4	11498	1.16524
ENSMUSG00000037966	265.248	-0.107744	0.155139	0.0567477	0.414832	Ninj1	18081	1.24605
ENSMUSG00000024349	767.169	-0.107597	0.185232	0.0596646	0.423151	Sting1	72512	1.22428
ENSMUSG00000025279	7.07914	-0.107582	0.433506	0.0698201	0.450878	Dnase1l3	13421	1.15602
ENSMUSG00000029826	4166.68	-0.107521	0.191211	0.059045	0.421689	Zc3hav1	78781	1.22882
ENSMUSG00000031802	5.57402	-0.107471	0.463312	0.0648722	0.43812	Phxr4	18689	1.18794
ENSMUSG00000027981	301.885	-0.107299	0.1761	0.0607344	0.427527	Rnpc3	67225	1.21657
ENSMUSG00000091549	940.944	-0.107279	0.215838	0.0570002	0.415499	NA	NA	1.24412
ENSMUSG00000053411	258.927	-0.107236	0.197326	0.0586174	0.420158	Cbx7	52609	1.23197
ENSMUSG00000025780	170.88	-0.107221	0.273612	0.05848	0.420158	Itih5	209378	1.23299
ENSMUSG00000025809	27433.7	-0.107129	0.144677	0.0519085	0.398884	Itgb1	16412	1.28476
ENSMUSG00000026576	3296.17	-0.106993	0.211179	0.057578	0.418034	Atp1b1	11931	1.23974
ENSMUSG00000026480	2.27305	-0.106837	0.495579	0.0536959	NA	Ncf2	17970	1.27006
ENSMUSG00000082794	5.66162	-0.106722	0.398251	0.0715524	0.455839	NA	NA	1.14538
ENSMUSG00000059586	1082.5	-0.106668	0.153109	0.0572349	0.416378	Nsmce2	68501	1.24234
ENSMUSG00000028911	1273.85	-0.10666	0.129265	0.0409444	0.355598	Srsf4	57317	1.38781
ENSMUSG00000044574	2.93497	-0.106587	0.498567	0.0523245	NA	NA	NA	1.2813
ENSMUSG00000028621	83.5576	-0.106577	0.180252	0.0612589	0.427527	Cyb5rl	230582	1.21283
ENSMUSG00000030374	1873.2	-0.106526	0.143384	0.0518219	0.398884	Strn4	97387	1.28549
ENSMUSG00000084846	24.8746	-0.106299	0.291551	0.0612247	0.427527	NA	NA	1.21307
ENSMUSG00000044037	226.599	-0.106281	0.291178	0.0612061	0.427527	Als2cl	235633	1.21321
ENSMUSG00000089809	45.098	-0.106272	0.250281	0.0580134	0.418498	A930011G23Rik	319818	1.23647
ENSMUSG00000089809	45.098	-0.106272	0.250281	0.0580134	0.418498	Rasgef1b	320292	1.23647
ENSMUSG00000078234	255.146	-0.10612	0.244065	0.0579465	0.418498	Klhdc7a	242721	1.23697
ENSMUSG00000042286	10.7296	-0.106104	0.496618	0.0531156	0.403701	Stab1	192187	1.27478
ENSMUSG00000031803	19.5568	-0.106095	0.353985	0.0688192	0.449044	B3gnt3	72297	1.16229
ENSMUSG00000019853	195.089	-0.106045	0.207199	0.0588568	0.420636	Hebp2	56016	1.2302
ENSMUSG00000062345	4.39895	-0.106041	0.503344	0.0499816	NA	Serpinb2	18788	1.30119
ENSMUSG00000030403	1285.73	-0.10593	0.173488	0.0623731	0.430395	Vasp	22323	1.205
ENSMUSG00000039911	447.78	-0.105813	0.24855	0.0584403	0.420158	Spsb1	74646	1.23329
ENSMUSG00000050783	2.323	-0.105801	0.486766	0.0573758	NA	Htr1f	15557	1.24127
ENSMUSG00000004460	2369.28	-0.105736	0.123766	0.0373954	0.341634	Dnajb11	67838	1.42718
ENSMUSG00000115338	2320.51	-0.105595	0.175214	0.0627107	0.431238	Pnp	18950	1.20266
ENSMUSG00000044447	2734.43	-0.105408	0.219155	0.0587807	0.420592	Dock5	68813	1.23077
ENSMUSG00000104079	2.01075	-0.105269	0.509955	0.0465451	NA	NA	NA	1.33213
ENSMUSG00000023484	15.6279	-0.105198	0.328361	0.0669014	0.4438	Prph	19132	1.17456
ENSMUSG00000025733	616.929	-0.105146	0.168774	0.0632219	0.43298	Rhot2	214952	1.19913
ENSMUSG00000018974	1220.47	-0.105125	0.143371	0.0536393	0.405571	Sart3	53890	1.27052
ENSMUSG00000010358	1557.99	-0.104905	0.246181	0.0593512	0.422105	Ifi35	70110	1.22657
ENSMUSG00000085246	3.99151	-0.104727	0.425161	0.0731176	NA	NA	NA	1.13598
ENSMUSG00000009079	5198.26	-0.104714	0.109229	0.0265903	0.285822	Ewsr1	14030	1.57528
ENSMUSG00000024597	1748.02	-0.104607	0.203652	0.0606966	0.42751	Slc12a2	20496	1.21684
ENSMUSG00000060467	4.45324	-0.104603	0.410371	0.0740022	NA	NA	NA	1.13076
ENSMUSG00000024803	48.6041	-0.104536	0.424092	0.0733865	0.460099	Ankrd1	107765	1.13438
ENSMUSG00000028337	123.004	-0.104502	0.287901	0.0629846	0.432562	Coro2a	107684	1.20077
ENSMUSG00000019320	75.8874	-0.104499	0.385456	0.0736091	0.460112	Noxo1	71893	1.13307
ENSMUSG00000010051	300.215	-0.104498	0.19754	0.0614668	0.427762	Hyal1	15586	1.21136
ENSMUSG00000006711	5.33341	-0.104382	0.527091	0.0381213	0.34355	D130043K22Rik	210108	1.41883
ENSMUSG00000054203	429.057	-0.104244	0.455541	0.0683979	0.448399	Ifi205	226695	1.16496
ENSMUSG00000104293	6.90494	-0.104153	0.423691	0.0737869	0.460842	NA	NA	1.13202
ENSMUSG00000023961	772.511	-0.104099	0.20406	0.0612077	0.427527	Enpp4	224794	1.21319
ENSMUSG00000025747	1001.41	-0.104073	0.145427	0.0564404	0.413872	Tyms	22171	1.24841
ENSMUSG00000017760	8846.28	-0.104016	0.183643	0.0637596	0.43533	Ctsa	19025	1.19545
ENSMUSG00000107388	6.87194	-0.103951	0.405603	0.0747935	0.462567	Gm42788	105242579	1.12614
ENSMUSG00000046711	2725	-0.103852	0.205428	0.0613511	0.427585	Hmga1	15361	1.21218
ENSMUSG00000027775	3680.51	-0.103848	0.144519	0.0561522	0.413514	Mfsd1	66868	1.25063
ENSMUSG00000018470	56.9063	-0.103501	0.215757	0.0610073	0.427527	Kcnab3	16499	1.21462
ENSMUSG00000030806	70.8145	-0.103498	0.248491	0.0610494	0.427527	Stx1b	56216	1.21432
ENSMUSG00000068328	1047.96	-0.103493	0.135763	0.0500612	0.39044	Aup1	11993	1.3005
ENSMUSG00000031328	27284.6	-0.103444	0.178814	0.0649668	0.438556	Flna	192176	1.18731
ENSMUSG00000035517	1748.97	-0.103441	0.198519	0.0625134	0.430752	Tdrd7	100121	1.20403
ENSMUSG00000061723	25.6202	-0.1033	0.33425	0.0701011	0.451715	Tnnt3	21957	1.15427
ENSMUSG00000071550	9.1263	-0.10328	0.426831	0.0743133	0.462157	Cfap44	212517	1.12893
ENSMUSG00000031610	2.86639	-0.103253	0.491236	0.0550855	NA	Scrg1	20284	1.25896
ENSMUSG00000060477	263.46	-0.103172	0.201576	0.0624786	0.430752	Irak2	108960	1.20427
ENSMUSG00000009628	207.61	-0.103168	0.188128	0.0641435	0.435598	Tex15	104271	1.19285
ENSMUSG00000032370	273.589	-0.103107	0.159421	0.0643883	0.435975	Lactb	80907	1.19119
ENSMUSG00000097231	5.91061	-0.102983	0.377065	0.0749916	0.463204	NA	NA	1.12499
ENSMUSG00000037730	880.257	-0.102669	0.14462	0.0578838	0.418498	Mynn	80732	1.23744
ENSMUSG00000037922	5.62757	-0.102624	0.49852	0.0513069	0.396156	Bank1	242248	1.28982
ENSMUSG00000087611	4.3061	-0.102587	0.45612	0.0690409	NA	NA	NA	1.16089
ENSMUSG00000049881	253.58	-0.102533	0.19174	0.0643833	0.435975	2810025M15Rik	69953	1.19123
ENSMUSG00000020486	37.0288	-0.102428	0.275866	0.0643327	0.435975	Septin4	18952	1.19157
ENSMUSG00000104391	3.54943	-0.102428	0.468977	0.0647636	NA	NA	NA	1.18867
ENSMUSG00000058729	121.791	-0.102298	0.205611	0.0630717	0.432763	Lin9	72568	1.20017
ENSMUSG00000037188	4.51885	-0.102264	0.459021	0.0682914	NA	Grhl3	230824	1.16563
ENSMUSG00000094568	3.27624	-0.102059	0.463867	0.0667307	NA	Smarce1-ps1	211895	1.17567
ENSMUSG00000063383	140.001	-0.102016	0.177234	0.0668455	0.4438	Zfp947	210853	1.17493
ENSMUSG00000065947	520.862	-0.101963	0.184119	0.0660869	0.442843	ND4L	17720	1.17988
ENSMUSG00000052837	1426.14	-0.101955	0.187844	0.0655848	0.44159	Junb	16477	1.1832
ENSMUSG00000024885	43.8722	-0.101724	0.335146	0.0723536	0.457431	Aldh3b1	67689	1.14054
ENSMUSG00000030748	987.404	-0.101593	0.140294	0.0563038	0.413727	Il4ra	16190	1.24946
ENSMUSG00000023088	1748.41	-0.101578	0.185183	0.0664009	0.443118	Abcc1	17250	1.17783
ENSMUSG00000039703	1794.03	-0.101297	0.143583	0.0591727	0.421945	Nploc4	217365	1.22788
ENSMUSG00000059901	147.197	-0.101179	0.185372	0.0668531	0.4438	Adamts14	237360	1.17488
ENSMUSG00000107083	5.0664	-0.101073	0.396871	0.0782161	NA	NA	NA	1.1067
ENSMUSG00000029640	1392.85	-0.10065	0.153056	0.065669	0.441867	Usp12	22217	1.18264
ENSMUSG00000026421	4676.82	-0.100628	0.194254	0.0662792	0.442989	Csrp1	13007	1.17862
ENSMUSG00000026380	106.186	-0.10061	0.272567	0.0663513	0.442989	Tfcp2l1	81879	1.17815
ENSMUSG00000020409	1433.8	-0.100596	0.15272	0.0655977	0.44159	Slu7	193116	1.18311
ENSMUSG00000031778	1672.49	-0.100581	0.173851	0.0689489	0.449044	Cx3cl1	20312	1.16147
ENSMUSG00000008318	42.7153	-0.100548	0.238954	0.064233	0.435702	Relt	320100	1.19224
ENSMUSG00000021493	1131.51	-0.100262	0.195859	0.0665117	0.44325	Pdlim7	67399	1.1771
ENSMUSG00000022978	247.386	-0.100222	0.172796	0.0694903	0.450516	Mis18a	66578	1.15808
ENSMUSG00000006010	1076.11	-0.10016	0.14046	0.058555	0.420158	Odr4	226499	1.23244
ENSMUSG00000004267	713.044	-0.100143	0.203332	0.06581	0.442408	Eno2	13807	1.18171
ENSMUSG00000028917	865.026	-0.10003	0.163823	0.0695788	0.450535	Plekhm2	69582	1.15752
ENSMUSG00000021118	28.1797	-0.100022	0.3079	0.0712327	0.454729	Plek2	27260	1.14732
ENSMUSG00000026219	8618.15	-0.0999467	0.125148	0.0452115	0.371349	Trip12	14897	1.34475
ENSMUSG00000021464	1576.4	-0.0997722	0.181585	0.069119	0.449186	Ror2	26564	1.1604
ENSMUSG00000005148	191.093	-0.0996635	0.234079	0.0652288	0.439512	Klf5	12224	1.18556
ENSMUSG00000023307	2022.55	-0.0996258	0.144417	0.062305	0.430128	Marchf5	69104	1.20548
ENSMUSG00000025912	532.211	-0.0995688	0.206558	0.0662109	0.442989	Mybl1	17864	1.17907
ENSMUSG00000090338	2.03309	-0.0995625	0.497545	0.0506949	NA	NA	NA	1.29504
ENSMUSG00000063229	5989.03	-0.0994984	0.13613	0.0559741	0.413382	Ldha	16828	1.25201
ENSMUSG00000028600	909.499	-0.09925	0.223418	0.0657534	0.442231	Podn	242608	1.18208
ENSMUSG00000092356	4.44015	-0.0992438	0.522655	0.037965	NA	NA	NA	1.42062
ENSMUSG00000038241	1878.37	-0.0992369	0.170631	0.0709233	0.454264	Cep250	16328	1.14921
ENSMUSG00000070639	610.846	-0.0991946	0.211324	0.0663149	0.442989	Lrrc8b	433926	1.17839
ENSMUSG00000057842	169.332	-0.0991264	0.173066	0.0709321	0.454264	Zfp595	218314	1.14916
ENSMUSG00000056116	3429.38	-0.0991218	0.25676	0.0669716	0.4438	H2-T22	15039	1.17411
ENSMUSG00000056116	3429.38	-0.0991218	0.25676	0.0669716	0.4438	H2-T9	15051	1.17411
ENSMUSG00000017765	2339.96	-0.099089	0.141346	0.0608952	0.427527	Slc12a4	20498	1.21542
ENSMUSG00000028412	3359.49	-0.0990716	0.148608	0.0658471	0.442428	Slc44a1	100434	1.18146
ENSMUSG00000058126	38.5181	-0.0990354	0.208113	0.0667412	0.443767	Tpm3-rs7	621054	1.17561
ENSMUSG00000022369	631.508	-0.0987782	0.175851	0.0711364	0.454729	Mtbp	105837	1.14791
ENSMUSG00000027858	173.185	-0.0986592	0.361269	0.079669	0.475994	Tspan2	70747	1.09871
ENSMUSG00000041936	8014.45	-0.0986558	0.279354	0.0696951	0.450689	Agrn	11603	1.1568
ENSMUSG00000029434	1150.54	-0.0985496	0.141487	0.0618585	0.429679	Vps33a	77573	1.2086
ENSMUSG00000103507	13.4656	-0.0985387	0.286089	0.0706245	0.453797	NA	NA	1.15104
ENSMUSG00000105201	17.0085	-0.0984572	0.270042	0.0690061	0.449169	NA	NA	1.16111
ENSMUSG00000017417	72.4036	-0.0983815	0.332501	0.0768353	0.467866	Plxdc1	72324	1.11444
ENSMUSG00000078880	41.0464	-0.0983737	0.386859	0.0815913	0.481181	Gm14308	100043381	1.08836
ENSMUSG00000005774	813.938	-0.0983673	0.15753	0.0708125	0.454187	Rfx5	53970	1.14989
ENSMUSG00000041658	261.843	-0.0983099	0.148615	0.0670752	0.443967	Rragb	245670	1.17344
ENSMUSG00000000028	510.253	-0.0982366	0.182904	0.0708959	0.454264	Cdc45	12544	1.14938
ENSMUSG00000033910	30.7498	-0.0981664	0.317174	0.0751454	0.463684	Gucy1a1	60596	1.1241
ENSMUSG00000102258	5.00972	-0.0979151	0.389671	0.082247	NA	NA	NA	1.08488
ENSMUSG00000020415	435.053	-0.0978471	0.170558	0.0728589	0.458684	Pttg1	30939	1.13752
ENSMUSG00000061288	1039.71	-0.097734	0.159075	0.0721935	0.457431	Taok3	330177	1.1415
ENSMUSG00000038180	44.2734	-0.0975778	0.20401	0.0689373	0.449044	Spag4	245865	1.16155
ENSMUSG00000024019	2728.17	-0.0975188	0.178759	0.0724541	0.457431	Cmtr1	74157	1.13994
ENSMUSG00000052616	4.10188	-0.097495	0.414667	0.0814777	NA	Terb1	320022	1.08896
ENSMUSG00000103621	9.49242	-0.0972987	0.366724	0.0821313	0.482418	NA	NA	1.08549
ENSMUSG00000027236	1208.01	-0.0972623	0.157494	0.0725424	0.457431	Eif3j1	78655	1.13941
ENSMUSG00000105457	2.91004	-0.0972584	0.446124	0.0747492	NA	NA	NA	1.12639
ENSMUSG00000075511	21.5442	-0.0972475	0.314483	0.0761724	0.467277	NA	NA	1.1182
ENSMUSG00000031447	23740.6	-0.097078	0.158096	0.0729937	0.458684	Lamp1	16783	1.13671
ENSMUSG00000015599	23.3121	-0.0969968	0.403692	0.083045	0.484667	Ttbk1	106763	1.08069
ENSMUSG00000031652	2386.44	-0.0968712	0.154861	0.0723479	0.457431	N4bp1	80750	1.14057
ENSMUSG00000105695	66.6775	-0.0968007	0.355121	0.0818687	0.48173	NA	NA	1.08688
ENSMUSG00000027603	343.618	-0.096681	0.179224	0.0735251	0.460112	Ggt7	207182	1.13356
ENSMUSG00000060093	5.01354	-0.0966344	0.410946	0.08285	NA	H4c1	326619	1.08171
ENSMUSG00000023805	899.925	-0.0966328	0.193983	0.0713378	0.454729	Synj2	20975	1.14668
ENSMUSG00000028456	83.7014	-0.0965988	0.215626	0.0694148	0.450271	Unc13b	22249	1.15855
ENSMUSG00000097633	11.2621	-0.0965688	0.3169	0.0775442	0.470027	Gm16617	100502764	1.11045
ENSMUSG00000018920	136.985	-0.0964012	0.280219	0.0730464	0.458684	Cxcl16	66102	1.1364
ENSMUSG00000054408	4493.24	-0.0963094	0.160374	0.0746942	0.462538	Spcs3	76687	1.12671
ENSMUSG00000027246	31.0663	-0.0962458	0.265799	0.0717359	0.456671	Ell3	269344	1.14426
ENSMUSG00000028134	593.71	-0.0962366	0.157968	0.0743159	0.462157	Ptbp2	56195	1.12892
ENSMUSG00000087175	4.245	-0.0961419	0.378252	0.0844887	NA	Gm15133	622070	1.0732
ENSMUSG00000026414	3.70246	-0.09608	0.429475	0.0802633	NA	Tnnt2	21956	1.09548
ENSMUSG00000024795	1116.16	-0.0960643	0.15073	0.0719472	0.457157	Kif20b	240641	1.14299
ENSMUSG00000046550	57.8213	-0.0960149	0.240214	0.070249	0.452468	Spin2c	278240	1.15336
ENSMUSG00000024548	4457.38	-0.0959205	0.142532	0.0670323	0.443884	Setbp1	240427	1.17372
ENSMUSG00000035545	1393.26	-0.0958934	0.142712	0.0672157	0.4443	Leng8	232798	1.17253
ENSMUSG00000029088	21.5771	-0.0958658	0.30601	0.0771634	0.469224	Kcnip4	80334	1.11259
ENSMUSG00000025873	2787.92	-0.0958087	0.134203	0.0600335	0.424477	Faf2	76577	1.22161
ENSMUSG00000021536	121.525	-0.095787	0.322444	0.079524	0.475993	Adcy2	210044	1.0995
ENSMUSG00000029699	44.6253	-0.0956782	0.212593	0.0708051	0.454187	Ssc4d	109267	1.14994
ENSMUSG00000033880	16155.7	-0.0956497	0.250181	0.0713118	0.454729	Lgals3bp	19039	1.14684
ENSMUSG00000031862	986.09	-0.0956466	0.151269	0.0729224	0.458684	Atp13a1	170759	1.13714
ENSMUSG00000020253	529.086	-0.0955659	0.153931	0.0741858	0.462079	Ppm1m	67905	1.12968
ENSMUSG00000029304	16334.3	-0.095476	0.278234	0.0742085	0.462079	Spp1	20750	1.12955
ENSMUSG00000038774	3977.23	-0.0954734	0.187782	0.0738205	0.460842	Ascc3	77987	1.13182
ENSMUSG00000025764	1158.86	-0.0953595	0.198905	0.0724172	0.457431	Jade1	269424	1.14016
ENSMUSG00000021998	13.9349	-0.0952945	0.362138	0.0848321	0.48904	Lcp1	18826	1.07144
ENSMUSG00000025283	1670.15	-0.0952894	0.16565	0.0767546	0.467681	Sat1	20229	1.1149
ENSMUSG00000001630	709.432	-0.0952333	0.155093	0.0751601	0.463684	Stk38l	232533	1.12401
ENSMUSG00000106732	3.87706	-0.0951247	0.433633	0.0799275	NA	NA	NA	1.0973
ENSMUSG00000027613	973.129	-0.0949334	0.147587	0.0722068	0.457431	Eif6	16418	1.14142
ENSMUSG00000005686	222.251	-0.0948222	0.265392	0.0738122	0.460842	Ampd3	11717	1.13187
ENSMUSG00000052151	532.063	-0.0947879	0.14388	0.0700238	0.451615	Plpp2	50784	1.15475
ENSMUSG00000040328	41.7721	-0.0947749	0.360404	0.0855114	0.491018	Or2v1	18356	1.06798
ENSMUSG00000033970	656.206	-0.0947393	0.141194	0.0680652	0.447881	Rfc3	69263	1.16707
ENSMUSG00000073418	3244.76	-0.094713	0.382524	0.0866741	0.494391	C4b	12268	1.06211
ENSMUSG00000052794	295.098	-0.094685	0.243833	0.0723275	0.457431	1700030K09Rik	72254	1.1407
ENSMUSG00000020228	891.119	-0.0946752	0.139441	0.0667306	0.443767	Helb	117599	1.17567
ENSMUSG00000040268	692.844	-0.0945688	0.153972	0.0759142	0.46653	Plekha1	101476	1.11968
ENSMUSG00000045102	20.5331	-0.0945666	0.379546	0.0868458	0.494399	Poln	272158	1.06125
ENSMUSG00000021730	166.155	-0.0945664	0.276558	0.0754135	0.464827	Hcn1	15165	1.12255
ENSMUSG00000028108	2727.09	-0.0943724	0.181948	0.0763227	0.467277	Ecm1	13601	1.11735
ENSMUSG00000028759	5050.47	-0.0943167	0.127843	0.0560525	0.413514	Hp1bp3	15441	1.25141
ENSMUSG00000031078	7494.4	-0.0942287	0.158623	0.0777868	0.470755	Cttn	13043	1.10909
ENSMUSG00000027242	424.241	-0.0942178	0.161815	0.0782654	0.472734	Wdr76	241627	1.10643
ENSMUSG00000097115	8.75084	-0.0939948	0.357477	0.0865187	0.49402	1810019N24Rik	69086	1.06289
ENSMUSG00000021614	1421.27	-0.0939829	0.417098	NA	NA	Vcan	13003	NA
ENSMUSG00000084917	5.38286	-0.0938758	0.371214	0.0876243	0.496515	NA	NA	1.05738
ENSMUSG00000103081	42.8884	-0.0938068	0.250932	0.0740922	0.461782	NA	NA	1.13023
ENSMUSG00000052752	1891.8	-0.0938018	0.139506	0.06836	0.448399	Traf7	224619	1.1652
ENSMUSG00000042599	992.733	-0.0937841	0.168095	0.0790435	0.474946	Kdm7a	338523	1.10213
ENSMUSG00000038213	379.955	-0.0937036	0.160102	0.0789201	0.47443	Tapbpl	213233	1.10281
ENSMUSG00000074671	14.2418	-0.0936932	0.400995	0.0873876	0.495751	Tspyl3	241732	1.05855
ENSMUSG00000001964	1213.11	-0.0936075	0.147034	0.0742707	0.462157	Emd	13726	1.12918
ENSMUSG00000079339	43.9604	-0.09353	0.224775	0.073494	0.460112	Ifit1bl1	667373	1.13375
ENSMUSG00000100843	16.0806	-0.0935244	0.292715	0.0791198	0.475044	Gm8307	666819	1.10172
ENSMUSG00000052485	2.00117	-0.0934927	0.483328	0.0563317	NA	Tmem171	380863	1.24925
ENSMUSG00000041426	308.147	-0.0934703	0.176973	0.0784642	0.472857	Hibch	227095	1.10533
ENSMUSG00000029375	6148.64	-0.0932501	0.339618	0.0859076	0.492487	Cxcl15	20309	1.06597
ENSMUSG00000089940	55.8892	-0.0931837	0.370581	0.0886847	0.498656	NA	NA	1.05215
ENSMUSG00000024121	4348.46	-0.0931778	0.123309	0.0529151	0.402595	Atp6v0c	11984	1.27642
ENSMUSG00000018068	710.483	-0.0931488	0.161327	0.079999	0.476795	Ints2	70422	1.09692
ENSMUSG00000036636	1763.03	-0.0928124	0.145115	0.0745214	0.46245	Clcn7	26373	1.12772
ENSMUSG00000021055	29.4815	-0.0927848	0.26074	0.0765202	0.467506	Esr2	13983	1.11622
ENSMUSG00000004665	5154.99	-0.0927617	0.176697	0.0795763	0.475993	Cnn2	12798	1.09922
ENSMUSG00000100963	1.97403	-0.0927248	0.481164	0.0573331	NA	NA	NA	1.24159
ENSMUSG00000039787	1471.03	-0.0925641	0.190804	0.0774811	0.469839	Cercam	99151	1.1108
ENSMUSG00000102705	2.66217	-0.0925255	0.430256	0.082845	NA	NA	NA	1.08173
ENSMUSG00000039936	106.786	-0.0924621	0.209193	0.0755837	0.465339	Pik3cd	18707	1.12157
ENSMUSG00000078994	120.167	-0.0924549	0.215809	0.0752557	0.46405	Zfp429	72807	1.12346
ENSMUSG00000051306	666.626	-0.0924301	0.13469	0.066441	0.443183	Usp42	76800	1.17756
ENSMUSG00000064145	1130.83	-0.0924126	0.139941	0.0713244	0.454729	Arih2	23807	1.14676
ENSMUSG00000055926	33.053	-0.0923082	0.316941	0.0845544	0.488789	Gm14137	623781	1.07286
ENSMUSG00000034947	472.309	-0.0922275	0.320918	0.0852468	0.49045	Tmem106a	217203	1.06932
ENSMUSG00000058656	16.4901	-0.0921637	0.32092	0.0853583	0.490718	Samd12	320679	1.06875
ENSMUSG00000103593	18.2081	-0.0920549	0.278635	0.0797188	0.476097	NA	NA	1.09844
ENSMUSG00000039236	318.445	-0.0919901	0.267878	0.0785499	0.473178	Isg20	57444	1.10485
ENSMUSG00000046873	960.534	-0.0919567	0.133683	0.0663125	0.442989	Mbtps2	270669	1.1784
ENSMUSG00000042557	1723.28	-0.0919385	0.143295	0.0749065	0.462874	Sin3a	20466	1.12548
ENSMUSG00000079197	1854.9	-0.0919165	0.182217	0.0799	0.476731	Psme2	19188	1.09745
ENSMUSG00000046167	69.3103	-0.091895	0.403862	0.0893421	0.499584	Gldn	235379	1.04894
ENSMUSG00000103937	1.9453	-0.0918748	0.478778	0.0584613	NA	NA	NA	1.23313
ENSMUSG00000085057	26.805	-0.0917985	0.364672	0.0906421	0.501173	Gm13415	102638285	1.04267
ENSMUSG00000020744	226.465	-0.0916906	0.181703	0.0803368	0.477907	Slc25a19	67283	1.09509
ENSMUSG00000044813	221.928	-0.0916303	0.198247	0.0778444	0.47087	Shb	230126	1.10877
ENSMUSG00000074277	103.598	-0.0915943	0.170418	0.0823228	0.483087	Phldb3	232970	1.08448
ENSMUSG00000036523	3.06468	-0.0915169	0.48851	0.0522226	NA	Greb1	268527	1.28214
ENSMUSG00000025582	255.191	-0.0914851	0.317323	0.0860523	0.492487	Nptx1	18164	1.06524
ENSMUSG00000028073	1128.59	-0.091436	0.207671	0.0772326	0.469225	Pear1	73182	1.1122
ENSMUSG00000090246	4.1353	-0.0913724	0.430748	0.0835088	NA	NA	NA	1.07827
ENSMUSG00000086392	7.83448	-0.0913162	0.33338	0.0885036	0.498408	Mccc1os	654424	1.05304
ENSMUSG00000072501	1280.56	-0.091143	0.127075	0.0606302	0.427248	Phf20l1	239510	1.21731
ENSMUSG00000103983	20.0127	-0.0911035	0.262726	0.0794653	0.475993	NA	NA	1.09982
ENSMUSG00000032583	159.642	-0.0910016	0.152841	0.0819968	0.482016	Mon1a	72825	1.0862
ENSMUSG00000039699	3.14181	-0.0909968	0.443737	0.0784178	NA	Batf2	74481	1.10559
ENSMUSG00000060216	349.137	-0.0909782	0.171338	0.0832055	0.48541	Arrb2	216869	1.07985
ENSMUSG00000022853	28.0063	-0.0909482	0.259804	0.0794256	0.475993	Ehhadh	74147	1.10004
ENSMUSG00000032346	3.55636	-0.0908473	0.418601	0.0876332	NA	Ooep	67968	1.05733
ENSMUSG00000001127	1122.67	-0.090702	0.129717	0.0644338	0.435975	Araf	11836	1.19089
ENSMUSG00000055435	2306.12	-0.0906523	0.187792	0.0808631	0.47842	Maf	17132	1.09225
ENSMUSG00000068762	3.58266	-0.0906485	0.400227	0.0914171	NA	Gstm6	14867	1.03897
ENSMUSG00000041135	282.803	-0.0905869	0.158975	0.0842355	0.487718	Ripk2	192656	1.0745
ENSMUSG00000024769	1049.09	-0.0905509	0.160059	0.0844185	0.488269	Cdc42bpg	240505	1.07356
ENSMUSG00000026785	104.331	-0.0905356	0.190542	0.0805945	0.478198	Pkn3	263803	1.09369
ENSMUSG00000019590	14.9004	-0.0904373	0.344089	0.0913202	0.502072	Cyb561	13056	1.03943
ENSMUSG00000027950	45.4799	-0.0904091	0.226374	0.078293	0.472734	Chrnb2	11444	1.10628
ENSMUSG00000043664	18.8573	-0.0903682	0.299817	0.0855465	0.491027	Tmem221	434325	1.0678
ENSMUSG00000085606	3.01194	-0.0900622	0.400426	0.0921567	NA	NA	NA	1.03547
ENSMUSG00000020994	1708.5	-0.0900597	0.13268	0.0689203	0.449044	Pnn	18949	1.16165
ENSMUSG00000030553	7.16269	-0.0900478	0.415991	0.0890962	0.499584	Pgpep1l	78444	1.05014
ENSMUSG00000091144	45.8439	-0.0899254	0.25157	0.0803819	0.477907	Phf11c	628705	1.09484
ENSMUSG00000054717	2487.48	-0.0898937	0.147511	0.0817238	0.481498	Hmgb2	97165	1.08765
ENSMUSG00000033720	144.266	-0.0898512	0.155778	0.0850481	0.490092	Sfxn5	94282	1.07034
ENSMUSG00000106720	1.80301	-0.0897081	0.471281	0.0623959	NA	NA	NA	1.20484
ENSMUSG00000049339	1182.1	-0.0897037	0.153828	0.0848202	0.48904	Retreg2	227298	1.0715
ENSMUSG00000029174	1059.11	-0.0896325	0.136252	0.0734503	0.460104	Tbc1d1	57915	1.13401
ENSMUSG00000028851	2167.22	-0.0895167	0.134713	0.0721441	0.457431	Nudc	18221	1.1418
ENSMUSG00000047881	973.098	-0.0894429	0.14699	0.0823444	0.483087	Rell1	100532	1.08437
ENSMUSG00000104786	25.5519	-0.0894317	0.230518	0.0799707	0.476795	NA	NA	1.09707
ENSMUSG00000042694	479.445	-0.0894225	0.220045	0.0798977	0.476731	Stn1	108689	1.09747
ENSMUSG00000028019	530.85	-0.0892747	0.20883	0.0805538	0.478198	Pdgfc	54635	1.09391
ENSMUSG00000016624	4.79839	-0.0892743	0.384322	0.0948389	NA	Phf21b	271305	1.02301
ENSMUSG00000034764	16.1966	-0.0891945	0.311516	0.0894068	0.499584	NA	NA	1.04863
ENSMUSG00000116358	708.23	-0.0891762	0.216962	0.0803587	0.477907	NA	NA	1.09497
ENSMUSG00000034006	374.472	-0.089053	0.149987	0.0846838	0.48904	Slc66a2	66943	1.0722
ENSMUSG00000005640	6.07078	-0.0888732	0.388479	0.0951664	0.511668	Insrr	23920	1.02152
ENSMUSG00000028744	140.12	-0.0887655	0.16061	0.0877362	0.496769	Slc66a1	212555	1.05682
ENSMUSG00000037376	519.588	-0.0887494	0.161541	0.0877945	0.496815	Trmt6	66926	1.05653
ENSMUSG00000050957	21.293	-0.0887125	0.264838	0.0838506	0.487227	Insl6	27356	1.07649
ENSMUSG00000034801	534.095	-0.088668	0.147859	0.0844309	0.488269	Sos2	20663	1.0735
ENSMUSG00000037860	5.19448	-0.0886645	0.462067	0.0680987	NA	Aim2	383619	1.16686
ENSMUSG00000026207	1196.92	-0.0886498	0.172439	0.0869296	0.494459	Speg	11790	1.06083
ENSMUSG00000032596	1425.85	-0.0886392	0.264084	0.0838958	0.487252	Uba7	74153	1.07626
ENSMUSG00000020048	28570	-0.0886318	0.160623	0.087987	0.497246	Hsp90b1	22027	1.05558
ENSMUSG00000037408	269.235	-0.0885859	0.163553	0.0880738	0.497246	Cnnm4	94220	1.05515
ENSMUSG00000078866	226.077	-0.0885123	0.180532	0.0856359	0.491347	Zfp970	628308	1.06734
ENSMUSG00000022883	2449.27	-0.0884527	0.132853	0.0723793	0.457431	Robo1	19876	1.14039
ENSMUSG00000029462	1487.14	-0.0884499	0.121923	0.0593452	0.422105	Vps29	56433	1.22661
ENSMUSG00000032243	872.537	-0.0883556	0.228876	0.0817439	0.481498	Itga11	319480	1.08754
ENSMUSG00000033355	3049.79	-0.0882909	0.243724	0.0825872	0.483929	Rtp4	67775	1.08309
ENSMUSG00000054409	38.628	-0.0882456	0.242444	0.0825775	0.483929	Tmem74	239408	1.08314
ENSMUSG00000025395	1139.27	-0.0882138	0.177551	0.0867204	0.494399	Prim1	19075	1.06188
ENSMUSG00000056832	337.924	-0.0881621	0.135757	0.0760427	0.466932	Ttc26	264134	1.11894
ENSMUSG00000034799	46.216	-0.0881558	0.188091	0.0848286	0.48904	Unc13a	382018	1.07146
ENSMUSG00000103373	9.32832	-0.0881393	0.30067	0.0898196	0.499644	NA	NA	1.04663
ENSMUSG00000028060	1086.59	-0.0879764	0.126494	0.0659596	0.442599	Khdc4	74200	1.18072
ENSMUSG00000029454	613.138	-0.0879611	0.140527	0.0808938	0.47842	Mapkapk5	17165	1.09208
ENSMUSG00000031538	1822.15	-0.0879124	0.20902	0.0827972	0.483994	Plat	18791	1.08198
ENSMUSG00000073130	1.87459	-0.087844	0.434325	0.0841161	NA	Gm1141	382221	1.07512
ENSMUSG00000020793	6.51417	-0.0878249	0.333335	0.0949838	0.511624	Galr2	14428	1.02235
ENSMUSG00000025353	155.408	-0.0877366	0.172104	0.0885724	0.498408	Ormdl2	66844	1.0527
ENSMUSG00000027882	828.817	-0.087709	0.137171	0.0784179	0.472773	Stxbp3	20912	1.10558
ENSMUSG00000099032	34.6964	-0.0876124	0.359451	0.0976841	0.518332	Tcf24	100039596	1.01018
ENSMUSG00000033526	475.652	-0.0875427	0.158307	0.0899196	0.499644	Ppip5k1	327655	1.04615
ENSMUSG00000027078	1819.94	-0.0875346	0.244469	0.0839873	0.48744	Ube2l6	56791	1.07579
ENSMUSG00000022075	625.894	-0.087365	0.138904	0.08079	0.47842	Rhobtb2	246710	1.09264
ENSMUSG00000051790	2475.09	-0.0873147	0.165819	0.0902468	0.500036	Nlgn2	216856	1.04457
ENSMUSG00000020577	92.1963	-0.0872244	0.267848	0.0869568	0.494459	Tspan13	66109	1.0607
ENSMUSG00000047044	287.546	-0.0872168	0.151878	0.089222	0.499584	D030056L22Rik	225995	1.04953
ENSMUSG00000106864	1394.12	-0.0871623	0.132452	0.0746916	0.462538	Gtf3c2	71752	1.12673
ENSMUSG00000104571	2.19587	-0.0869967	0.444334	0.0790509	NA	NA	NA	1.10209
ENSMUSG00000104642	1.81897	-0.0869924	0.465411	0.065278	NA	NA	NA	1.18523
ENSMUSG00000059027	54.0825	-0.0869882	0.197589	0.085399	0.490719	NA	NA	1.06855
ENSMUSG00000092086	11.5285	-0.0867073	0.311901	0.094295	0.509486	NA	NA	1.02551
ENSMUSG00000029468	43.9539	-0.0866903	0.30944	0.0939672	0.509207	P2rx7	18439	1.02702
ENSMUSG00000048521	4.79583	-0.0865753	0.367124	0.0997768	NA	Cxcr6	80901	1.00097
ENSMUSG00000045165	4.04654	-0.0865042	0.467173	0.0638369	NA	AI467606	101602	1.19493
ENSMUSG00000019907	2363.33	-0.0864878	0.154721	0.0915154	0.502578	Ppp1r12a	17931	1.03851
ENSMUSG00000026349	948.287	-0.0864099	0.133331	0.0773307	0.469438	Ccnt2	72949	1.11165
ENSMUSG00000023030	529.967	-0.0862596	0.163812	0.0924199	0.505077	Slc11a2	18174	1.03423
ENSMUSG00000028251	210.846	-0.0861866	0.150501	0.0909249	0.501261	Tstd3	77032	1.04132
ENSMUSG00000082860	8.75373	-0.0861374	0.317378	0.0962381	0.514239	NA	NA	1.01665
ENSMUSG00000070733	1169.46	-0.0860453	0.151623	0.0916282	0.502785	Fryl	72313	1.03797
ENSMUSG00000092509	1.78705	-0.086028	0.462698	0.0667951	NA	NA	NA	1.17526
ENSMUSG00000033227	8.52744	-0.085987	0.34014	0.0993638	0.521826	Wnt6	22420	1.00277
ENSMUSG00000078616	13.1739	-0.0859433	0.403848	0.096736	0.515361	Trim30c	434219	1.01441
ENSMUSG00000025492	12319.4	-0.0859176	0.251551	0.0876036	0.496515	Ifitm3	66141	1.05748
ENSMUSG00000029780	507.239	-0.0858566	0.151359	0.0919489	0.503256	Nt5c3	107569	1.03645
ENSMUSG00000032827	128.38	-0.0858295	0.294196	0.0934147	0.507797	Ppp1r9a	243725	1.02958
ENSMUSG00000034210	1646.19	-0.0856215	0.115227	0.0557458	0.412949	Efcab14	230648	1.25379
ENSMUSG00000043059	409.349	-0.0855358	0.172218	0.0925226	0.505162	Zfp513	101023	1.03375
ENSMUSG00000032440	7429.17	-0.0854815	0.185052	0.0900028	0.499719	Tgfbr2	21813	1.04574
ENSMUSG00000047415	6.35898	-0.0854443	0.340328	0.100477	0.524951	Gpr68	238377	0.997935
ENSMUSG00000106334	180.509	-0.0854325	0.276542	0.0916144	0.502785	NA	NA	1.03804
ENSMUSG00000023051	299.47	-0.0852415	0.161158	0.0945746	0.510374	Tarbp2	21357	1.02423
ENSMUSG00000031647	139.382	-0.0852277	0.177414	0.0920145	0.503426	Mfap3l	71306	1.03614
ENSMUSG00000037885	663.783	-0.0852154	0.145696	0.0907765	0.501261	Stk35	67333	1.04203
ENSMUSG00000020439	1703.21	-0.0851893	0.130196	0.0764824	0.467506	Smtn	29856	1.11644
ENSMUSG00000023008	2056.64	-0.0850555	0.146133	0.0913968	0.502115	Fmnl3	22379	1.03907
ENSMUSG00000020432	1571.84	-0.0849845	0.160735	0.0951071	0.511668	Tcn2	21452	1.02179
ENSMUSG00000068794	33.2629	-0.0849337	0.2542	0.0897878	0.499644	Col28a1	213945	1.04678
ENSMUSG00000022512	29.5556	-0.0848924	0.257995	0.0902925	0.500036	Cldn1	12737	1.04435
ENSMUSG00000042814	82.7752	-0.0848575	0.213044	0.0880172	0.497246	Mcts2	66405	1.05543
ENSMUSG00000003436	2.23645	-0.0847143	0.433917	0.0855751	NA	Dll3	13389	1.06765
ENSMUSG00000062991	148.389	-0.0846956	0.23287	0.0885314	0.498408	Nrg1	211323	1.0529
ENSMUSG00000021550	480.181	-0.0845398	0.155423	0.0957612	0.51335	2210016F16Rik	70153	1.01881
ENSMUSG00000020638	906.46	-0.0845307	0.366926	0.103528	0.531206	Cmpk2	22169	0.98494
ENSMUSG00000053746	175.653	-0.0843525	0.164152	0.0961316	0.514204	Ptrh1	329384	1.01713
ENSMUSG00000032131	7.83099	-0.084324	0.359051	0.103896	0.532346	Abcg4	192663	0.9834
ENSMUSG00000105824	3.71413	-0.0842424	0.382227	0.10308	NA	NA	NA	0.986825
ENSMUSG00000053797	2.33875	-0.0842145	0.441341	0.0811518	NA	Krt16	16666	1.0907
ENSMUSG00000023143	355.662	-0.0841019	0.146976	0.0940679	0.509301	Nagpa	27426	1.02656
ENSMUSG00000027896	238.504	-0.0840929	0.199323	0.0903936	0.500178	Slc16a4	229699	1.04386
ENSMUSG00000069206	466.035	-0.0840714	0.15335	0.0964211	0.514602	Zfp874a	238692	1.01583
ENSMUSG00000097926	3.01881	-0.084071	0.42246	0.0918733	NA	NA	NA	1.03681
ENSMUSG00000022438	98.2926	-0.0840353	0.282848	0.095422	0.512472	Parvb	170736	1.02035
ENSMUSG00000078773	345.718	-0.0840289	0.166387	0.0964705	0.514602	Rad54b	623474	1.01561
ENSMUSG00000042708	5.2086	-0.0839636	0.358496	0.104592	NA	Shcbp1l	71836	0.980502
ENSMUSG00000075706	4079.49	-0.0839505	0.148456	0.0951209	0.511668	Gpx4	625249	1.02172
ENSMUSG00000040181	21.1025	-0.0838663	0.322141	0.101663	0.528066	Fmo1	14261	0.992836
ENSMUSG00000004934	528.223	-0.0838602	0.149103	0.0956016	0.513039	Pias4	59004	1.01953
ENSMUSG00000026288	5.08231	-0.0838592	0.443734	0.0795682	NA	Inpp5d	16331	1.09926
ENSMUSG00000030035	473.571	-0.0838441	0.130615	0.0801546	0.477333	Wbp1	22377	1.09607
ENSMUSG00000032253	3035.59	-0.0835529	0.173039	0.096119	0.514204	Phip	83946	1.01719
ENSMUSG00000051627	8.80775	-0.0834552	0.298189	0.0990327	0.521175	H1f4	50709	1.00422
ENSMUSG00000026955	77.5463	-0.0833933	0.214848	0.0907497	0.501261	Sapcd2	72080	1.04215
ENSMUSG00000017734	193.878	-0.0833237	0.15464	0.0983191	0.520002	Dbndd2	52840	1.00736
ENSMUSG00000114940	1.77588	-0.0831593	0.456018	0.0705387	NA	NA	NA	1.15157
ENSMUSG00000117748	128.084	-0.0831423	0.164209	0.0985864	0.520474	Derpc	116621581	1.00618
ENSMUSG00000057337	64.3787	-0.0830058	0.242664	0.0925531	0.505162	Chst3	53374	1.03361
ENSMUSG00000087431	5.14915	-0.0829925	0.347381	0.106112	NA	NA	NA	0.974235
ENSMUSG00000017801	399.788	-0.08292	0.144754	0.0956716	0.513058	Mlx	21428	1.01922
ENSMUSG00000037628	159.707	-0.0828753	0.158873	0.0995728	0.521909	Cdkn3	72391	1.00186
ENSMUSG00000074221	388.273	-0.0828342	0.155177	0.0994857	0.521826	Zfp568	243905	1.00224
ENSMUSG00000103195	4.46815	-0.0828209	0.349084	0.106569	NA	NA	NA	0.972371
ENSMUSG00000017499	430.8	-0.0827829	0.158619	0.099776	0.52275	Cdc6	23834	1.00097
ENSMUSG00000050106	4.8434	-0.0827827	0.337989	0.105836	NA	Tmc8	217356	0.975366
ENSMUSG00000074482	12.4852	-0.0827543	0.286207	0.0987027	0.520899	NA	NA	1.00567
ENSMUSG00000041439	39.1032	-0.082734	0.202184	0.0927119	0.505162	Mfsd6	98682	1.03286
ENSMUSG00000026504	461.274	-0.0826792	0.148411	0.0981087	0.519265	Sdccag8	76816	1.00829
ENSMUSG00000044349	8.52794	-0.0825418	0.376312	0.106639	0.539649	Snhg11	319317	0.972083
ENSMUSG00000105776	6.99524	-0.0825212	0.317625	0.104008	0.532732	NA	NA	0.982932
ENSMUSG00000022472	926.314	-0.0824239	0.137099	0.0908696	0.501261	Desi1	28075	1.04158
ENSMUSG00000079260	314.968	-0.0823427	0.147496	0.0985282	0.520474	Tmppe	100504715	1.00644
ENSMUSG00000091421	18.3336	-0.082326	0.23099	0.093149	0.506975	Gm4202	100418460	1.03082
ENSMUSG00000095332	8.65709	-0.0822805	0.341744	0.107245	0.540188	NA	NA	0.969624
ENSMUSG00000084911	108.642	-0.0821821	0.170492	0.0994024	0.521826	NA	NA	1.0026
ENSMUSG00000105703	791.471	-0.0821718	0.177467	0.0978487	0.518829	NA	NA	1.00945
ENSMUSG00000079084	463.808	-0.0821415	0.150489	0.100137	0.523924	Ccdc82	66396	0.999407
ENSMUSG00000082321	3.94896	-0.0821362	0.357775	0.108251	NA	NA	NA	0.965567
ENSMUSG00000057363	1648.3	-0.0820128	0.128403	0.0818822	0.48173	Uxs1	67883	1.08681
ENSMUSG00000056458	59.8997	-0.0819694	0.189078	0.0959063	0.513645	Mok	26448	1.01815
ENSMUSG00000040276	14.4852	-0.0819284	0.328765	0.106766	0.539852	Pacsin1	23969	0.971569
ENSMUSG00000019796	191.697	-0.0819035	0.183611	0.0970584	0.516325	Lrp11	237253	1.01297
ENSMUSG00000054957	2.24138	-0.0817489	0.434416	0.0859552	NA	NA	NA	1.06573
ENSMUSG00000026109	100.729	-0.0816752	0.248579	0.0959217	0.513645	Tmeff2	56363	1.01808
ENSMUSG00000039501	4030.55	-0.0816711	0.218258	0.0941605	0.509301	Znfx1	98999	1.02613
ENSMUSG00000055818	9.98113	-0.0816473	0.278579	0.0999936	0.523363	A230083G16Rik	442825	1.00003
ENSMUSG00000075590	418.257	-0.0815496	0.177262	0.0991474	0.521175	Nrbp2	223649	1.00372
ENSMUSG00000104164	20.8176	-0.0815274	0.268636	0.0987821	0.52113	NA	NA	1.00532
ENSMUSG00000000308	5.74842	-0.0814992	0.350579	0.109435	0.541357	Ckmt1	12716	0.960844
ENSMUSG00000009654	15.2534	-0.0814728	0.318385	0.106496	0.539234	Oit3	18302	0.972668
ENSMUSG00000045362	2.60232	-0.0814495	0.406969	0.100894	NA	Tnfrsf26	244237	0.996136
ENSMUSG00000066440	1063.59	-0.0813995	0.149705	0.101687	0.528066	Zfyve26	211978	0.992732
ENSMUSG00000037339	418.41	-0.0813436	0.133067	0.0893921	0.499584	Fam53a	74504	1.0487
ENSMUSG00000078202	21.0786	-0.0812299	0.286728	0.102221	0.529545	Nrarp	67122	0.990458
ENSMUSG00000102875	6.87375	-0.0811848	0.331326	0.108733	0.541022	NA	NA	0.963638
ENSMUSG00000021939	15992.4	-0.0810938	0.163456	0.103042	0.530199	Ctsb	13030	0.986986
ENSMUSG00000090231	109.453	-0.0809619	0.316299	0.107394	0.540188	Cfb	14962	0.969018
ENSMUSG00000027459	269.832	-0.0809406	0.168588	0.1024	0.529545	Fam110a	73847	0.9897
ENSMUSG00000038259	36.3063	-0.080918	0.242674	0.0969825	0.516298	Gdf5	14563	1.01331
ENSMUSG00000020929	2452.89	-0.0808589	0.13521	0.0930582	0.50667	Eftud2	20624	1.03125
ENSMUSG00000080237	2.49696	-0.0808135	0.403158	0.103073	NA	NA	NA	0.986857
ENSMUSG00000001418	3257.55	-0.0807406	0.170626	0.102367	0.529545	Glmp	56700	0.989839
ENSMUSG00000029119	3453.5	-0.0807306	0.148192	0.102818	0.529795	Man2b2	17160	0.987929
ENSMUSG00000026558	1381.63	-0.0807246	0.140628	0.0984336	0.520231	Uck2	80914	1.00686
ENSMUSG00000043733	5072.24	-0.0807222	0.121096	0.0747516	0.462538	Ptpn11	19247	1.12638
ENSMUSG00000105338	100.687	-0.0806912	0.290421	0.104065	0.532756	NA	NA	0.982697
ENSMUSG00000092395	71.6888	-0.0806406	0.166542	0.103473	0.53111	NA	NA	0.985172
ENSMUSG00000097113	9.52037	-0.0806178	0.315324	0.108067	0.540631	Gm19705	100503460	0.966307
ENSMUSG00000043340	4.37542	-0.0805969	0.3804	0.109514	NA	NA	NA	0.960531
ENSMUSG00000030888	653.787	-0.0803754	0.140262	0.0990783	0.521175	Rrp8	101867	1.00402
ENSMUSG00000004530	2658.15	-0.0802351	0.198779	0.0981067	0.519265	Coro1c	23790	1.0083
ENSMUSG00000022139	4281.98	-0.0802036	0.126536	0.0840459	0.487452	Mbnl2	105559	1.07548
ENSMUSG00000045659	203.212	-0.0801488	0.175683	0.102423	0.529545	Plekha7	233765	0.989604
ENSMUSG00000004642	2144.85	-0.0800984	0.144119	0.102492	0.529545	Slbp	20492	0.989312
ENSMUSG00000021190	4044.31	-0.0800884	0.174214	0.102903	0.530043	Lgmn	19141	0.987574
ENSMUSG00000033295	2464.52	-0.080023	0.147105	0.10419	0.532863	Ptprf	19268	0.982172
ENSMUSG00000054951	106.227	-0.079958	0.150767	0.105556	0.536146	9130008F23Rik	71583	0.976519
ENSMUSG00000032294	16069.7	-0.0798801	0.13325	0.0935646	0.507874	Pkm	18746	1.02889
ENSMUSG00000057554	2073.67	-0.0798632	0.145513	0.103872	0.532346	Lgals8	56048	0.983504
ENSMUSG00000086245	27.4077	-0.0798584	0.247196	0.099805	0.52275	NA	NA	1.00085
ENSMUSG00000018001	4139.16	-0.0797135	0.179171	0.102532	0.529545	Cyth3	19159	0.989141
ENSMUSG00000040761	1958.26	-0.0796452	0.130451	0.0908204	0.501261	Spen	56381	1.04182
ENSMUSG00000027347	12.123	-0.079587	0.336563	0.112914	0.548137	Rasgrp1	19419	0.947251
ENSMUSG00000030428	11.8189	-0.0795544	0.324615	0.111806	0.546243	Ttyh1	57776	0.951534
ENSMUSG00000036572	590.724	-0.0795062	0.135677	0.097261	0.517026	Upf3b	68134	1.01206
ENSMUSG00000060063	16.5603	-0.0793646	0.313125	0.110768	0.543702	Alox5ap	11690	0.955587
ENSMUSG00000055407	1260.31	-0.0793542	0.162658	0.107059	0.540188	Map6	17760	0.970377
ENSMUSG00000040852	2972.72	-0.0791986	0.138508	0.100837	0.525894	Plekhh2	213556	0.996379
ENSMUSG00000027618	390.723	-0.0791889	0.154992	0.10803	0.540631	Nfs1	18041	0.966456
ENSMUSG00000027555	495.914	-0.0791811	0.181139	0.103234	0.53044	Car13	71934	0.986178
ENSMUSG00000006307	1156.67	-0.0791765	0.127899	0.0887417	0.498656	Kmt2b	75410	1.05187
ENSMUSG00000002396	179.918	-0.0791436	0.150094	0.107461	0.540188	Ocel1	77090	0.968749
ENSMUSG00000002797	55.6586	-0.0790783	0.175054	0.104881	0.533547	Ggct	110175	0.979305
ENSMUSG00000074582	2276.78	-0.0790766	0.148914	0.107308	0.540188	Arfgef2	99371	0.969369
ENSMUSG00000051586	724.355	-0.079028	0.160729	0.108104	0.540631	Mical3	194401	0.966158
ENSMUSG00000040552	6.06877	-0.0789514	0.382417	0.111943	0.546535	C3ar1	12267	0.951004
ENSMUSG00000037813	109.803	-0.0789184	0.241487	0.101382	0.527607	D630003M21Rik	228846	0.994038
ENSMUSG00000056917	654.544	-0.0788366	0.152732	0.108728	0.541022	Sipa1	20469	0.963659
ENSMUSG00000030609	1201.73	-0.078804	0.150813	0.108499	0.541022	Aen	68048	0.964575
ENSMUSG00000040034	341.883	-0.0787801	0.142245	0.104898	0.533547	Nup43	69912	0.979234
ENSMUSG00000004231	11.8883	-0.0787656	0.448525	NA	NA	Pax2	18504	NA
ENSMUSG00000102466	2.01528	-0.0787091	0.422895	0.0944262	NA	NA	NA	1.02491
ENSMUSG00000050315	40.7381	-0.0787	0.310139	0.111978	0.546535	Synpo2	118449	0.950866
ENSMUSG00000071266	446.033	-0.0786829	0.130722	0.0938797	0.509207	Zfp946	74149	1.02743
ENSMUSG00000022912	3599.94	-0.0786061	0.151379	0.109116	0.541045	Pros1	19128	0.962111
ENSMUSG00000052605	28.9064	-0.0786002	0.21488	0.100788	0.525894	Isoc2b	67441	0.99659
ENSMUSG00000064208	144.829	-0.0785584	0.155265	0.109593	0.541404	NA	NA	0.960218
ENSMUSG00000041954	19.7665	-0.078556	0.248702	0.103007	0.530199	Tnfrsf18	21936	0.987133
ENSMUSG00000043602	81.1838	-0.0785195	0.165304	0.108469	0.541022	Zfp3	193043	0.964695
ENSMUSG00000000194	1790.75	-0.0784456	0.150721	0.109407	0.541357	Gpr107	277463	0.960954
ENSMUSG00000052456	979.883	-0.0783929	0.136002	0.100762	0.525894	Get3	56495	0.996702
ENSMUSG00000037364	2398.76	-0.0782757	0.121184	0.081234	0.479464	Srrt	83701	1.09026
ENSMUSG00000041957	76.5856	-0.0782388	0.28643	0.109379	0.541357	Pkp2	67451	0.961066
ENSMUSG00000044676	68.3005	-0.0782324	0.18495	0.104516	0.533063	Zfp612	234725	0.980818
ENSMUSG00000032446	144.795	-0.0781965	0.387805	0.111778	0.546243	Eomes	13813	0.951642
ENSMUSG00000095493	1.98872	-0.0781375	0.421146	0.0958146	NA	A630023A22Rik	105518	1.01857
ENSMUSG00000086272	1.68786	-0.0781155	0.44286	0.0791063	NA	BC039966	407793	1.10179
ENSMUSG00000000275	3435.01	-0.0781003	0.153281	0.110654	0.543583	Trim25	217069	0.956031
ENSMUSG00000029178	3732.57	-0.0780902	0.113862	0.0696923	0.450689	Klf3	16599	1.15682
ENSMUSG00000007646	325.35	-0.0780486	0.158025	0.110749	0.543702	Rad51c	114714	0.955662
ENSMUSG00000052446	217.696	-0.0780379	0.179183	0.106194	0.53808	Zfp961	234413	0.973899
ENSMUSG00000024339	1150.63	-0.0779584	0.149399	0.11039	0.543428	Tap2	21355	0.95707
ENSMUSG00000034845	83.3808	-0.0779049	0.208499	0.102512	0.529545	Plvap	84094	0.989224
ENSMUSG00000036411	82.4487	-0.0778903	0.158437	0.111099	0.544245	9530077C05Rik	68283	0.954289
ENSMUSG00000039623	273.22	-0.0778386	0.170437	0.108812	0.541022	Ap5z1	231855	0.963324
ENSMUSG00000015932	7363.13	-0.0777768	0.154032	0.111527	0.545639	Dstn	56431	0.952618
ENSMUSG00000075602	2318.6	-0.077713	0.328171	0.116705	0.551904	Ly6a	110454	0.932909
ENSMUSG00000056201	9259.42	-0.0776987	0.128067	0.0932043	0.507087	Cfl1	12631	1.03056
ENSMUSG00000032135	759.03	-0.077677	0.222433	0.103009	0.530199	Mcam	84004	0.987123
ENSMUSG00000055357	2.2133	-0.0776704	0.425974	0.0925394	NA	Capza1b	66747	1.03367
ENSMUSG00000000386	870.492	-0.0776623	0.355677	NA	NA	Mx1	17857	NA
ENSMUSG00000027163	291.572	-0.0775965	0.143117	0.108772	0.541022	Commd9	76501	0.963482
ENSMUSG00000026817	2011.16	-0.0775456	0.161171	0.111571	0.545639	Ak1	11636	0.95245
ENSMUSG00000036067	29.9507	-0.0775201	0.21274	0.103284	0.530513	Slc2a6	227659	0.985966
ENSMUSG00000090877	803.832	-0.0775179	0.16636	0.110563	0.543583	Hspa1b	15511	0.956391
ENSMUSG00000025366	2885.72	-0.0775078	0.141165	0.107766	0.540608	Esyt1	23943	0.967517
ENSMUSG00000036246	356.579	-0.0774584	0.174416	0.108671	0.541022	Gmip	78816	0.963885
ENSMUSG00000022601	802.913	-0.0772874	0.116635	0.0764255	0.467506	Zbtb11	271377	1.11676
ENSMUSG00000078922	1662.58	-0.0772695	0.347634	0.118877	0.556003	Tgtp1	21822	0.924901
ENSMUSG00000023186	3191.35	-0.0771961	0.140359	0.108091	0.540631	Vwa5a	67776	0.966211
ENSMUSG00000036381	1.86367	-0.0771899	0.443876	0.0778898	NA	P2ry14	140795	1.10852
ENSMUSG00000036381	1.86367	-0.0771899	0.443876	0.0778898	NA	F630111L10Rik	320463	1.10852
ENSMUSG00000040033	5355.38	-0.0771867	0.222993	0.104188	0.532863	Stat2	20847	0.982181
ENSMUSG00000020121	264.389	-0.0771346	0.185284	0.106931	0.540188	Srgap1	117600	0.970898
ENSMUSG00000030067	4054.8	-0.0771228	0.143749	0.110481	0.543428	Foxp1	108655	0.956711
ENSMUSG00000035004	7.52006	-0.0771118	0.325852	0.11799	0.554687	Igsf6	80719	0.928155
ENSMUSG00000030443	68.2644	-0.0771095	0.200705	0.104828	0.533547	Zfp583	213011	0.979522
ENSMUSG00000019868	786.313	-0.0770999	0.159924	0.112861	0.548137	Vta1	66201	0.947457
ENSMUSG00000106475	7.16488	-0.0770359	0.315666	0.116984	0.552508	NA	NA	0.931872
ENSMUSG00000024600	28.3101	-0.0770171	0.298464	0.114487	0.550585	Slc27a6	225579	0.941243
ENSMUSG00000057751	809.666	-0.0769906	0.176817	0.10915	0.541045	Megf6	230971	0.961977
ENSMUSG00000056763	563.141	-0.0769823	0.157004	0.113493	0.548612	Cspp1	211660	0.945031
ENSMUSG00000044276	8.4087	-0.0769179	0.295729	0.114306	0.550585	4933427E11Rik	66769	0.941932
ENSMUSG00000031432	551.539	-0.0768669	0.126006	0.0927091	0.505162	Prps1	19139	1.03288
ENSMUSG00000028954	2762.57	-0.0768605	0.133249	0.102338	0.529545	Nub1	53312	0.989965
ENSMUSG00000020553	67.4692	-0.0768595	0.205025	0.105103	0.534404	Pctp	18559	0.978385
ENSMUSG00000063193	5.33117	-0.0768559	0.385506	0.114593	0.550585	Cd300lb	217304	0.940841
ENSMUSG00000105382	5.31183	-0.0767762	0.344086	0.120009	NA	NA	NA	0.920788
ENSMUSG00000028232	369.141	-0.0766984	0.133213	0.102791	0.529795	Tmem68	72098	0.988045
ENSMUSG00000022629	429.134	-0.076692	0.177951	0.109568	0.541404	Kif21a	16564	0.960316
ENSMUSG00000024989	337.683	-0.0766488	0.160365	0.113912	0.549908	Cep55	74107	0.943432
ENSMUSG00000051396	139.683	-0.0766356	0.147382	0.113427	0.548474	Hspa14	50497	0.945284
ENSMUSG00000051396	139.683	-0.0766356	0.147382	0.113427	0.548474	Gm45902	119065974	0.945284
ENSMUSG00000106218	2.99486	-0.0765791	0.407328	0.105392	NA	NA	NA	0.977192
ENSMUSG00000002057	2.0057	-0.0763318	0.417756	0.0988799	NA	Foxn1	15218	1.00489
ENSMUSG00000032046	981.213	-0.0761923	0.123666	0.0911556	0.501923	Abhd12	76192	1.04022
ENSMUSG00000035403	8.65164	-0.0761238	0.393064	0.112944	0.548137	Crb2	241324	0.947135
ENSMUSG00000023075	992.83	-0.076096	0.137759	0.109277	0.541357	Akirin1	68050	0.96147
ENSMUSG00000042642	227.79	-0.076069	0.139681	0.110942	0.543739	Flad1	319945	0.954903
ENSMUSG00000007891	20350.3	-0.0760611	0.148158	0.115272	0.550585	Ctsd	13033	0.938277
ENSMUSG00000054612	215.215	-0.0759572	0.167377	0.114056	0.550061	Mgmt	17314	0.942881
ENSMUSG00000021701	1819.31	-0.0758905	0.166683	0.114399	0.550585	Plk2	20620	0.941579
ENSMUSG00000059866	205.382	-0.0758068	0.160244	0.116058	0.551699	Tnip2	231130	0.935326
ENSMUSG00000036026	828.012	-0.0757903	0.127769	0.0985769	0.520474	Tmem63b	224807	1.00622
ENSMUSG00000040367	2.44327	-0.075724	0.392158	0.11387	NA	Lrrd1	242838	0.943589
ENSMUSG00000038227	488.218	-0.0756797	0.140233	0.112538	0.548096	Hoxa9	15405	0.948703
ENSMUSG00000034163	1245.4	-0.075629	0.136504	0.109574	0.541404	Zfc3h1	216345	0.960293
ENSMUSG00000043866	649.956	-0.0756275	0.140997	0.113228	0.548474	Taf10	24075	0.946045
ENSMUSG00000034187	1200.56	-0.0756102	0.148134	0.116545	0.551848	Nsf	18195	0.933505
ENSMUSG00000046613	2.47194	-0.075597	0.406172	0.1069	NA	Vwa5b2	328643	0.971022
ENSMUSG00000025432	12.2956	-0.075543	0.318157	0.121244	0.561195	Avil	11567	0.91634
ENSMUSG00000020566	2.49477	-0.0755137	0.425679	0.0930081	NA	Atp6v1c2	68775	1.03148
ENSMUSG00000074220	207.882	-0.0754953	0.144088	0.115405	0.550585	Zfp382	233060	0.937776
ENSMUSG00000097925	7.89109	-0.0754669	0.345773	0.123221	0.563651	NA	NA	0.909315
ENSMUSG00000010461	1603.19	-0.0754087	0.151093	0.117639	0.553808	Eya4	14051	0.92945
ENSMUSG00000057143	1927.9	-0.0753827	0.183833	0.111359	0.545333	Trim12c	319236	0.953276
ENSMUSG00000031107	210.074	-0.0752831	0.142628	0.115281	0.550585	Rbmx2	209003	0.938241
ENSMUSG00000102602	142.709	-0.0752454	0.168991	0.115383	0.550585	NA	NA	0.937858
ENSMUSG00000039826	472.819	-0.075245	0.129798	0.103105	0.530337	Trub2	227682	0.986721
ENSMUSG00000033257	794.952	-0.0751827	0.139346	0.113411	0.548474	Ttll4	67534	0.945346
ENSMUSG00000024228	286.034	-0.0750798	0.16288	0.117368	0.553426	Nudt12	67993	0.93045
ENSMUSG00000086866	12.9109	-0.0750287	0.34336	0.124314	0.565327	NA	NA	0.90548
ENSMUSG00000025746	11.8219	-0.0749732	0.339406	0.124396	0.565394	Il6	16193	0.905194
ENSMUSG00000042784	36.7684	-0.0749554	0.238879	0.110914	0.543739	Muc1	17829	0.955012
ENSMUSG00000051378	512.23	-0.0749318	0.156623	0.118881	0.556003	Kif18b	70218	0.924888
ENSMUSG00000020280	612.768	-0.074923	0.15853	0.118645	0.556003	Pus10	74467	0.92575
ENSMUSG00000043993	37.0276	-0.0748866	0.201122	0.110142	0.543106	NA	NA	0.958048
ENSMUSG00000061758	190.822	-0.0748669	0.140184	0.115013	0.550585	Akr1b10	67861	0.939255
ENSMUSG00000101581	3.11743	-0.0747665	0.435279	0.0845688	NA	C430002N11Rik	319707	1.07279
ENSMUSG00000047143	68.9269	-0.0747152	0.156401	0.119488	0.556422	Dmrta2	242620	0.922675
ENSMUSG00000050473	3.56091	-0.074586	0.387883	0.11728	NA	Slc35d3	76157	0.930775
ENSMUSG00000022360	3080.04	-0.0745303	0.145372	0.118842	0.556003	Atad2	70472	0.925028
ENSMUSG00000023345	153.585	-0.0745133	0.145603	0.118979	0.556003	Poc1a	70235	0.924529
ENSMUSG00000027011	1424.54	-0.0744233	0.140385	0.116544	0.551848	Ube2e3	22193	0.933511
ENSMUSG00000022123	10.7572	-0.0744022	0.386757	0.118015	0.554687	Scel	64929	0.928062
ENSMUSG00000028850	125.358	-0.0743592	0.167162	0.118117	0.554806	Gpatch3	242691	0.927689
ENSMUSG00000104358	7.54778	-0.074305	0.322679	0.125108	0.566337	NA	NA	0.902717
ENSMUSG00000070034	237.29	-0.0742868	0.356307	0.125546	0.567794	Sp110	109032	0.901197
ENSMUSG00000024457	1623.39	-0.0742271	0.135633	0.113212	0.548474	Trim26	22670	0.946106
ENSMUSG00000117975	406.337	-0.0742165	0.167481	0.118396	0.555403	Itprip	414801	0.926664
ENSMUSG00000069267	4.15981	-0.0741916	0.396879	0.113568	NA	H3c2	319150	0.944746
ENSMUSG00000042677	118.09	-0.074173	0.164875	0.119212	0.556114	Zc3h12a	230738	0.92368
ENSMUSG00000029755	30.4755	-0.0741692	0.271319	0.117681	0.553831	Dlx5	13395	0.929292
ENSMUSG00000042228	125.605	-0.0740876	0.167581	0.1187	0.556003	Lyn	17096	0.925549
ENSMUSG00000062432	3.14044	-0.0740151	0.376291	0.122306	NA	Cyp26c1	546726	0.912551
ENSMUSG00000054793	42.4687	-0.0739959	0.271627	0.118222	0.554943	Cadm4	260299	0.927303
ENSMUSG00000025277	109.926	-0.0739388	0.16745	0.119121	0.556114	Abhd6	66082	0.924011
ENSMUSG00000033009	612.496	-0.0739188	0.136733	0.115263	0.550585	Ogfod1	270086	0.93831
ENSMUSG00000062210	718.351	-0.0738555	0.137606	0.116238	0.551848	Tnfaip8	106869	0.934653
ENSMUSG00000103493	3.02869	-0.073834	0.371889	0.123858	NA	NA	NA	0.907077
ENSMUSG00000026893	528.617	-0.0738253	0.220994	0.112564	0.548096	Gca	227960	0.948602
ENSMUSG00000021185	829.328	-0.0738115	0.168485	0.119162	0.556114	Dglucy	217830	0.923861
ENSMUSG00000025130	20361.6	-0.0737694	0.120814	0.0940124	0.509207	P4hb	18453	1.02682
ENSMUSG00000105504	78.0845	-0.0737263	0.302531	0.124163	0.565327	Gbp5	229898	0.906009
ENSMUSG00000036980	810.104	-0.073687	0.14431	0.121	0.560244	Taf6	21343	0.917214
ENSMUSG00000048787	623.575	-0.0736332	0.190982	0.114453	0.550585	Dcun1d3	233805	0.941373
ENSMUSG00000029762	207.165	-0.0735586	0.158314	0.122357	0.56322	Akr1b8	14187	0.91237
ENSMUSG00000086016	40.4042	-0.0735264	0.188561	0.115112	0.550585	NA	NA	0.938879
ENSMUSG00000027134	198.181	-0.0734283	0.149449	0.123149	0.563651	Lpcat4	99010	0.90957
ENSMUSG00000022635	646.382	-0.0734019	0.126634	0.104702	0.533473	Zcrb1	67197	0.980046
ENSMUSG00000071192	8.65081	-0.0733882	0.294276	0.12383	0.564401	Wfikkn1	215001	0.907175
ENSMUSG00000036661	70.9655	-0.073346	0.266107	0.119146	0.556114	Dennd3	105841	0.92392
ENSMUSG00000008307	26.3807	-0.0733146	0.274515	0.120663	0.559927	1700109H08Rik	77036	0.918425
ENSMUSG00000029267	664.319	-0.0732796	0.15342	0.123724	0.564272	Mtf2	17765	0.907545
ENSMUSG00000039529	434.873	-0.0732507	0.155472	0.123639	0.564062	Atp8b1	54670	0.907843
ENSMUSG00000066278	438.318	-0.0731129	0.148956	0.124026	0.564944	Vps37b	330192	0.906487
ENSMUSG00000054720	1797.22	-0.0730682	0.153231	0.124343	0.565327	Lrrc8c	100604	0.90538
ENSMUSG00000033382	14.916	-0.0730541	0.327892	0.129011	0.573558	Trappc8	75964	0.889372
ENSMUSG00000046101	1.88455	-0.0730504	0.411608	0.104854	NA	Mcmdc2	240697	0.979413
ENSMUSG00000022309	2057.16	-0.0730437	0.164926	0.122183	0.56322	Angpt1	11600	0.91299
ENSMUSG00000048387	2262.46	-0.0730315	0.1436	0.122755	0.563651	Osr1	23967	0.910959
ENSMUSG00000027194	1097.15	-0.0729793	0.17428	0.119716	0.557123	Ttc17	74569	0.921849
ENSMUSG00000069892	1193.78	-0.0729792	0.230052	0.115409	0.550585	9930111J21Rik2	245240	0.937761
ENSMUSG00000071379	474.043	-0.0728654	0.153338	0.124926	0.56604	Hpcal1	53602	0.903349
ENSMUSG00000029651	376.878	-0.0728016	0.171736	0.120891	0.560093	Mtus2	77521	0.917606
ENSMUSG00000004885	387.926	-0.0727111	0.279882	0.123361	0.563651	Crabp2	12904	0.908821
ENSMUSG00000014030	38.8336	-0.072549	0.300949	0.127364	0.571362	Pax5	18507	0.894953
ENSMUSG00000103138	6.67523	-0.0725278	0.314795	0.129313	0.574338	NA	NA	0.888359
ENSMUSG00000040312	673.796	-0.0724958	0.150557	0.126032	0.568409	Cchcr1	240084	0.899519
ENSMUSG00000022216	2503.16	-0.072484	0.176862	0.120343	0.559287	Psme1	19186	0.919581
ENSMUSG00000087272	1.84027	-0.0724492	0.405767	0.109581	NA	NA	NA	0.960264
ENSMUSG00000030929	468.374	-0.0724473	0.132864	0.11628	0.551848	Eri2	71151	0.934494
ENSMUSG00000030064	4.66631	-0.0724236	0.420296	0.0977409	NA	Frmd4b	232288	1.00992
ENSMUSG00000029716	1.86377	-0.0723942	0.392538	0.118092	NA	Tfr2	50765	0.927778
ENSMUSG00000020085	251.93	-0.0723465	0.156054	0.126142	0.568731	Aifm2	71361	0.899139
ENSMUSG00000066880	555.344	-0.0723081	0.138824	0.122341	0.56322	Zfp617	170938	0.912429
ENSMUSG00000024579	175.763	-0.0722942	0.155439	0.126382	0.569189	Pcyox1l	240334	0.898316
ENSMUSG00000104060	1.91634	-0.0722776	0.433497	0.0853176	NA	NA	NA	1.06896
ENSMUSG00000048644	268.238	-0.07227	0.131633	0.115452	0.550611	Ctxn1	330695	0.937599
ENSMUSG00000100009	11.7634	-0.0722617	0.348403	0.131198	0.577195	NA	NA	0.882071
ENSMUSG00000045377	32.9717	-0.072169	0.26618	0.122597	0.56322	Tmem88	67020	0.911519
ENSMUSG00000024846	9.30278	-0.0721541	0.315524	0.130494	0.576081	Cst6	73720	0.884409
ENSMUSG00000045319	10.475	-0.0720819	0.287169	0.126509	0.569456	Proser2	227545	0.897877
ENSMUSG00000078546	218.489	-0.0720408	0.143814	0.126028	0.568409	Zfp995	70081	0.899532
ENSMUSG00000029864	18.543	-0.0720002	0.305622	0.129696	0.575029	Gstk1	76263	0.887075
ENSMUSG00000105134	1.81872	-0.0719529	0.404141	0.111113	NA	NA	NA	0.954237
ENSMUSG00000071398	2.50806	-0.071867	0.396614	0.116299	NA	2410004P03Rik	73667	0.934423
ENSMUSG00000102277	1.65593	-0.0718367	0.428233	0.0902474	NA	NA	NA	1.04457
ENSMUSG00000035248	2706.65	-0.0718216	0.126939	0.110666	0.543583	Tut7	214290	0.955984
ENSMUSG00000042644	3680.66	-0.0716275	0.154214	0.128493	0.573489	Itpr3	16440	0.891119
ENSMUSG00000001870	12701.9	-0.0716038	0.143728	0.127423	0.571362	Ltbp1	268977	0.894752
ENSMUSG00000053347	411.242	-0.0716025	0.12464	0.107867	0.540631	Zfp943	74670	0.96711
ENSMUSG00000025049	162.982	-0.0715622	0.144296	0.127769	0.571828	Taf5	226182	0.893575
ENSMUSG00000026384	395.272	-0.0715465	0.136973	0.123501	0.56378	Ptpn4	19258	0.908331
ENSMUSG00000070354	5.33149	-0.0715295	0.373604	0.127901	0.571894	Evi2	101488212	0.893126
ENSMUSG00000048416	102.352	-0.0714324	0.190617	0.120372	0.559287	Mlf1	17349	0.919474
ENSMUSG00000099241	13.0584	-0.0713641	0.389068	0.121348	0.5615	Gvin-ps2	100417829	0.915967
ENSMUSG00000097439	9.89051	-0.0713058	0.302122	0.131304	0.577216	NA	NA	0.881722
ENSMUSG00000024987	17.4751	-0.0712791	0.292261	0.12983	0.575195	Cyp26a1	13082	0.886624
ENSMUSG00000028514	2560.9	-0.0712631	0.135301	0.123002	0.563651	Usp24	329908	0.910086
ENSMUSG00000021301	5.62495	-0.0712241	0.361016	0.132004	0.578319	Hecw1	94253	0.879411
ENSMUSG00000021707	631.112	-0.0712159	0.156433	0.129381	0.574449	Dhfr	13361	0.888129
ENSMUSG00000001053	66.9166	-0.0711908	0.181018	0.122843	0.563651	N4bp3	212706	0.910648
ENSMUSG00000021460	547.662	-0.0711809	0.155224	0.129691	0.575029	Auh	11992	0.887092
ENSMUSG00000047250	211.354	-0.0711742	0.170591	0.125654	0.567872	Ptgs1	19224	0.900823
ENSMUSG00000064032	18.2773	-0.0711276	0.249186	0.122996	0.563651	NA	NA	0.91011
ENSMUSG00000079492	6.08362	-0.0711273	0.369775	0.129954	0.575429	Gm11127	100529082	0.88621
ENSMUSG00000023984	8.66151	-0.0711112	0.297769	0.131243	0.577195	Gm20517	112694759	0.881925
ENSMUSG00000000552	659.959	-0.0710732	0.141752	0.128323	0.573081	Zfp385a	29813	0.891694
ENSMUSG00000027881	1727.26	-0.0710153	0.124234	0.109332	0.541357	Prpf38b	66921	0.961254
ENSMUSG00000036875	241.262	-0.0710102	0.181453	0.123247	0.563651	Dna2	327762	0.909222
ENSMUSG00000052748	315.981	-0.0709588	0.171805	0.125902	0.568175	Swt1	66875	0.899966
ENSMUSG00000053470	1245.53	-0.070955	0.126134	0.112589	0.548096	Kdm3a	104263	0.948504
ENSMUSG00000020841	5147.25	-0.070911	0.143442	0.129614	0.575029	Cpd	12874	0.887348
ENSMUSG00000068335	558.899	-0.0708892	0.151904	0.13093	0.576961	Dok1	13448	0.882961
ENSMUSG00000039865	4.24569	-0.0707869	0.347229	0.135149	NA	Slc44a3	213603	0.869186
ENSMUSG00000039835	668.552	-0.0707858	0.205914	0.120844	0.560093	Nhsl1	215819	0.917774
ENSMUSG00000090066	4.54614	-0.0707389	0.33314	0.135814	NA	1110002E22Rik	102634333	0.867055
ENSMUSG00000025551	61.1849	-0.0707323	0.226436	0.121541	0.561503	Fgf14	14169	0.915278
ENSMUSG00000009378	11.256	-0.0707135	0.300771	0.132944	0.580178	Slc16a12	240638	0.876332
ENSMUSG00000066595	255.885	-0.0706824	0.143578	0.130434	0.576081	Flvcr1	226844	0.88461
ENSMUSG00000045795	197.43	-0.070676	0.127153	0.115167	0.550585	Whamm	434204	0.93867
ENSMUSG00000085229	1.85761	-0.0706682	0.402394	0.113346	NA	NA	NA	0.945594
ENSMUSG00000060594	759.682	-0.0706658	0.145926	0.131182	0.577195	Layn	244864	0.882127
ENSMUSG00000027936	794.525	-0.0706309	0.120589	0.104402	0.532952	Crtc2	74343	0.981291
ENSMUSG00000049134	96.5744	-0.0706086	0.404093	0.112066	0.546596	Nrap	18175	0.950528
ENSMUSG00000030782	1321.36	-0.0706012	0.167537	0.128191	0.572666	Tgfb1i1	21804	0.892142
ENSMUSG00000033987	5.83843	-0.0705821	0.347665	0.135652	0.585926	Dnah17	69926	0.867574
ENSMUSG00000025790	268.07	-0.0705272	0.145734	0.131595	0.577802	Slco3a1	108116	0.880759
ENSMUSG00000047139	1132.54	-0.0705002	0.215989	0.121663	0.561713	Cd24a	12484	0.91484
ENSMUSG00000000693	2303.04	-0.0704742	0.163611	0.129744	0.575029	Loxl3	16950	0.886914
ENSMUSG00000022797	467.226	-0.0704713	0.166253	0.128956	0.573558	Tfrc	22042	0.88956
ENSMUSG00000067203	10.6205	-0.0704294	0.271169	0.128802	0.573553	H2-K2	630499	0.890077
ENSMUSG00000106961	17.9061	-0.0704248	0.225967	0.122419	0.56322	NA	NA	0.912153
ENSMUSG00000033589	359.024	-0.0703998	0.133782	0.124614	0.565435	Reep4	72549	0.904433
ENSMUSG00000024873	72.9354	-0.0703692	0.190823	0.12333	0.563651	Cnih2	12794	0.908931
ENSMUSG00000033307	1312.77	-0.0703381	0.151476	0.132674	0.579401	Mif	17319	0.877215
ENSMUSG00000002459	1.67883	-0.0703272	0.423577	0.0944245	NA	Rgs20	58175	1.02492
ENSMUSG00000034333	333.253	-0.0702653	0.128722	0.118961	0.556003	Zbed4	223773	0.924596
ENSMUSG00000035024	1035.04	-0.0702407	0.141908	0.131254	0.577195	Ncapd3	78658	0.881888
ENSMUSG00000018166	32.9653	-0.0702406	0.287319	0.132262	0.579038	Erbb3	13867	0.878564
ENSMUSG00000108037	15.8497	-0.0701855	0.319936	0.136853	0.587608	NA	NA	0.863747
ENSMUSG00000033669	229.519	-0.0700817	0.134546	0.126559	0.569456	Zfp7	223669	0.897707
ENSMUSG00000049940	2378.51	-0.0700695	0.118951	0.103408	0.530962	Pgrmc2	70804	0.985445
ENSMUSG00000025981	626.15	-0.0699666	0.13792	0.12986	0.575195	Coq10b	67876	0.886525
ENSMUSG00000029730	3281.7	-0.0699009	0.136364	0.128878	0.573553	Mcm7	17220	0.889822
ENSMUSG00000030533	796.451	-0.0698862	0.122689	0.110921	0.543739	Unc45a	101869	0.954987
ENSMUSG00000021556	1141.77	-0.0698803	0.148768	0.134147	0.58374	Golm1	105348	0.87242
ENSMUSG00000038256	1131.96	-0.0698777	0.139531	0.13126	0.577195	Bcl9	77578	0.881869
ENSMUSG00000019979	1722.18	-0.0698106	0.136001	0.1289	0.573553	Apaf1	11783	0.889746
ENSMUSG00000029464	406.594	-0.0697776	0.131453	0.124336	0.565327	Gpn3	68080	0.905405
ENSMUSG00000095123	98.9649	-0.0697011	0.148554	0.134723	0.584514	NA	NA	0.870559
ENSMUSG00000019943	2923.03	-0.0696357	0.121902	0.110486	0.543428	Atp2b1	67972	0.956692
ENSMUSG00000069135	479.926	-0.0696219	0.139828	0.132353	0.579038	Cep43	75296	0.878267
ENSMUSG00000062098	732.15	-0.0695269	0.149484	0.135325	0.585899	Btbd3	228662	0.868623
ENSMUSG00000079429	88.5621	-0.0695135	0.1799	0.127882	0.571894	Mroh2a	100040766	0.893192
ENSMUSG00000029019	1.80334	-0.0694755	0.398759	0.11706	NA	Nppb	18158	0.931592
ENSMUSG00000083394	1.80461	-0.0694665	0.425521	0.0922114	NA	Gm11703	108167871	1.03522
ENSMUSG00000035929	3045.82	-0.069452	0.308632	0.138024	0.588405	H2-Q4	15015	0.860047
ENSMUSG00000107017	15.4068	-0.0694438	0.245403	0.127649	0.571819	NA	NA	0.893982
ENSMUSG00000038555	9.60852	-0.0694034	0.360388	0.136435	0.586944	Reep2	225362	0.865075
ENSMUSG00000072837	21.3836	-0.0693983	0.251317	0.128694	0.573553	Mir546	723882	0.89044
ENSMUSG00000056133	1.49609	-0.0693034	0.419459	0.098365	NA	Unc93a2	667055	1.00716
ENSMUSG00000085208	2809.4	-0.0692698	0.10511	0.0774316	0.469735	Brip1os	74038	1.11108
ENSMUSG00000098934	17.821	-0.0692494	0.296606	0.137007	0.587608	Gvin-ps4	100417831	0.863258
ENSMUSG00000036918	339.145	-0.0692015	0.277508	0.133903	0.583352	Ttc7	225049	0.873211
ENSMUSG00000106951	154.556	-0.0691357	0.156957	0.135599	0.585905	5930430L01Rik	319982	0.867745
ENSMUSG00000035505	260.075	-0.0691229	0.13359	0.129204	0.574115	Cox18	231430	0.888725
ENSMUSG00000022434	367.112	-0.0690992	0.1492	0.136733	0.587608	Fam118a	73225	0.864125
ENSMUSG00000020614	227.913	-0.069086	0.186623	0.127747	0.571828	Fam20a	208659	0.893648
ENSMUSG00000037815	6075.73	-0.0689095	0.129847	0.12568	0.567872	Ctnna1	12385	0.900735
ENSMUSG00000032412	2762.04	-0.0688545	0.134894	0.131498	0.577616	Atp1b3	11933	0.881082
ENSMUSG00000029767	27978.7	-0.0687819	0.115389	0.101123	0.526822	Calu	12321	0.995149
ENSMUSG00000058317	557.316	-0.0687516	0.140363	0.135796	0.586308	Ube2e2	218793	0.867112
ENSMUSG00000026944	798.639	-0.0687417	0.151641	0.137796	0.588405	Abca2	11305	0.860762
ENSMUSG00000083207	1.65434	-0.0686848	0.42118	0.0964777	NA	Gm14780	100302595	1.01557
ENSMUSG00000006304	4584.8	-0.0686215	0.115832	0.102644	0.529545	Arpc2	76709	0.988668
ENSMUSG00000028518	229.1	-0.0686129	0.185257	0.129416	0.574449	Prkaa2	108079	0.888012
ENSMUSG00000030122	7777.99	-0.0685623	0.133741	0.131514	0.577616	Ptms	69202	0.881029
ENSMUSG00000102559	20.3521	-0.0685563	0.206377	0.127469	0.571362	NA	NA	0.894594
ENSMUSG00000002847	25.2397	-0.0685176	0.257083	0.132517	0.579395	Pla1a	85031	0.877728
ENSMUSG00000032897	825.812	-0.0684763	0.123197	0.117289	0.55341	Nfyc	18046	0.930743
ENSMUSG00000033166	975.131	-0.06846	0.117903	0.107464	0.540188	Dis3	72662	0.968737
ENSMUSG00000021451	15.4724	-0.0684548	0.258034	0.132889	0.580169	Sema4d	20354	0.87651
ENSMUSG00000074269	2.98795	-0.0684364	0.3567	0.139712	NA	Rec114	73673	0.854765
ENSMUSG00000055305	296.337	-0.068382	0.136568	0.134725	0.584514	Zfp93	22755	0.870553
ENSMUSG00000032387	323.044	-0.0683412	0.168768	0.134505	0.584514	Rbpms2	71973	0.871263
ENSMUSG00000098050	81.9782	-0.0682512	0.197177	0.128894	0.573553	NA	NA	0.889768
ENSMUSG00000021823	11306.3	-0.0682305	0.146247	0.139499	0.592078	Vcl	22330	0.855429
ENSMUSG00000040666	4.2931	-0.0681609	0.415702	0.102075	NA	Sh3bgr	50795	0.991082
ENSMUSG00000027889	936.325	-0.0681462	0.145699	0.139717	0.592078	Ampd2	109674	0.854749
ENSMUSG00000037110	334.249	-0.0681277	0.159336	0.138141	0.588405	Ralgapa2	241694	0.859678
ENSMUSG00000041161	165.271	-0.0680639	0.140044	0.13817	0.588405	Otud3	73162	0.859588
ENSMUSG00000052763	439.373	-0.0680626	0.138316	0.137179	0.588002	Zfp212	232784	0.862712
ENSMUSG00000045573	18275.9	-0.0679851	0.240297	0.131647	0.577855	Penk	18619	0.880589
ENSMUSG00000038807	511.011	-0.0677948	0.149665	0.141122	0.594382	Rap1gap2	380711	0.850405
ENSMUSG00000103403	1.73757	-0.0677433	0.420642	0.0967983	NA	NA	NA	1.01413
ENSMUSG00000026123	1502.7	-0.0677249	0.158646	0.13963	0.592078	Plekhb2	226971	0.85502
ENSMUSG00000051397	2.62067	-0.0677091	0.381654	0.130939	NA	Tacstd2	56753	0.882932
ENSMUSG00000010064	13.7617	-0.067696	0.303972	0.143253	0.598936	Slc38a3	76257	0.843896
ENSMUSG00000031024	2431.97	-0.0676043	0.142331	0.140847	0.594173	Denn2b	76954	0.851252
ENSMUSG00000034083	416.811	-0.0674356	0.135533	0.137562	0.588405	Ccdc174	232236	0.861501
ENSMUSG00000024960	1573.31	-0.0672785	0.105038	0.0837685	0.486944	Plcb3	18797	1.07692
ENSMUSG00000034773	155.327	-0.0672746	0.171024	0.13712	0.58792	Hrob	217216	0.862901
ENSMUSG00000105826	5.37764	-0.0672725	0.331057	0.146289	0.60316	NA	NA	0.834787
ENSMUSG00000015647	5149.81	-0.0671548	0.174701	0.136411	0.586944	Lama5	16776	0.86515
ENSMUSG00000041645	3140.78	-0.0671488	0.1391	0.141135	0.594382	Ddx24	27225	0.850364
ENSMUSG00000084408	3.69134	-0.0671418	0.351688	0.14424	NA	NA	NA	0.840913
ENSMUSG00000032806	334.367	-0.0670701	0.126748	0.1288	0.573553	Slc10a3	214601	0.890082
ENSMUSG00000106678	10.4607	-0.0670416	0.265217	0.139001	0.590958	NA	NA	0.856981
ENSMUSG00000010066	1.88037	-0.0670287	0.4019	0.115987	NA	Cacna2d2	56808	0.935591
ENSMUSG00000072437	208.691	-0.0669858	0.172718	0.137523	0.588405	Nanos1	332397	0.861625
ENSMUSG00000026536	3253.7	-0.0668698	0.295971	0.144999	0.601147	Ifi211	381308	0.838634
ENSMUSG00000100599	6.9479	-0.0668502	0.310616	0.146891	0.604276	1700120C14Rik	73600	0.833005
ENSMUSG00000023336	13.0412	-0.0668485	0.359476	0.142875	0.5982	Wfdc1	67866	0.845043
ENSMUSG00000083011	1.48013	-0.0668386	0.413765	0.104004	NA	Gm12816	433745	0.982949
ENSMUSG00000001151	1134.28	-0.0668084	0.12818	0.131965	0.578319	Pcnt	18541	0.87954
ENSMUSG00000072763	80.5936	-0.0667937	0.163425	0.141136	0.594382	5430403G16Rik	77200	0.850363
ENSMUSG00000041801	1682.19	-0.0667211	0.139885	0.143187	0.598936	Phlda3	27280	0.844096
ENSMUSG00000054051	516.662	-0.0667184	0.119385	0.117452	0.553464	Ercc6	319955	0.93014
ENSMUSG00000024174	227.776	-0.0666309	0.136623	0.141601	0.595426	Pot1b	72836	0.848933
ENSMUSG00000022637	611.801	-0.0666238	0.120934	0.120831	0.560093	Cblb	208650	0.91782
ENSMUSG00000006519	673.009	-0.0665907	0.186796	0.135462	0.585905	Cyba	13057	0.868184
ENSMUSG00000042787	218.475	-0.0665513	0.127458	0.13203	0.578319	Exog	208194	0.879328
ENSMUSG00000106022	5.60822	-0.0664815	0.29313	0.145942	0.602577	NA	NA	0.83582
ENSMUSG00000085788	1.6272	-0.0664615	0.415812	0.10173	NA	NA	NA	0.992549
ENSMUSG00000061533	449.177	-0.0663159	0.165884	0.141874	0.595804	Cep128	75216	0.848098
ENSMUSG00000017146	678.308	-0.0662345	0.16275	0.143202	0.598936	Brca1	12189	0.844052
ENSMUSG00000047990	4.55479	-0.0662314	0.40436	0.1139	NA	C2cd4a	244911	0.943475
ENSMUSG00000074467	4.82385	-0.0661906	0.372616	0.138727	NA	NA	NA	0.857839
ENSMUSG00000018411	4.27487	-0.0661817	0.33035	0.149794	NA	Mapt	17762	0.824505
ENSMUSG00000020262	253.616	-0.066171	0.168697	0.141416	0.594992	Adarb1	110532	0.8495
ENSMUSG00000033632	276.244	-0.0661377	0.127687	0.134123	0.58374	AW554918	225289	0.872496
ENSMUSG00000036712	1502.05	-0.0660295	0.134802	0.142623	0.597953	Cyld	74256	0.84581
ENSMUSG00000028837	1423.19	-0.065887	0.110508	0.101649	0.528066	Psmb2	26445	0.992897
ENSMUSG00000030889	5.08203	-0.0658833	0.389662	0.127675	NA	Vwa3a	233813	0.893894
ENSMUSG00000074766	206.625	-0.0658133	0.212566	0.136423	0.586944	Ism1	319909	0.865114
ENSMUSG00000039891	67.9162	-0.0657782	0.21585	0.136674	0.587559	Txlnb	378431	0.864316
ENSMUSG00000028885	477.871	-0.0657493	0.16925	0.142632	0.597953	Smpdl3b	100340	0.845783
ENSMUSG00000028793	687.297	-0.0657214	0.123709	0.129718	0.575029	Rnf19b	75234	0.887001
ENSMUSG00000054280	1052.1	-0.0656447	0.210188	0.136945	0.587608	Prr14l	215476	0.863454
ENSMUSG00000049971	8.88342	-0.0656437	0.2863	0.147863	0.605934	Glt1d1	319804	0.830139
ENSMUSG00000062794	78.0138	-0.0656426	0.153973	0.147908	0.605934	Zfp599	235048	0.830009
ENSMUSG00000097275	15.3156	-0.0656221	0.252492	0.14177	0.595791	NA	NA	0.848417
ENSMUSG00000028007	2417.77	-0.0656156	0.139883	0.147521	0.605502	Snx7	76561	0.831147
ENSMUSG00000042625	931.005	-0.0656059	0.11242	0.107222	0.540188	Safb2	224902	0.969718
ENSMUSG00000089735	1.59528	-0.0656042	0.413397	0.104261	NA	Gm8428	667028	0.981879
ENSMUSG00000041720	1066.75	-0.0655886	0.128013	0.136957	0.587608	Pi4ka	224020	0.863414
ENSMUSG00000032328	4677.65	-0.0655325	0.0992839	0.0762441	0.467277	Tmem30a	69981	1.11779
ENSMUSG00000029470	1096.96	-0.0655192	0.12617	0.134584	0.584514	P2rx4	18438	0.871007
ENSMUSG00000039616	111.918	-0.065485	0.182072	0.14001	0.592488	Mocos	68591	0.85384
ENSMUSG00000043279	1767.45	-0.0654457	0.147448	0.149589	0.609877	Trim56	384309	0.825101
ENSMUSG00000107171	4.95241	-0.0654201	0.337078	0.151718	NA	NA	NA	0.818964
ENSMUSG00000070427	69.6749	-0.065409	0.25149	0.142371	0.597503	Il18bp	16068	0.846579
ENSMUSG00000021645	482.895	-0.065307	0.161707	0.146688	0.603722	Smn1	20595	0.833605
ENSMUSG00000040667	1479.67	-0.0652581	0.119011	0.123013	0.563651	Nup88	19069	0.91005
ENSMUSG00000036502	2.18751	-0.0652149	0.367623	0.143301	NA	Tmem255a	245386	0.843752
ENSMUSG00000032127	1143.83	-0.0651992	0.127625	0.138128	0.588405	Vps11	71732	0.859719
ENSMUSG00000027015	96.6317	-0.0651634	0.252435	0.143438	0.598936	Cybrd1	73649	0.843335
ENSMUSG00000050714	256.255	-0.0651319	0.125719	0.135607	0.585905	Zbtb26	320633	0.867718
ENSMUSG00000006676	3005.65	-0.0650726	0.129481	0.141149	0.594382	Usp19	71472	0.850321
ENSMUSG00000038871	323.793	-0.0650476	0.191011	0.139968	0.592483	Bpgm	12183	0.85397
ENSMUSG00000037010	637.649	-0.0649086	0.146836	0.151618	0.612246	Apln	30878	0.81925
ENSMUSG00000053581	620.994	-0.0649051	0.130723	0.14337	0.598936	Zfand2a	100494	0.843541
ENSMUSG00000046714	339.659	-0.0648885	0.174525	0.143915	0.599975	Foxc2	14234	0.841894
ENSMUSG00000036596	12.4472	-0.0648747	0.3355	0.153631	0.615199	Cpz	242939	0.81352
ENSMUSG00000078154	63.8933	-0.0648288	0.208964	0.139764	0.592078	Gm12184	100039945	0.854604
ENSMUSG00000015745	135.82	-0.0648193	0.210836	0.139832	0.592078	Plekho1	67220	0.854393
ENSMUSG00000069255	96.9373	-0.0647892	0.144203	0.151945	0.612517	Dusp22	105352	0.818314
ENSMUSG00000097354	30.8771	-0.0647562	0.219801	0.140509	0.593387	2310001H17Rik	76432	0.852297
ENSMUSG00000108815	7.90251	-0.0647383	0.453489	0.0646745	0.436986	NA	NA	1.18927
ENSMUSG00000086472	9.17292	-0.0647141	0.285636	0.15122	0.611315	NA	NA	0.820391
ENSMUSG00000115317	3.16268	-0.064694	0.386705	0.131446	NA	Gm32618	102635226	0.881251
ENSMUSG00000081738	6.41562	-0.0646432	0.332342	0.154699	0.616642	NA	NA	0.810511
ENSMUSG00000036123	2.45045	-0.0646374	0.371114	0.142597	NA	Slc9a3	105243	0.84589
ENSMUSG00000037493	172.687	-0.0646249	0.151516	0.152127	0.612713	Cib2	56506	0.817794
ENSMUSG00000018263	834.518	-0.0645788	0.250224	0.145222	0.601147	Tbx5	21388	0.837966
ENSMUSG00000091649	334.671	-0.0645305	0.324399	0.155503	0.618289	Phf11b	236451	0.80826
ENSMUSG00000105472	1.78099	-0.0644051	0.388095	0.130576	NA	NA	NA	0.884138
ENSMUSG00000003680	352.214	-0.0643398	0.147575	0.153752	0.615346	Taf6l	225895	0.813178
ENSMUSG00000003680	352.214	-0.0643398	0.147575	0.153752	0.615346	Gm2518	100039957	0.813178
ENSMUSG00000032690	1652.34	-0.0643069	0.341552	0.154519	0.616453	Oas2	246728	0.811018
ENSMUSG00000046687	32.338	-0.064244	0.208368	0.141838	0.595804	Gm5424	432466	0.848208
ENSMUSG00000008658	5.26467	-0.0642302	0.323575	0.156566	NA	Rbfox1	268859	0.805303
ENSMUSG00000024993	627.379	-0.0642147	0.150174	0.153907	0.615717	Dennd10	67894	0.81274
ENSMUSG00000025224	2436.9	-0.0641668	0.132709	0.148697	0.607597	Gbf1	107338	0.827699
ENSMUSG00000053925	12.2224	-0.0641329	0.263279	0.149327	0.609098	NA	NA	0.825862
ENSMUSG00000071796	1214.62	-0.0641177	0.107383	0.101361	0.527607	6820431F20Rik	547150	0.994127
ENSMUSG00000104720	2.90636	-0.0641092	0.351944	0.152462	NA	NA	NA	0.81684
ENSMUSG00000038467	3403.36	-0.0641056	0.123691	0.136978	0.587608	Chmp4b	75608	0.863349
ENSMUSG00000061589	915.509	-0.0640771	0.135032	0.151062	0.611186	Dot1l	208266	0.820846
ENSMUSG00000041859	3249.59	-0.0640506	0.133216	0.149678	0.610072	Mcm3	17215	0.824841
ENSMUSG00000037020	473.518	-0.0640409	0.157368	0.152629	0.61354	Wdr62	233064	0.816363
ENSMUSG00000089702	18.3864	-0.06404	0.228684	0.143987	0.600086	NA	NA	0.841676
ENSMUSG00000040003	256.1	-0.06401	0.169674	0.148455	0.607118	Magi2	50791	0.828406
ENSMUSG00000036412	261.327	-0.0639959	0.212056	0.142823	0.5982	Arsi	545260	0.845203
ENSMUSG00000106874	16.6731	-0.0639864	0.223968	0.143675	0.599316	NA	NA	0.842619
ENSMUSG00000022951	628.891	-0.0639759	0.129266	0.145787	0.602569	Rcan1	54720	0.836281
ENSMUSG00000006344	66.2795	-0.0639514	0.157445	0.152928	0.614234	Ggt5	23887	0.815513
ENSMUSG00000057156	155.808	-0.0639295	0.145106	0.155389	0.618003	Homez	239099	0.808579
ENSMUSG00000029168	3.26722	-0.063814	0.355406	0.152046	NA	Dpysl5	65254	0.818025
ENSMUSG00000103436	50.0064	-0.0637976	0.22892	0.144921	0.601147	NA	NA	0.838868
ENSMUSG00000085819	1.65778	-0.0637897	0.3873	0.131935	NA	NA	NA	0.87964
ENSMUSG00000026082	1061.08	-0.0637615	0.128536	0.145842	0.602569	Rev1	56210	0.836118
ENSMUSG00000098062	2.75632	-0.0637549	0.34718	0.154892	NA	NA	NA	0.809971
ENSMUSG00000028609	946.523	-0.0637464	0.117829	0.127461	0.571362	Magoh	17149	0.894624
ENSMUSG00000085811	2.6284	-0.0636285	0.341896	0.156557	NA	Cep112it	629945	0.805329
ENSMUSG00000040174	381.688	-0.0635837	0.116742	0.125896	0.568175	Alkbh3	69113	0.899989
ENSMUSG00000026669	402.453	-0.0635802	0.149594	0.15642	0.619909	Mcm10	70024	0.805707
ENSMUSG00000001751	777.311	-0.0634755	0.144731	0.157183	0.619909	Naglu	27419	0.803594
ENSMUSG00000052724	3.0197	-0.0634483	0.353877	0.153604	NA	NA	NA	0.813598
ENSMUSG00000049265	8.7766	-0.0634226	0.34338	0.156861	0.619909	Kcnk3	16527	0.804485
ENSMUSG00000022945	1311.25	-0.0632708	0.155095	0.156206	0.619903	Chaf1b	110749	0.806301
ENSMUSG00000039097	1.85442	-0.0632366	0.411331	0.106229	NA	Rln1	19773	0.973756
ENSMUSG00000030659	1451.81	-0.0632302	0.16188	0.153991	0.615717	Nucb2	53322	0.812506
ENSMUSG00000030465	915.14	-0.063227	0.119143	0.132633	0.579395	Psd3	234353	0.87735
ENSMUSG00000001089	3306.06	-0.0632216	0.0991975	0.0841019	0.487524	Luzp1	269593	1.07519
ENSMUSG00000034292	410.309	-0.0631757	0.120323	0.135225	0.585813	Traf3ip1	74019	0.868944
ENSMUSG00000053702	24.6782	-0.0630918	0.247905	0.150527	0.610543	Nebl	74103	0.822384
ENSMUSG00000029681	419.247	-0.0629703	0.128838	0.149901	0.610298	Bcl7b	12054	0.824196
ENSMUSG00000028655	12.9014	-0.0628972	0.314894	0.161382	0.624991	Mfsd2a	76574	0.792145
ENSMUSG00000043219	17.8011	-0.0628481	0.216376	0.147322	0.605061	Hoxa6	15403	0.831731
ENSMUSG00000073144	7.48402	-0.0628403	0.308769	0.161324	0.624991	4930599N23Rik	75379	0.7923
ENSMUSG00000042129	19.6747	-0.0627152	0.273611	0.156893	0.619909	Rassf4	213391	0.804397
ENSMUSG00000021583	1882.77	-0.0627135	0.165669	0.154514	0.616453	Erap1	80898	0.811031
ENSMUSG00000027323	571.982	-0.0626911	0.126015	0.147372	0.605061	Rad51	19361	0.831585
ENSMUSG00000036995	442.34	-0.0626517	0.166251	0.154535	0.616453	Asap3	230837	0.810973
ENSMUSG00000027883	3148.22	-0.062521	0.164306	0.155724	0.618937	Gpsm2	76123	0.807646
ENSMUSG00000106443	1.91711	-0.0624627	0.387675	0.132922	NA	NA	NA	0.876402
ENSMUSG00000051279	1625.85	-0.0624609	0.155888	0.159017	0.622599	Gdf6	242316	0.798557
ENSMUSG00000052525	29.4794	-0.0624499	0.19035	0.149356	0.609098	Spdya	70891	0.825778
ENSMUSG00000047253	4.03414	-0.0624461	0.330433	0.162358	NA	Krtap1-5	69664	0.789525
ENSMUSG00000079505	46.9023	-0.0624064	0.22992	0.150401	0.610543	NA	NA	0.822751
ENSMUSG00000051515	9.1799	-0.0624041	0.3131	0.163204	0.628735	Fam181b	58238	0.787268
ENSMUSG00000032306	345.999	-0.0623472	0.126156	0.149242	0.609098	Mpi	110119	0.826109
ENSMUSG00000086815	2.65426	-0.062347	0.380669	0.139552	NA	3110082J24Rik	433868	0.855264
ENSMUSG00000086067	2.8779	-0.0623191	0.376316	0.143213	NA	NA	NA	0.844018
ENSMUSG00000023755	63.1842	-0.062277	0.157127	0.15929	0.623333	Rhebl1	69159	0.797813
ENSMUSG00000100510	24.2269	-0.062269	0.338334	0.161666	0.62576	Hand2os1	102636514	0.791381
ENSMUSG00000010205	2285.14	-0.062197	0.104009	0.100831	0.525894	Raver1	71766	0.996404
ENSMUSG00000036687	98.8689	-0.0621836	0.271108	0.158589	0.621332	Tmem184a	231832	0.799727
ENSMUSG00000024018	220.327	-0.0621758	0.147359	0.162314	0.626772	Ccdc167	68597	0.789645
ENSMUSG00000022103	2.34887	-0.0621509	0.364167	0.151935	NA	Gfra2	14586	0.818342
ENSMUSG00000085604	11.4585	-0.0621295	0.280163	0.160478	0.624388	NA	NA	0.794584
ENSMUSG00000039318	1573.74	-0.0621145	0.105209	0.104386	0.532952	Rab3gap2	98732	0.981356
ENSMUSG00000040249	24274	-0.0621129	0.0995181	0.0891948	0.499584	Lrp1	16971	1.04966
ENSMUSG00000025962	478.552	-0.0620554	0.13837	0.161841	0.625773	Fastkd2	75619	0.790912
ENSMUSG00000053113	524.258	-0.0620461	0.215646	0.150374	0.610543	Socs3	12702	0.822828
ENSMUSG00000023942	2207.31	-0.0620024	0.161973	0.158546	0.621332	Slc29a1	63959	0.799845
ENSMUSG00000037868	189.852	-0.0619573	0.20797	0.150382	0.610543	Egr2	13654	0.822805
ENSMUSG00000021959	2884.58	-0.0619425	0.16397	0.158027	0.620722	Lats2	50523	0.801267
ENSMUSG00000047988	6.61286	-0.0619312	0.280393	0.161337	0.624991	4933428G20Rik	100141474	0.792265
ENSMUSG00000020467	1438.54	-0.0617984	0.355717	0.157275	0.619909	Efemp1	216616	0.803341
ENSMUSG00000026238	32430.1	-0.0617977	0.111645	0.122539	0.56322	Ptma	19231	0.911725
ENSMUSG00000085852	5.14862	-0.0617966	0.3364	0.163641	NA	Gm13807	639658	0.786109
ENSMUSG00000005237	21.137	-0.0617925	0.307015	0.16531	0.631827	Dnah2	327954	0.7817
ENSMUSG00000047098	645.326	-0.0617849	0.140526	0.163708	0.629661	Rnf31	268749	0.785929
ENSMUSG00000073427	67.358	-0.0617021	0.155535	0.162083	0.626214	Gm4924	237412	0.790261
ENSMUSG00000021509	2.32173	-0.0616578	0.362622	0.153982	NA	Slc25a48	328258	0.812531
ENSMUSG00000037519	1728.11	-0.0616184	0.125044	0.151157	0.611315	Ppfia1	233977	0.820573
ENSMUSG00000039375	40.5915	-0.0616149	0.233378	0.154056	0.615717	Wdr17	244484	0.812323
ENSMUSG00000020848	127.794	-0.0615677	0.18443	0.153606	0.615199	Doc2b	13447	0.813591
ENSMUSG00000041736	1281.39	-0.0615552	0.125783	0.152591	0.61354	Tspo	12257	0.816472
ENSMUSG00000020357	256.421	-0.0615398	0.214323	0.152289	0.612891	Flt4	14257	0.817333
ENSMUSG00000038781	32.0446	-0.0614989	0.219375	0.152836	0.614205	Stap2	106766	0.815773
ENSMUSG00000105198	6.67511	-0.0614687	0.280753	0.163329	0.628735	NA	NA	0.786936
ENSMUSG00000005267	215.37	-0.0614511	0.133276	0.1616	0.625669	Zfp287	170740	0.79156
ENSMUSG00000053877	3722.74	-0.0614452	0.114757	0.13181	0.578224	Srcap	100043597	0.88005
ENSMUSG00000098794	75.6153	-0.0614381	0.140974	0.165322	0.631827	NA	NA	0.781669
ENSMUSG00000027698	379.718	-0.0614059	0.137046	0.164186	0.630668	Nceh1	320024	0.784664
ENSMUSG00000073489	2611.71	-0.061382	0.297964	NA	NA	Ifi204	15951	NA
ENSMUSG00000019478	214.948	-0.0613524	0.128506	0.157276	0.619909	Rab4a	19341	0.803338
ENSMUSG00000094686	1.65466	-0.0613196	0.378458	0.142941	NA	Ccl21a	18829	0.844844
ENSMUSG00000041617	70.9609	-0.0612304	0.176496	0.156679	0.619909	Ccdc74a	72315	0.80499
ENSMUSG00000100572	1.64987	-0.0612142	0.378145	0.143373	NA	2410021H03Rik	69750	0.843533
ENSMUSG00000023010	7676.72	-0.0611885	0.115824	0.135575	0.585905	Tmbim6	110213	0.867819
ENSMUSG00000020641	1856.89	-0.0611535	0.331833	0.166711	0.634527	Rsad2	58185	0.778035
ENSMUSG00000032035	762.829	-0.0611393	0.144161	0.166887	0.634699	Ets1	23871	0.777578
ENSMUSG00000066170	3.83359	-0.0611329	0.322809	0.167863	NA	NA	NA	0.775046
ENSMUSG00000027615	323.718	-0.0611223	0.123911	0.151857	0.612517	Hps3	12807	0.818565
ENSMUSG00000003271	11.2994	-0.0610977	0.237463	0.156821	0.619909	Sult2b1	54200	0.804596
ENSMUSG00000003271	11.2994	-0.0610977	0.237463	0.156821	0.619909	Gm5897	545963	0.804596
ENSMUSG00000114278	13.5629	-0.0610833	0.312881	0.16835	0.636133	NA	NA	0.773788
ENSMUSG00000036503	1890.99	-0.061079	0.139098	0.166464	0.633918	Rnf13	24017	0.778679
ENSMUSG00000031824	188.04	-0.0610765	0.152156	0.165701	0.632163	6430548M08Rik	234797	0.780676
ENSMUSG00000040495	1.79079	-0.0610256	0.381795	0.140226	NA	Chrm4	12672	0.853173
ENSMUSG00000057440	408.717	-0.0609821	0.17093	0.159286	0.623333	Mpp7	75739	0.797822
ENSMUSG00000032261	369.743	-0.0609753	0.219758	0.154994	0.616768	Sh3bgrl2	212531	0.809685
ENSMUSG00000028383	679.685	-0.060962	0.110804	0.124546	0.565435	Hsdl2	72479	0.90467
ENSMUSG00000032555	3399.41	-0.0609456	0.115887	0.136967	0.587608	Topbp1	235559	0.863383
ENSMUSG00000028796	1475.4	-0.0609404	0.110109	0.122863	0.563651	Phc2	54383	0.910578
ENSMUSG00000050043	1332.19	-0.0609308	0.108275	0.118088	0.554806	Tmx2	66958	0.927795
ENSMUSG00000020277	889.286	-0.0608895	0.133031	0.164084	0.630608	Pfkl	18641	0.784934
ENSMUSG00000039156	673.996	-0.0608675	0.118386	0.142835	0.5982	Stim2	116873	0.845165
ENSMUSG00000034336	3.79412	-0.0608621	0.321391	0.16899	NA	Ina	226180	0.772138
ENSMUSG00000075316	2.86167	-0.0608403	0.418241	0.0970708	NA	Scn9a	20274	1.01291
ENSMUSG00000049001	994.114	-0.0608158	0.28639	0.16702	0.634756	Ndnf	68169	0.777231
ENSMUSG00000026927	831.665	-0.060811	0.129126	0.160694	0.624406	Entr1	68112	0.794
ENSMUSG00000090031	36.2689	-0.0607991	0.179728	0.157562	0.620059	NA	NA	0.80255
ENSMUSG00000038552	534.465	-0.0607954	0.141082	0.168188	0.636133	Fndc4	64339	0.774205
ENSMUSG00000033323	626.952	-0.0607224	0.121722	0.150131	0.610543	Ctdp1	67655	0.823528
ENSMUSG00000034601	528.192	-0.0606756	0.108233	0.119233	0.556114	2700049A03Rik	76967	0.923605
ENSMUSG00000096977	2.80341	-0.0605526	0.344026	0.165663	NA	NA	NA	0.780774
ENSMUSG00000014850	405.768	-0.0604956	0.129654	0.162859	0.627883	Msh3	17686	0.788188
ENSMUSG00000046562	803.053	-0.0604781	0.113602	0.134014	0.583511	Unc119b	106840	0.872849
ENSMUSG00000071713	14.0522	-0.0604508	0.34516	0.165583	0.632045	Csf2rb	12983	0.780984
ENSMUSG00000030276	35.1383	-0.0604432	0.185813	0.15778	0.620416	Ttll3	101100	0.801949
ENSMUSG00000102704	4.99638	-0.0604423	0.330703	0.169456	NA	NA	NA	0.770942
ENSMUSG00000002748	5897.5	-0.0604273	0.116207	0.140394	0.593387	Baz1b	22385	0.852653
ENSMUSG00000059518	512.513	-0.0604176	0.119698	0.147872	0.605934	Znhit1	70103	0.830114
ENSMUSG00000028991	1297.19	-0.0604153	0.107148	0.117586	0.553741	Mtor	56717	0.929643
ENSMUSG00000048897	328.758	-0.0603994	0.116633	0.141497	0.595161	Zfp710	209225	0.849251
ENSMUSG00000092274	4150.85	-0.060397	0.127744	0.161119	0.624917	Neat1	66961	0.792854
ENSMUSG00000029687	1437.89	-0.0603149	0.127531	0.161267	0.624991	Ezh2	14056	0.792456
ENSMUSG00000022718	1215.41	-0.0603064	0.173566	0.161139	0.624917	Dgcr8	94223	0.7928
ENSMUSG00000005803	607.194	-0.0603018	0.143109	0.170551	0.63984	Sqor	59010	0.768146
ENSMUSG00000053198	331.087	-0.0602983	0.13612	0.168895	0.637111	Prx	19153	0.772384
ENSMUSG00000036928	108.938	-0.0602866	0.209468	0.157129	0.619909	Stag3	50878	0.803743
ENSMUSG00000085884	3.96667	-0.0602833	0.367883	0.153462	NA	NA	NA	0.813998
ENSMUSG00000073409	342.97	-0.0602269	0.335723	0.169179	0.637607	H2-Q6	110557	0.771654
ENSMUSG00000015804	784.26	-0.060195	0.11387	0.136149	0.586944	Med28	66999	0.865986
ENSMUSG00000025075	1.85021	-0.0601931	0.384357	0.138539	NA	Habp2	226243	0.858429
[truncated: 16,335 more rows]

## Sheet: DE_MRTFdKO vs WT_T2
ENSEMBL	baseMean	log2FoldChange	lfcSE	pvalue	padj	SYMBOL	ENTREZID	-LOG10(pvalue)
ENSMUSG00000081214	45.1141	-21.6389	3.83006	NA	NA	NA	NA	NA		Significantly downregulated in Mrtfa-/- Mrtfbf/f ("MRTFdKO") vs WT
ENSMUSG00000081604	28.4763	-21.032	3.86958	NA	NA	LOC108167922	108167922	NA		Significantly upregulated in Mrtfa-/- Mrtfbf/f ("MRTFdKO") vs WT
ENSMUSG00000020155	54.4	-7.56932	2.75171	NA	NA	Kcnmb1	16533	NA		No significant change
ENSMUSG00000022686	41.1675	-5.90006	2.16184	5.92049e-07	0.000151876	B3gnt5	108105	6.22764
ENSMUSG00000059430	136.48	-5.30979	0.743222	8.21681e-16	1.1271e-12	Actg2	11468	15.0853
ENSMUSG00000046352	3321.13	-4.87067	0.626295	6.05146e-17	1.15322e-13	Gjb2	14619	16.2181
ENSMUSG00000015468	39.1271	-4.25375	0.872059	2.4737e-08	1.02823e-05	Notch4	18132	7.60665
ENSMUSG00000110040	11.8436	-4.08608	2.32866	1.10209e-05	0.00152701	NA	NA	4.95778
ENSMUSG00000001349	1749.63	-3.65979	1.19607	5.32607e-06	0.000830201	Cnn1	12797	5.27359
ENSMUSG00000026994	56.2835	-3.315	0.548416	2.06482e-10	1.28742e-07	Galnt3	14425	9.68512
ENSMUSG00000036918	471.47	-3.30388	0.309324	2.60782e-27	1.19238e-23	Ttc7	225049	26.5837
ENSMUSG00000041886	35.6488	-3.30075	1.49566	2.13735e-05	0.00242297	Macc1	238455	4.67013
ENSMUSG00000028572	56.3126	-3.25459	0.441433	2.97004e-14	3.70364e-11	Hook1	77963	13.5272
ENSMUSG00000026413	210.674	-3.24979	0.833407	1.75362e-06	0.000343635	Pkp1	18772	5.75606
ENSMUSG00000018507	62.0295	-3.19976	0.581208	4.37906e-09	2.22472e-06	Trpv2	22368	8.35862
ENSMUSG00000078302	105.837	-3.13851	0.515167	1.62259e-10	1.05986e-07	Foxd1	15229	9.78979
ENSMUSG00000047443	227.561	-3.10982	0.260006	1.35131e-33	9.26794e-30	Erfe	227358	32.8692
ENSMUSG00000048120	28.0446	-2.98547	1.25633	2.50171e-05	0.00266015	Entpd1	12495	4.60176
ENSMUSG00000005611	135.349	-2.94854	0.611004	1.03539e-07	3.64167e-05	Irag1	17540	6.98489
ENSMUSG00000005251	112.17	-2.93232	1.08419	1.68333e-05	0.00204338	Ripk4	72388	4.77383
ENSMUSG00000025666	411.942	-2.90766	0.468079	7.5118e-11	5.42313e-08	Tmem47	192216	10.1243
ENSMUSG00000032380	39.7366	-2.89846	0.782271	3.0138e-06	0.000558652	Dapk2	13143	5.52089
ENSMUSG00000102742	116.636	-2.88589	0.8663	6.30078e-06	0.000949756	Pcdhga11	93723	5.20061
ENSMUSG00000027315	25.0144	-2.8845	1.60161	4.99022e-05	0.00450335	Spint1	20732	4.30188
ENSMUSG00000027199	74.7649	-2.70525	1.31386	4.67472e-05	0.00427488	Gatm	67092	4.33024
ENSMUSG00000026579	12.9494	-2.66515	1.51341	6.6906e-05	0.00554596	F5	14067	4.17453
ENSMUSG00000022332	326.367	-2.65312	1.05618	2.60826e-05	0.00275212	Khdrbs3	13992	4.58365
ENSMUSG00000029372	211.138	-2.62189	2.1888	NA	NA	Ppbp	57349	NA
ENSMUSG00000022602	340.644	-2.57993	0.400129	1.27852e-11	1.09609e-08	Arc	11838	10.8933
ENSMUSG00000017817	737.944	-2.56078	0.715169	3.95013e-06	0.000693827	Jph2	59091	5.40339
ENSMUSG00000019789	40.5718	-2.49039	1.26989	6.25059e-05	0.00532542	Hey2	15214	4.20408
ENSMUSG00000021950	1130.51	-2.48873	0.697218	3.99594e-06	0.000693827	Anxa8	11752	5.39838
ENSMUSG00000042367	208.382	-2.3983	0.805998	1.29841e-05	0.00172358	Gjb3	14620	4.88659
ENSMUSG00000059991	63.7893	-2.39594	1.42088	9.47776e-05	0.00688458	Nptx2	53324	4.02329
ENSMUSG00000037999	188.266	-2.37162	0.709755	6.37258e-06	0.000950138	Arap2	212285	5.19568
ENSMUSG00000052396	87.1855	-2.34943	0.536964	3.77714e-07	0.00010159	Mogat2	233549	6.42284
ENSMUSG00000004891	1323.04	-2.34226	0.668688	4.46508e-06	0.000737922	Nes	18008	5.35017
ENSMUSG00000026167	100.816	-2.33707	1.29704	8.61883e-05	0.00660472	Wnt10a	22409	4.06455
ENSMUSG00000034205	1178.3	-2.22433	1.4679	0.000134396	0.00897317	Loxl2	94352	3.87161
ENSMUSG00000056888	260.412	-2.1251	1.0858	7.69691e-05	0.00613829	Glipr1	73690	4.11368
ENSMUSG00000097352	28.6656	-2.12226	1.1657	9.5674e-05	0.00690716	NA	NA	4.01921
ENSMUSG00000029019	19.3224	-2.10506	1.58926	0.000181242	0.010952	Nppb	18158	3.74174
ENSMUSG00000050395	8.69705	-2.10129	2.05037	0.000159343	0.010119	Tnfsf15	326623	3.79767
ENSMUSG00000020911	555.462	-2.09632	0.778189	2.18058e-05	0.00245172	Krt19	16669	4.66143
ENSMUSG00000030560	149.899	-2.08147	0.708296	1.36938e-05	0.00172649	Ctsc	13032	4.86348
ENSMUSG00000021613	49.2511	-2.05051	0.821368	3.1252e-05	0.00315208	Hapln1	12950	4.50512
ENSMUSG00000037185	65.1913	-2.02518	0.68892	1.357e-05	0.00172649	Krt80	74127	4.86742
ENSMUSG00000054889	36.045	-1.99076	1.22654	0.000139747	0.00926044	Dsp	109620	3.85466
ENSMUSG00000000303	60.4971	-1.98831	1.23979	0.00014417	0.00941707	Cdh1	12550	3.84112
ENSMUSG00000026979	54.8082	-1.97988	1.3046	0.000164804	0.0102755	Psd4	215632	3.78303
ENSMUSG00000004951	227.347	-1.96362	0.398089	2.18797e-08	9.37887e-06	Hspb1	15507	7.65996
ENSMUSG00000010492	26.4269	-1.93955	1.61217	0.000240434	0.01339	Uckl1os	100271841	3.619
ENSMUSG00000063171	293.678	-1.83451	0.921267	7.97016e-05	0.00631946	Rps4l	66184	4.09853
ENSMUSG00000020000	30.3891	-1.81285	1.41519	0.000260201	0.0139421	Moxd1	59012	3.58469
ENSMUSG00000006219	641.76	-1.80746	0.307358	1.0002e-10	6.85987e-08	Fblim1	74202	9.99991
ENSMUSG00000078202	51.419	-1.74762	0.950783	0.000107636	0.00757149	Nrarp	67122	3.96804
ENSMUSG00000034275	126.609	-1.70081	0.296783	2.19882e-10	1.31136e-07	Igsf9b	235086	9.65781
ENSMUSG00000092060	221.539	-1.63951	0.550672	1.20249e-05	0.00163313	Bend4	666938	4.91992
ENSMUSG00000045903	23.5004	-1.63828	1.31456	0.000318694	0.0161311	Npas4	225872	3.49663
ENSMUSG00000031075	639.151	-1.62693	0.400344	6.39316e-07	0.00015493	Ano1	101772	6.19428
ENSMUSG00000022860	58.079	-1.58621	1.41531	0.000395558	0.018926	Chodl	246048	3.40279
ENSMUSG00000027956	139.682	-1.57663	0.734862	6.3497e-05	0.00535701	Tmem144	70652	4.19725
ENSMUSG00000024521	629.814	-1.57333	0.170203	4.67673e-22	1.60377e-18	Pmaip1	58801	21.3301
ENSMUSG00000048696	471.665	-1.5546	0.253167	1.7734e-11	1.36534e-08	Mex3d	237400	10.7512
ENSMUSG00000026308	32.4505	-1.51802	1.06706	0.000254803	0.0137754	Klhl30	70788	3.59379
ENSMUSG00000042453	167.279	-1.51644	0.841822	0.000124189	0.00843314	Reln	19699	3.90592
ENSMUSG00000042734	365.73	-1.51459	0.458356	5.7128e-06	0.000870694	Ttc9	69480	5.24315
ENSMUSG00000038903	102.18	-1.49546	0.6279	4.10732e-05	0.00389444	Ccdc68	381175	4.38644
ENSMUSG00000074227	69.9294	-1.4933	0.963416	0.000202623	0.0118777	Spint2	20733	3.69331
ENSMUSG00000021360	355.738	-1.49174	0.543283	1.98439e-05	0.00228738	Gcnt2	14538	4.70237
ENSMUSG00000019256	1431.37	-1.44484	0.2279	5.55094e-12	5.43873e-09	Ahr	11622	11.2556
ENSMUSG00000032092	63.1976	-1.42159	1.10534	0.000348126	0.0170768	Mpzl2	14012	3.45826
ENSMUSG00000001435	2212.88	-1.41681	0.172349	4.8119e-18	1.10008e-14	Col18a1	12822	17.3177
ENSMUSG00000003452	131.873	-1.37545	0.323451	3.52901e-07	9.87907e-05	Bicd1	12121	6.45235
ENSMUSG00000034394	260.779	-1.36156	0.966874	0.000285026	0.0148907	Lif	16878	3.54511
ENSMUSG00000061751	299.065	-1.34368	0.456647	1.35669e-05	0.00172649	Kalrn	545156	4.86752
ENSMUSG00000021457	235.802	-1.32049	0.383952	4.28571e-06	0.000717824	Syk	20963	5.36798
ENSMUSG00000053475	112.527	-1.30314	0.613934	7.25543e-05	0.00585428	Tnfaip6	21930	4.13934
ENSMUSG00000041449	14.6986	-1.29614	1.50886	0.000701715	0.0277587	Serpina3h	546546	3.15384
ENSMUSG00000038319	28.3662	-1.28315	0.865751	0.000257238	0.0138374	Kcnh2	16511	3.58966
ENSMUSG00000027506	908.207	-1.25841	0.652758	0.000108364	0.0075838	Tpd52	21985	3.96512
ENSMUSG00000024486	1216.55	-1.25536	0.464123	2.31457e-05	0.00253992	Hbegf	15200	4.63553
ENSMUSG00000063275	364.272	-1.23656	0.520644	4.5515e-05	0.00421844	Hacd1	30963	4.34185
ENSMUSG00000032702	1811.1	-1.21011	0.406015	1.30679e-05	0.00172358	Kank1	107351	4.8838
ENSMUSG00000031972	376.436	-1.20104	1.72479	0.000634705	0.0258346	Acta1	11459	3.19743
ENSMUSG00000045917	152.92	-1.18541	0.675941	0.00015901	0.010119	Tmem268	230279	3.79858
ENSMUSG00000019970	5584.57	-1.17735	0.256559	1.19629e-07	4.10239e-05	Sgk1	20393	6.92216
ENSMUSG00000056665	42.4022	-1.16895	0.570072	8.94981e-05	0.00672157	Them6	223626	4.04819
ENSMUSG00000025429	205.298	-1.16512	0.848785	0.000345557	0.0170768	Pstpip2	19201	3.46148
ENSMUSG00000049001	865.476	-1.16042	0.914248	0.000428039	0.0197218	Ndnf	68169	3.36852
ENSMUSG00000042292	829.134	-1.15996	0.228585	1.49119e-08	7.05334e-06	Mrtfa	223701	7.82647
ENSMUSG00000021508	67.9967	-1.14121	1.21056	0.000818314	0.0304981	Cxcl14	57266	3.08708
ENSMUSG00000015342	94.7383	-1.12381	0.328489	4.76357e-06	0.000768727	Xk	22439	5.32207
ENSMUSG00000050912	3431.32	-1.1036	0.13879	1.35304e-16	2.06218e-13	Tmem123	71929	15.8687
ENSMUSG00000038879	13.5773	-1.09845	1.36821	0.00101265	0.0352551	Nipal2	223473	2.99454
ENSMUSG00000024302	139.255	-1.09792	0.637728	0.000179826	0.0109145	Dtna	13527	3.74515
ENSMUSG00000039903	39.7741	-1.07715	0.663815	0.000222669	0.0126213	Eva1c	70967	3.65234
ENSMUSG00000078453	1398.97	-1.07315	0.218304	3.40212e-08	1.33334e-05	Abracl	73112	7.46825
ENSMUSG00000047253	21.1699	-1.07065	1.12302	0.00086821	0.0315895	Krtap1-5	69664	3.06138
ENSMUSG00000026278	239.778	-1.06595	0.647225	0.000213946	0.0123714	Bok	51800	3.6697
ENSMUSG00000041362	47.3077	-1.05538	1.14314	0.000931694	0.0331949	Shtn1	71653	3.03073
ENSMUSG00000039103	958.033	-1.0548	0.448298	5.1956e-05	0.00462779	Nexn	68810	4.28436
ENSMUSG00000034156	66.2261	-1.04542	1.35131	0.00112638	0.0371407	Tspoap1	207777	2.94832
ENSMUSG00000036052	443.296	-1.04437	0.493572	8.47105e-05	0.00658324	Dnajb5	56323	4.07206
ENSMUSG00000046167	48.858	-1.04092	1.47042	0.00108705	0.0361919	Gldn	235379	2.96375
ENSMUSG00000076433	118.827	-1.03364	0.257702	9.18476e-07	0.000209979	Cep295nl	58251	6.03693
ENSMUSG00000001864	493.279	-1.02833	0.395372	3.12108e-05	0.00315208	Aif1l	108897	4.50569
ENSMUSG00000021702	1129.1	-1.01685	1.43125	NA	NA	Thbs4	21828	NA
ENSMUSG00000078695	287.532	-0.990783	0.501175	0.000116425	0.0080251	Cisd3	217149	3.93396
ENSMUSG00000027859	262.856	-0.988986	0.733371	0.000419471	0.0197051	Ngf	18049	3.3773
ENSMUSG00000054702	38.4714	-0.96099	0.744484	0.000485694	0.0215607	Ap1s3	252903	3.31364
ENSMUSG00000030717	681.335	-0.940767	0.183355	1.23759e-08	6.06285e-06	Nupr1	56312	7.90742
ENSMUSG00000021998	18.0399	-0.937523	1.20148	0.00135537	0.0416852	Lcp1	18826	2.86794
ENSMUSG00000024812	660.24	-0.926113	0.403895	6.20127e-05	0.00532542	Tjp2	21873	4.20752
ENSMUSG00000046223	588.93	-0.924366	0.521441	0.000186823	0.0112397	Plaur	18793	3.72857
ENSMUSG00000039395	22.7398	-0.917352	0.9657	0.00103363	0.0356033	Mreg	381269	2.98564
ENSMUSG00000047686	123.538	-0.916661	0.369634	4.11675e-05	0.00389444	Rtl3	213436	4.38545
ENSMUSG00000008136	716.777	-0.904572	0.421141	8.55642e-05	0.00659373	Fhl2	14200	4.06771
ENSMUSG00000078630	11.8222	-0.903281	1.40853	0.00141465	0.0426143	Tomt	791260	2.84935
ENSMUSG00000020186	1109.9	-0.900135	0.397771	6.66792e-05	0.00554596	Csrp2	13008	4.17601
ENSMUSG00000036902	392.07	-0.896126	0.303603	1.35972e-05	0.00172649	Neto2	74513	4.86655
ENSMUSG00000051043	217.616	-0.885195	1.03748	0.00130161	0.0407306	Gprc5c	70355	2.88552
ENSMUSG00000037788	1676.9	-0.884025	0.177575	2.01937e-08	8.93537e-06	Vopp1	232023	7.69478
ENSMUSG00000004113	175.998	-0.878301	0.898376	0.00102191	0.0354874	Cacna1b	12287	2.99059
ENSMUSG00000046818	278.713	-0.872689	0.768981	0.000740608	0.0288024	Ddit4l	73284	3.13041
ENSMUSG00000034765	387.373	-0.854671	0.757484	0.000767649	0.0294954	Dusp5	240672	3.11484
ENSMUSG00000001473	4096.58	-0.850904	0.121675	2.55918e-13	2.92535e-10	Tubb6	67951	12.5919
ENSMUSG00000039375	36.7763	-0.847608	0.860699	0.00104555	0.035676	Wdr17	244484	2.98066
ENSMUSG00000020183	101.863	-0.847298	0.600974	0.000431424	0.0197921	Cpm	70574	3.3651
ENSMUSG00000054408	6506.66	-0.836349	0.212543	7.59789e-07	0.00017969	Spcs3	76687	6.11931
ENSMUSG00000035373	271.865	-0.832186	0.744836	0.000808495	0.0302183	Ccl7	20306	3.09232
ENSMUSG00000038400	3109.14	-0.825241	0.639973	0.000570265	0.0239215	Pmepa1	65112	3.24392
ENSMUSG00000030554	432.605	-0.820438	0.285692	1.51029e-05	0.00188334	Synm	233335	4.82094
ENSMUSG00000067219	638.838	-0.819607	0.558019	0.000394467	0.018926	Nipal1	70701	3.40399
ENSMUSG00000099032	31.0773	-0.816881	1.28202	0.00182511	0.0502712	Tcf24	100039596	2.73871
ENSMUSG00000034780	63.4567	-0.81463	0.726479	0.000820736	0.0304981	B3galt1	26877	3.0858
ENSMUSG00000026202	699.302	-0.805799	0.376454	8.96596e-05	0.00672157	Tuba4a	22145	4.0474
ENSMUSG00000028214	252.609	-0.802947	0.877543	0.00128255	0.0403503	Gem	14579	2.89193
ENSMUSG00000022754	1130.94	-0.789102	0.434049	0.000189892	0.0112817	Tmem45a	56277	3.72149
ENSMUSG00000034586	149.076	-0.786631	1.02759	0.00176157	0.0495153	Hid1	217310	2.7541
ENSMUSG00000015112	488.398	-0.786126	0.348182	6.77878e-05	0.00555135	Slc25a13	50799	4.16885
ENSMUSG00000038264	97.3573	-0.756604	1.17009	0.00214445	0.0552922	Sema7a	20361	2.66868
ENSMUSG00000028348	338.044	-0.750669	0.481463	0.000353203	0.0172416	Cavin4	68016	3.45198
ENSMUSG00000028645	1073.65	-0.750336	0.268348	1.62629e-05	0.00200971	Slc2a1	20525	4.7888
ENSMUSG00000029580	71610.9	-0.737223	0.165004	6.05092e-08	2.18422e-05	Actb	11461	7.21818
ENSMUSG00000025795	575.525	-0.732641	0.415887	0.000226285	0.0127735	Rassf3	192678	3.64534
ENSMUSG00000023905	1945.86	-0.725596	0.2162	2.88074e-06	0.000548821	Tnfrsf12a	27279	5.5405
ENSMUSG00000078452	416.71	-0.721858	0.536477	0.00058786	0.024523	Raet1a	19368	3.23073
ENSMUSG00000078452	416.71	-0.721858	0.536477	0.00058786	0.024523	Raet1b	19369	3.23073
ENSMUSG00000078452	416.71	-0.721858	0.536477	0.00058786	0.024523	Raet1c	19370	3.23073
ENSMUSG00000078452	416.71	-0.721858	0.536477	0.00058786	0.024523	Raet1d	56554	3.23073
ENSMUSG00000027536	260.99	-0.718618	0.717509	0.00121687	0.039091	Chmp4c	66371	2.91475
ENSMUSG00000037624	304.124	-0.718143	0.653546	0.000995841	0.0349359	Kcnk2	16526	3.00181
ENSMUSG00000099759	9.00689	-0.709399	1.5687	0.00105919	0.0358739	1700030C10Rik	69513	2.97503
ENSMUSG00000049303	93.691	-0.704829	0.58004	0.000798886	0.0300228	Syt12	171180	3.09752
ENSMUSG00000028464	6402.35	-0.703797	0.577854	0.000795551	0.0299895	Tpm2	22004	3.09933
ENSMUSG00000006205	623.712	-0.696245	0.48607	0.000504852	0.0221248	Htra1	56213	3.29684
ENSMUSG00000049404	191.257	-0.694479	0.913539	0.00207429	0.0538623	Rarres1	109222	2.68313
ENSMUSG00000058624	21.3991	-0.687811	0.822108	0.00180098	0.0498127	Gda	14544	2.74449
ENSMUSG00000031523	4669.28	-0.685597	0.254578	1.89625e-05	0.00222315	Dlc1	50768	4.7221
ENSMUSG00000030587	155.86	-0.677139	0.859018	0.00202377	0.0531787	2200002D01Rik	72275	2.69384
ENSMUSG00000026341	9083.99	-0.672148	0.106868	2.81116e-12	2.96621e-09	Actr3	74117	11.5511
ENSMUSG00000006435	53.4111	-0.670959	0.506581	0.00066878	0.0269814	Neurl1a	18011	3.17472
ENSMUSG00000037868	133.332	-0.669544	0.829652	0.00197556	0.0523238	Egr2	13654	2.70431
ENSMUSG00000006356	699.423	-0.668025	0.408038	0.000324634	0.0163673	Crip2	68337	3.48861
ENSMUSG00000032373	146.004	-0.664244	0.483878	0.000607268	0.0250355	Car12	76459	3.21662
ENSMUSG00000033685	126.494	-0.66366	1.01628	0.00263601	0.0635467	Ucp2	22228	2.57905
ENSMUSG00000001131	2287.68	-0.66109	0.542145	0.000855978	0.0313108	Timp1	21857	3.06754
ENSMUSG00000062694	90.3803	-0.656389	0.925831	0.00244897	0.060094	Cav3	12391	2.61102
ENSMUSG00000025314	614.027	-0.655682	0.244705	1.84836e-05	0.00219126	Ptprj	19271	4.73321
ENSMUSG00000024190	1430.53	-0.648689	0.286602	6.2339e-05	0.00532542	Dusp1	19252	4.20524
ENSMUSG00000042190	21.4531	-0.645203	0.919542	0.00253655	0.0619107	Cmklr1	14747	2.59576
ENSMUSG00000026519	1259.2	-0.641585	0.479771	0.000684151	0.02744	Tmem63a	208795	3.16485
ENSMUSG00000074527	203.471	-0.641466	0.752995	0.00190085	0.0513248	Gm14296	102639598	2.72105
ENSMUSG00000011179	3011.95	-0.64071	0.208254	4.95684e-06	0.000787904	Odc1	18263	5.3048
ENSMUSG00000024937	1951.21	-0.634998	0.331722	0.000163758	0.0102569	Ehbp1l1	114601	3.7858
ENSMUSG00000029377	859.639	-0.632988	0.441137	0.00055394	0.0233797	Ereg	13874	3.25654
ENSMUSG00000090066	11.7918	-0.623004	1.25967	0.00247318	0.0605798	1110002E22Rik	102634333	2.60674
ENSMUSG00000024598	6329.72	-0.621441	0.174261	7.83078e-07	0.000182059	Fbn2	14119	6.10619
ENSMUSG00000071984	174.31	-0.612238	0.948242	0.00298498	0.0693984	Fndc1	68655	2.52506
ENSMUSG00000032462	784.633	-0.60993	0.30964	0.000141962	0.00931717	Pik3cb	74769	3.84783
ENSMUSG00000070565	1530.52	-0.603415	0.369836	0.000355489	0.0172916	Rasal2	226525	3.44917
ENSMUSG00000038463	1297.67	-0.598705	0.656606	0.00184155	0.0503368	Olfml2b	320078	2.73482
ENSMUSG00000027397	2045.67	-0.597434	0.504616	0.00105069	0.0357627	Slc20a1	20515	2.97852
ENSMUSG00000040666	7.43321	-0.596961	1.23008	0.00269733	NA	Sh3bgr	50795	2.56907
ENSMUSG00000030067	4611.82	-0.591404	0.174499	1.30262e-06	0.000274893	Foxp1	108655	5.88518
ENSMUSG00000050390	807.017	-0.577924	0.272209	9.18272e-05	0.0067358	C77080	97130	4.03703
ENSMUSG00000038843	168.254	-0.577018	0.516233	0.00126962	0.0402837	Gcnt1	14537	2.89633
ENSMUSG00000026110	106.526	-0.576713	0.69427	0.00227454	0.0572357	Mgat4a	269181	2.64311
ENSMUSG00000025790	352.637	-0.568926	0.351921	0.000387813	0.0187311	Slco3a1	108116	3.41138
ENSMUSG00000021756	24043.8	-0.564483	0.358355	0.000435739	0.0199235	Il6st	16195	3.36077
ENSMUSG00000017734	283.225	-0.561896	0.263785	9.0277e-05	0.00672157	Dbndd2	52840	4.04442
ENSMUSG00000020733	674.836	-0.561207	0.218062	2.20292e-05	0.0024567	Slc9a3r1	26941	4.657
ENSMUSG00000018906	1808.89	-0.560049	0.247858	6.06399e-05	0.00529807	P4ha2	18452	4.21724
ENSMUSG00000038235	210.351	-0.554372	0.752802	0.00288257	0.0677058	F11r	16456	2.54022
ENSMUSG00000031963	763.687	-0.551354	0.640196	0.00227695	0.0572357	Bmper	73230	2.64265
ENSMUSG00000050931	1636.46	-0.550051	0.325185	0.000325748	0.0163673	Sgms2	74442	3.48712
ENSMUSG00000024597	1915.99	-0.549889	0.270349	0.000121484	0.00829053	Slc12a2	20496	3.91548
ENSMUSG00000015932	12114	-0.547859	0.327974	0.000346355	0.0170768	Dstn	56431	3.46048
ENSMUSG00000036256	525.741	-0.54265	0.778239	0.00319584	0.0724585	Igfbp7	29817	2.49541
ENSMUSG00000039457	120.554	-0.534964	0.891405	0.00385517	0.0809822	Ppl	19041	2.41396
ENSMUSG00000038732	635.009	-0.532565	0.260286	0.000119044	0.00816462	Mboat1	218121	3.92429
ENSMUSG00000042605	1983.51	-0.53074	0.325402	0.000397368	0.018926	Atxn2	20239	3.40081
ENSMUSG00000004530	4183.45	-0.529398	0.329964	0.000428454	0.0197218	Coro1c	23790	3.3681
ENSMUSG00000047759	22.0666	-0.528919	1.09251	0.00385198	0.0809822	Hs3st3a1	15478	2.41432
ENSMUSG00000005103	7544.65	-0.524228	0.216505	3.64149e-05	0.00356788	Wdr1	22388	4.43872
ENSMUSG00000044337	420.019	-0.524196	0.757743	0.00338049	0.0742255	Ackr3	12778	2.47102
ENSMUSG00000032815	517.07	-0.521528	0.301403	0.000306262	0.0156248	Fanca	14087	3.51391
ENSMUSG00000054409	45.2915	-0.521029	0.566558	0.00220243	0.05642	Tmem74	239408	2.6571
ENSMUSG00000026380	139.045	-0.519644	0.697728	0.00309289	0.0707015	Tfcp2l1	81879	2.50964
ENSMUSG00000029217	124.546	-0.5189	0.654748	0.00282935	0.0666841	Tec	21682	2.54831
ENSMUSG00000042377	7.18049	-0.517677	1.1532	0.00341331	NA	Fam83g	69640	2.46682
ENSMUSG00000022144	57.5404	-0.517634	0.744852	0.00341745	0.0746452	Gdnf	14573	2.4663
ENSMUSG00000025348	301.47	-0.514103	0.826427	0.00393604	0.0820526	Itga7	16404	2.40494
ENSMUSG00000032359	276.011	-0.506887	0.73279	0.00353681	0.0761608	Ctsh	13036	2.45139
ENSMUSG00000021759	3822.28	-0.504983	0.429672	0.00134471	0.0414503	Plpp1	19012	2.87137
ENSMUSG00000025993	16.483	-0.501158	0.994137	0.00453392	0.0900025	Slc40a1	53945	2.34353
ENSMUSG00000048970	383.102	-0.498874	0.210624	4.47305e-05	0.00417394	C1galt1c1	59048	4.3494
ENSMUSG00000032202	166.898	-0.495997	0.569106	0.00259923	0.0628812	Rab27a	11891	2.58516
ENSMUSG00000034333	476.857	-0.494128	0.229345	9.02091e-05	0.00672157	Zbed4	223773	4.04475
ENSMUSG00000027845	265.634	-0.493102	0.320871	0.000558035	0.0234803	Dclre1b	140917	3.25334
ENSMUSG00000027323	889.705	-0.491754	0.157206	2.96435e-06	0.000557013	Rad51	19361	5.52807
ENSMUSG00000042724	30.3814	-0.491286	0.733016	0.00384067	0.0809822	Map3k9	338372	2.41559
ENSMUSG00000026646	271.896	-0.481217	0.314965	0.000589924	0.024523	Suv39h2	64707	3.2292
ENSMUSG00000016477	951.217	-0.477525	0.438002	0.00176624	0.0495449	E2f3	13557	2.75295
ENSMUSG00000027613	1333.41	-0.476674	0.21124	6.79905e-05	0.00555135	Eif6	16418	4.16755
ENSMUSG00000030353	192.2	-0.474454	0.392579	0.0013612	0.0417708	Tead4	21679	2.86608
ENSMUSG00000042489	1232.83	-0.471662	0.283264	0.000414294	0.0195961	Clspn	269582	3.38269
ENSMUSG00000050295	1064.88	-0.471638	0.369289	0.00116323	0.0379904	Foxc1	17300	2.93434
ENSMUSG00000052852	37.4921	-0.471043	0.625317	0.00349683	0.0757757	Reep1	52250	2.45633
ENSMUSG00000096916	191.454	-0.466773	0.304044	0.000602987	0.0249884	Zfp850	100043772	3.21969
ENSMUSG00000036752	5673.28	-0.463071	0.119373	1.40936e-07	4.71516e-05	Tubb4b	227613	6.85098
ENSMUSG00000068876	15.6499	-0.463	0.889099	0.00522651	0.0982653	Cgn	70737	2.28179
ENSMUSG00000019853	166.439	-0.45988	0.378458	0.00140379	0.0426143	Hebp2	56016	2.8527
ENSMUSG00000025757	939.224	-0.452367	0.30551	0.000731994	0.0286062	Hspa4l	18415	3.13549
ENSMUSG00000024245	41.1085	-0.450483	0.832239	0.00535179	0.100288	Tmem178	68027	2.2715
ENSMUSG00000006958	150.384	-0.445162	0.435912	0.00228468	0.0572357	Chrd	12667	2.64117
ENSMUSG00000037553	808.877	-0.444851	0.287009	0.000623314	0.0254586	Zdhhc18	503610	3.20529
ENSMUSG00000041324	625.417	-0.444149	0.499146	0.00297769	0.0693464	Inhba	16323	2.52612
ENSMUSG00000052151	608.565	-0.442289	0.190082	6.20425e-05	0.00532542	Plpp2	50784	4.20731
ENSMUSG00000056201	14587.5	-0.440741	0.115137	2.09193e-07	6.23805e-05	Cfl1	12631	6.67945
ENSMUSG00000037962	9.34208	-0.439453	0.797075	0.00547981	0.101674	Rflna	73121	2.26123
ENSMUSG00000037697	296.554	-0.438572	0.252787	0.000381242	0.0184788	Ddhd1	114874	3.4188
ENSMUSG00000017499	637.614	-0.437971	0.185771	5.74686e-05	0.00505318	Cdc6	23834	4.24057
ENSMUSG00000031333	588.233	-0.437047	0.214717	0.000158661	0.010119	Abcb7	11306	3.79953
ENSMUSG00000097908	318.966	-0.435256	0.347577	0.00139827	0.0426143	4933404O12Rik	66752	2.85441
ENSMUSG00000046056	81.9657	-0.433871	0.755134	0.0053907	0.100699	Sbsn	282619	2.26835
ENSMUSG00000054555	728.921	-0.432616	0.643207	0.0045766	0.0906667	Adam12	11489	2.33946
ENSMUSG00000021575	530.744	-0.431868	0.355487	0.00155023	0.0449567	Ahrr	11624	2.8096
ENSMUSG00000090841	11931.4	-0.426095	0.287387	0.00080388	0.0301279	Myl6	17904	3.09481
ENSMUSG00000074250	5.33898	-0.419894	1.14802	0.00321473	NA	Gm10653	677044	2.49286
ENSMUSG00000033170	269.041	-0.419017	0.508101	0.00368638	0.0790095	Card10	105844	2.4334
ENSMUSG00000020679	104.016	-0.418665	0.894655	0.00625111	0.110331	Hnf1b	21410	2.20404
ENSMUSG00000027610	687.247	-0.417161	0.208975	0.000198487	0.0116852	Gss	14854	3.70227
ENSMUSG00000021708	10.4268	-0.414956	0.985376	0.00567153	0.103728	Rasgrf2	19418	2.2463
ENSMUSG00000028212	1096.98	-0.414887	0.314026	0.00127804	0.0403008	Ccne2	12448	2.89346
ENSMUSG00000028318	327.354	-0.411859	0.201078	0.00017585	0.0107685	Polr1e	64424	3.75486
ENSMUSG00000018830	16.9929	-0.410649	0.765234	0.00617618	0.10957	Myh11	17880	2.20928
ENSMUSG00000021453	448.677	-0.405118	0.270989	0.000855984	0.0313108	Gadd45g	23882	3.06753
ENSMUSG00000057948	10.4344	-0.404746	0.779658	0.00645399	0.112347	Unc13d	70450	2.19017
ENSMUSG00000021182	27.3129	-0.403349	0.751283	0.00633934	0.111194	Ccdc88c	68339	2.19796
ENSMUSG00000051639	36.3218	-0.39685	0.48732	0.00410619	0.0844447	Fbl-ps2	545184	2.38656
ENSMUSG00000024331	4.53069	-0.395426	1.09732	0.00379648	NA	Dsc2	13506	2.42062
ENSMUSG00000055413	33.8674	-0.392843	1.06178	0.00438793	0.0878675	H2-Q5	15016	2.35774
ENSMUSG00000079465	19.041	-0.392466	0.771202	0.00684342	0.117235	Col4a3	12828	2.16473
ENSMUSG00000047281	118.071	-0.391937	0.514736	0.0045872	0.0906667	Sfn	55948	2.33845
ENSMUSG00000022240	226.229	-0.388599	0.299658	0.0015329	0.0445484	Ctnnd2	18163	2.81449
ENSMUSG00000021908	6.67738	-0.386392	0.985048	0.00583232	NA	NA	NA	2.23416
ENSMUSG00000005968	125.571	-0.385109	0.519854	0.00488601	0.0930853	Tuft1	22156	2.31105
ENSMUSG00000037375	294.13	-0.384245	0.406723	0.00341682	0.0746452	Hhat	226861	2.46638
ENSMUSG00000040147	74.6338	-0.381966	0.519904	0.0050022	0.0949035	Maob	109731	2.30084
ENSMUSG00000032939	1439.93	-0.381228	0.134244	1.95742e-05	0.00227541	Nup93	71805	4.70832
ENSMUSG00000050310	2005.14	-0.380869	0.337767	0.00236455	0.058546	Rictor	78757	2.62625
ENSMUSG00000020439	2107.2	-0.377915	0.214941	0.000503638	0.0221248	Smtn	29856	3.29788
ENSMUSG00000021822	726.907	-0.373533	0.323467	0.00230829	0.0575688	Plau	18792	2.63671
ENSMUSG00000048495	220.637	-0.372123	0.265848	0.00130598	0.0407306	Tyw5	68736	2.88406
ENSMUSG00000033590	34.7549	-0.371142	0.897668	0.00730761	0.121558	Myo5c	208943	2.13622
ENSMUSG00000027834	49.0471	-0.370149	0.691809	0.00721582	0.120707	Serpini1	20713	2.14171
ENSMUSG00000009569	957.179	-0.369989	0.297898	0.00192658	0.0514143	Mrtfb	239719	2.71521
ENSMUSG00000031262	755.117	-0.367444	0.206997	0.000523035	0.0224905	Cenpi	102920	3.28147
ENSMUSG00000051236	5861.26	-0.365328	0.272607	0.00157142	0.0451846	Msrb3	320183	2.80371
ENSMUSG00000071537	37.3098	-0.364937	0.558595	0.00613189	0.109094	Klrg2	74253	2.21241
ENSMUSG00000019851	290.157	-0.364528	0.574521	0.00632626	0.11111	Perp	64058	2.19885
ENSMUSG00000032115	4525.51	-0.364092	0.221901	0.000757869	0.0292014	Hyou1	12282	3.12041
ENSMUSG00000030031	24.8951	-0.361028	0.511685	0.00575407	0.104819	Kbtbd8	243574	2.24002
ENSMUSG00000022621	170.135	-0.35789	0.257526	0.00146493	0.0434943	Rabl2	68708	2.83418
ENSMUSG00000042303	314.065	-0.357058	0.266736	0.00166136	0.0471819	Sgsm3	105835	2.77954
ENSMUSG00000078521	189.457	-0.356723	0.273053	0.00179454	0.0498127	Aunip	69885	2.74605
ENSMUSG00000018362	4863.38	-0.355542	0.0910755	5.97894e-07	0.000151876	Kpna2	16647	6.22338
ENSMUSG00000071552	4.06456	-0.354819	1.02705	0.00477713	NA	Tigit	100043314	2.32083
ENSMUSG00000027540	1515.31	-0.354047	0.233849	0.00111871	0.0369892	Ptpn1	19246	2.95128
ENSMUSG00000021301	5.46804	-0.352677	0.985564	0.00571533	NA	Hecw1	94253	2.24296
ENSMUSG00000017376	450.151	-0.352619	0.194391	0.000540314	0.023017	Nlk	18099	3.26735
ENSMUSG00000022769	391.855	-0.350774	0.200655	0.000648442	0.0263156	Sdf2l1	64136	3.18813
ENSMUSG00000029554	882.842	-0.350088	0.213478	0.000851506	0.0313108	Mad1l1	17120	3.06981
ENSMUSG00000008475	3214.95	-0.349487	0.160899	0.000220073	0.0125781	Arpc5	67771	3.65743
ENSMUSG00000092278	3.64205	-0.348785	1.00759	0.00515171	NA	NA	NA	2.28805
ENSMUSG00000073678	336.714	-0.348555	0.199107	0.000658099	0.0266287	Pgap1	241062	3.18171
ENSMUSG00000028841	37.7578	-0.347102	0.660912	0.00805964	0.128402	Cnksr1	194231	2.09368
ENSMUSG00000037712	4072.01	-0.346209	0.251766	0.00164435	0.0467959	Fermt2	218952	2.784
ENSMUSG00000019124	436.414	-0.346152	0.437101	0.00540457	0.100719	Scrn1	69938	2.26724
ENSMUSG00000040599	1160.27	-0.343828	0.184209	0.0005177	0.0223311	Mis12	67139	3.28592
ENSMUSG00000042331	1338.09	-0.34163	0.326118	0.00346677	0.075482	Specc1	432572	2.46008
ENSMUSG00000022391	2616.39	-0.340802	0.140786	0.000125542	0.00848306	Rangap1	19387	3.90121
ENSMUSG00000025558	636.333	-0.340751	0.251901	0.0018012	0.0498127	Dock9	105445	2.74444
ENSMUSG00000047547	832.04	-0.340586	0.197399	0.000756126	0.0292014	Cltb	74325	3.12141
ENSMUSG00000037242	8959.67	-0.340315	0.124693	5.18685e-05	0.00462779	Clic4	29876	4.2851
ENSMUSG00000028007	3413.9	-0.339278	0.197602	0.000781591	0.0296983	Snx7	76561	3.10702
ENSMUSG00000026288	4.61365	-0.338748	0.960742	0.00623552	NA	Inpp5d	16331	2.20513
ENSMUSG00000063632	105.689	-0.336734	0.651268	0.00853657	0.13248	Sox11	20666	2.06872
ENSMUSG00000045838	435.028	-0.336182	0.189003	0.000696065	0.0276751	Ccdc9b	214239	3.15735
ENSMUSG00000062510	187.089	-0.335478	0.223628	0.00134421	0.0414503	Nsl1	381318	2.87153
ENSMUSG00000060240	70.3155	-0.335428	0.688743	0.00892857	0.134682	Cend1	57754	2.04922
ENSMUSG00000105695	53.3185	-0.335066	0.66603	0.00876568	0.133155	NA	NA	2.05721
ENSMUSG00000075705	511.223	-0.334184	0.254576	0.00206839	0.0538369	Msrb1	27361	2.68437
ENSMUSG00000031207	18876.6	-0.332925	0.218659	0.00130651	0.0407306	Msn	17698	2.88389
ENSMUSG00000023994	1127.03	-0.332146	0.155814	0.000306414	0.0156248	Nfya	18044	3.51369
ENSMUSG00000036712	1756.55	-0.332059	0.194752	0.000865418	0.0315716	Cyld	74256	3.06277
ENSMUSG00000020388	88.533	-0.33125	0.68346	0.00912821	0.136248	Pdlim4	30794	2.03961
ENSMUSG00000015599	52.2847	-0.330309	0.689429	0.00922664	0.136528	Ttbk1	106763	2.03496
ENSMUSG00000024379	79.7742	-0.330033	0.402817	0.00564286	0.103425	Tslp	53603	2.2485
ENSMUSG00000033213	10.3823	-0.329817	0.68995	0.00925898	0.136712	AA467197	433470	2.03344
ENSMUSG00000057123	49.1433	-0.329418	0.790993	0.00946651	0.138141	Gja5	14613	2.02381
ENSMUSG00000023032	108.636	-0.329139	0.59753	0.00842433	0.131914	Slc4a8	59033	2.07446
ENSMUSG00000032221	478.352	-0.32907	0.267792	0.00257617	0.0627662	Mns1	17427	2.58903
ENSMUSG00000006221	17.7894	-0.32838	0.858406	0.00873939	0.13305	Hspb7	29818	2.05852
ENSMUSG00000006403	403.844	-0.328376	0.174195	0.000589969	0.024523	Adamts4	240913	3.22917
ENSMUSG00000025321	218	-0.324586	0.307104	0.00378537	0.0804764	Itgb8	320910	2.42189
ENSMUSG00000032370	333.208	-0.324531	0.216646	0.00149176	0.0437753	Lactb	80907	2.8263
ENSMUSG00000023272	943.495	-0.321058	0.173073	0.000692878	0.0276751	Creld2	76737	3.15934
ENSMUSG00000002055	1316.1	-0.320205	0.207339	0.00140558	0.0426143	Spag5	54141	2.85214
ENSMUSG00000029161	254.205	-0.320053	0.289929	0.00355666	0.0764681	Cgref1	68567	2.44896
ENSMUSG00000031665	308.832	-0.319993	0.545894	0.00837732	0.131436	Sall1	58198	2.07689
ENSMUSG00000031740	5995.48	-0.31991	0.380545	0.00578169	0.104982	Mmp2	17390	2.23795
ENSMUSG00000032062	20.4038	-0.319364	0.569792	0.00871337	0.13305	2310030G06Rik	66952	2.05981
ENSMUSG00000036777	5727.88	-0.317759	0.152228	0.000419009	0.0197051	Anln	68743	3.37778
ENSMUSG00000015605	1263.9	-0.3167	0.268633	0.00313489	0.0711941	Srf	20807	2.50378
ENSMUSG00000045790	25.5128	-0.316448	0.669249	0.00993332	0.141524	Ccdc149	100503884	2.00291
ENSMUSG00000022797	1465.42	-0.315888	0.472689	0.00764567	0.125173	Tfrc	22042	2.11658
ENSMUSG00000026840	13.6145	-0.313659	0.877473	0.00848934	0.132328	Lamc3	23928	2.07113
ENSMUSG00000040875	129.682	-0.312642	0.32045	0.00478646	0.0921486	Osbpl10	74486	2.31999
ENSMUSG00000022438	202.195	-0.312622	0.5427	0.00882559	0.133769	Parvb	170736	2.05426
ENSMUSG00000024989	656.051	-0.309865	0.204732	0.00167162	0.0472775	Cep55	74107	2.77686
ENSMUSG00000032487	3154.67	-0.309461	0.437197	0.00751408	0.123883	Ptgs2	19225	2.12412
ENSMUSG00000060600	122.107	-0.308622	0.404809	0.00699019	0.118161	Eno3	13808	2.15551
ENSMUSG00000059895	680.373	-0.308426	0.310953	0.00478306	0.0921486	Ptp4a3	19245	2.32029
ENSMUSG00000043091	3891.66	-0.307255	0.146664	0.000482396	0.0214839	Tuba1c	22146	3.3166
ENSMUSG00000028745	5281.6	-0.307252	0.175437	0.00104087	0.0356052	Capzb	12345	2.9826
ENSMUSG00000027714	868.462	-0.30436	0.121923	0.000188922	0.0112817	Exosc9	50911	3.72372
ENSMUSG00000032577	295.343	-0.298515	0.275914	0.00436382	0.0875124	Mapkapk3	102626	2.36013
ENSMUSG00000024613	2289.59	-0.296835	0.13876	0.000515758	0.0223175	Tcof1	21453	3.28755
ENSMUSG00000019731	1994.25	-0.296322	0.127928	0.000343454	0.0170768	Slc35e1	270066	3.46413
ENSMUSG00000030254	906.12	-0.296216	0.123493	0.000281453	0.0147919	Rad18	58186	3.55059
ENSMUSG00000033166	1444.54	-0.295951	0.153048	0.000824926	0.0305	Dis3	72662	3.08359
ENSMUSG00000006304	6046.19	-0.295891	0.1231	0.00027966	0.0147542	Arpc2	76709	3.55337
ENSMUSG00000050323	83.875	-0.295581	0.470699	0.00906796	0.136089	Ndufaf6	76947	2.04249
ENSMUSG00000025161	159.549	-0.294594	0.563769	0.0104412	0.146145	Slc16a3	80879	1.98125
ENSMUSG00000021427	8889.87	-0.29452	0.0879205	1.85308e-05	0.00219126	Ssr1	107513	4.73211
ENSMUSG00000040433	1212.24	-0.291507	0.214029	0.0027521	0.0651995	Zbtb38	245007	2.56034
ENSMUSG00000035566	16.8176	-0.289766	0.934772	0.0063706	0.111461	Pcdh17	219228	2.19582
ENSMUSG00000037601	1953.31	-0.289305	0.14467	0.000795813	0.0299895	Nme1	18102	3.09919
ENSMUSG00000074676	14.265	-0.289134	0.597119	0.011294	0.151141	Foxs1	14239	1.94715
ENSMUSG00000025499	938.586	-0.288805	0.154908	0.00106546	0.0359975	Hras	15461	2.97246
ENSMUSG00000001056	619.255	-0.288746	0.198236	0.0023745	0.0586136	Nhp2	52530	2.62443
ENSMUSG00000017781	3418.7	-0.287904	0.151481	0.0010028	0.0350904	Pitpna	18738	2.99878
ENSMUSG00000040612	14.9686	-0.286889	0.69458	0.0121427	0.158178	Ildr2	100039795	1.91568
ENSMUSG00000028175	852.67	-0.286296	0.158063	0.0012333	0.039434	Depdc1a	76131	2.90893
ENSMUSG00000047205	435.448	-0.285828	0.258151	0.00464254	0.0908949	Dusp18	75219	2.33324
ENSMUSG00000037440	92.4227	-0.285683	0.342117	0.0073118	0.121558	Vnn1	22361	2.13598
ENSMUSG00000024754	895.913	-0.284672	0.235087	0.00390162	0.0817076	Cemip2	83921	2.40876
ENSMUSG00000014551	939.203	-0.28275	0.185492	0.00225332	0.0572357	Mrps25	64658	2.64718
ENSMUSG00000030122	8605.84	-0.281651	0.133582	0.000718405	0.028236	Ptms	69202	3.14363
ENSMUSG00000022849	229.119	-0.281429	0.244162	0.00446524	0.0890258	Hspbap1	66667	2.35015
ENSMUSG00000033031	2134.33	-0.281145	0.136	0.000791824	0.0299895	Cip2a	224171	3.10137
ENSMUSG00000027660	1615.78	-0.281076	0.24805	0.00463516	0.0908949	Skil	20482	2.33394
ENSMUSG00000036687	46.9817	-0.28083	0.45272	0.010032	0.141906	Tmem184a	231832	1.99861
ENSMUSG00000028698	1034.65	-0.280825	0.226094	0.00383904	0.0809822	Pik3r3	18710	2.41578
ENSMUSG00000059900	26.871	-0.280798	0.547824	0.0114292	0.152209	Tmem40	94346	1.94198
ENSMUSG00000024742	933.974	-0.279966	0.139572	0.00091949	0.0329312	Fen1	14156	3.03645
ENSMUSG00000036136	22.6175	-0.279148	0.650428	0.0126311	0.160429	Fam110c	104943	1.89856
ENSMUSG00000031381	294.006	-0.278221	0.181554	0.00235702	0.058546	Piga	18700	2.62764
ENSMUSG00000039748	617.325	-0.277373	0.133298	0.000822652	0.0304981	Exo1	26909	3.08478
ENSMUSG00000037860	7.21528	-0.277328	0.870049	0.00852816	NA	Aim2	383619	2.06914
ENSMUSG00000023088	1954.49	-0.277312	0.179463	0.00233157	0.0580438	Abcc1	17250	2.63235
ENSMUSG00000067367	896.741	-0.276833	0.204017	0.00327994	0.0729704	Lyar	17089	2.48413
ENSMUSG00000024790	271.401	-0.27668	0.197477	0.0030407	0.0702636	Sac3d1	66406	2.51703
ENSMUSG00000004460	2737.93	-0.276435	0.120041	0.000513828	0.0223044	Dnajb11	67838	3.28918
ENSMUSG00000022427	1344.49	-0.276028	0.130213	0.000775996	0.0296766	Tomm22	223696	3.11014
ENSMUSG00000040446	1286.61	-0.274715	0.120251	0.000553762	0.0233797	Rprd1a	225283	3.25668
ENSMUSG00000053626	738.526	-0.274483	0.319724	0.00768339	0.125468	Tll1	21892	2.11445
ENSMUSG00000024910	16.9767	-0.274322	0.761452	0.0123224	0.15901	Ctsw	13041	1.9093
ENSMUSG00000039929	344.031	-0.273053	0.202743	0.00349298	0.0757757	Urb1	207932	2.4568
ENSMUSG00000075520	8.13291	-0.271989	0.737734	0.0128783	NA	Malrd1	102635496	1.89014
ENSMUSG00000103217	24.793	-0.271317	0.652446	0.0133415	0.165965	NA	NA	1.8748
ENSMUSG00000023919	495.156	-0.270909	0.132413	0.000994246	0.0349359	Cenpq	83815	3.00251
ENSMUSG00000027642	7752.01	-0.270776	0.150829	0.0016266	0.0463867	Rpn2	20014	2.78872
ENSMUSG00000002057	11.7061	-0.270615	0.694852	0.0133958	0.166126	Foxn1	15218	1.87303
ENSMUSG00000105416	4.26715	-0.270241	0.838505	0.00977616	NA	NA	NA	2.00983
ENSMUSG00000026078	1574.97	-0.269493	0.123887	0.000778558	0.0296766	Pdcl3	68833	3.10871
ENSMUSG00000047757	253.316	-0.268596	0.22575	0.00478372	0.0921486	Fancb	237211	2.32023
ENSMUSG00000037341	14.5253	-0.267643	0.769899	0.0123782	0.159188	Slc9a7	236727	1.90734
ENSMUSG00000001415	1703.22	-0.266732	0.181024	0.00305852	0.0703921	Smg5	229512	2.51449
ENSMUSG00000039176	1575.3	-0.264417	0.348028	0.00952802	0.138451	Polg	18975	2.021
ENSMUSG00000072437	284.51	-0.263537	0.283775	0.00758691	0.124485	Nanos1	332397	2.11993
ENSMUSG00000079426	2214.89	-0.262159	0.145085	0.00184088	0.0503368	Arpc4	68089	2.73497
ENSMUSG00000027338	15.2516	-0.261583	0.58615	0.0138323	0.168956	Prnd	26434	1.8591
ENSMUSG00000025854	417.713	-0.261367	0.283135	0.00780026	0.126175	Fam20c	80752	2.10789
ENSMUSG00000045799	624.666	-0.261201	0.133397	0.00141327	0.0426143	NA	NA	2.84978
ENSMUSG00000032501	841.892	-0.260792	0.177678	0.00335844	0.0739449	Trib1	211770	2.47386
ENSMUSG00000038028	351.574	-0.260629	0.167891	0.00293058	0.0684816	Tigar	319801	2.53305
ENSMUSG00000009687	309.925	-0.260628	0.45893	0.0121752	0.158374	Fxyd5	18301	1.91452
ENSMUSG00000021669	1229.16	-0.259974	0.150588	0.00220464	0.05642	Cert1	68018	2.65666
ENSMUSG00000070305	120.445	-0.258909	0.371035	0.0107161	0.147211	Mpzl3	319742	1.96997
ENSMUSG00000056724	51.4319	-0.258096	0.408568	0.0115897	0.153451	Nbeal2	235627	1.93593
ENSMUSG00000037820	532.509	-0.25746	0.382575	0.0111412	0.150405	Tgm2	21817	1.95307
ENSMUSG00000041616	4.75868	-0.257385	0.767071	0.0127852	NA	Nppa	230899	1.89329
ENSMUSG00000021701	2686.09	-0.256524	0.252902	0.00714294	0.11978	Plk2	20620	2.14612
ENSMUSG00000034329	535.95	-0.256428	0.206605	0.0050846	0.0962006	Brip1	237911	2.29374
ENSMUSG00000029638	88.774	-0.25466	0.434917	0.0124672	0.159637	Glcci1	170772	1.90423
ENSMUSG00000022123	6.4797	-0.254492	0.794286	0.0116881	NA	Scel	64929	1.93226
ENSMUSG00000025130	23119.9	-0.254262	0.101929	0.000511232	0.0222621	P4hb	18453	3.29138
ENSMUSG00000016319	4039.44	-0.253962	0.160588	0.00310289	0.0707015	Slc25a5	11740	2.50823
ENSMUSG00000033364	1121.57	-0.253525	0.121602	0.0012765	0.0403008	Usp37	319651	2.89398
ENSMUSG00000031201	530.142	-0.251903	0.147191	0.00259688	0.0628812	Brcc3	210766	2.58555
ENSMUSG00000017132	324.46	-0.251691	0.354718	0.0112	0.15068	Cyth1	19157	1.95078
ENSMUSG00000028634	325.754	-0.251576	0.266052	0.00828525	0.130331	Hivep3	16656	2.08169
ENSMUSG00000034330	162.418	-0.25106	0.380337	0.0118726	0.156154	Plcg2	234779	1.92545
ENSMUSG00000005779	2405.63	-0.249996	0.15688	0.00324777	0.0728327	Psmb4	19172	2.48841
ENSMUSG00000056962	798.698	-0.249889	0.122684	0.00150539	0.0440285	Jmjd6	107817	2.82235
ENSMUSG00000053560	723.139	-0.248418	0.181901	0.00470376	0.0917803	Ier2	15936	2.32755
ENSMUSG00000028741	844.275	-0.248383	0.147494	0.00288856	0.0677307	Mrto4	69902	2.53932
ENSMUSG00000020577	77.7891	-0.248335	0.479038	0.0139682	0.16956	Tspan13	66109	1.85486
ENSMUSG00000041025	1554.1	-0.248104	0.134829	0.00223376	0.0568469	Iffo2	212632	2.65096
ENSMUSG00000028367	4156.12	-0.247866	0.0979096	0.000532329	0.0228186	Txn1	22166	3.27382
ENSMUSG00000007458	2989.95	-0.247496	0.125508	0.00178305	0.0498127	M6pr	17113	2.74884
ENSMUSG00000049265	10.78	-0.246779	0.692741	0.0153406	0.178479	Kcnk3	16527	1.81416
ENSMUSG00000027959	467.355	-0.246767	0.136666	0.0024301	0.0597378	Sass6	72776	2.61438
ENSMUSG00000025185	907.63	-0.246244	0.282184	0.0096304	0.139053	Loxl4	67573	2.01636
ENSMUSG00000026303	4.12081	-0.245852	0.795551	0.0115696	NA	Mlph	171531	1.93668
ENSMUSG00000068184	377.396	-0.245836	0.160644	0.00383512	0.0809822	Ndufaf2	75597	2.41622
ENSMUSG00000016239	24.5453	-0.245523	0.525811	0.0150241	0.176727	Lonrf3	74365	1.82321
ENSMUSG00000073411	1875.28	-0.245349	0.332748	0.0114515	0.152357	H2-D1	14964	1.94114
ENSMUSG00000026980	1077.48	-0.245065	0.309344	0.0107702	0.14744	Ly75	17076	1.96778
ENSMUSG00000038047	1164.8	-0.244893	0.15749	0.00375311	0.0801892	Haus6	230376	2.42561
ENSMUSG00000005124	3759.61	-0.244701	0.323301	0.0112638	0.151028	Ccn4	22402	1.94832
ENSMUSG00000025650	284.633	-0.244501	0.757503	NA	NA	Col7a1	12836	NA
ENSMUSG00000029436	54.6478	-0.244299	0.547219	0.0154658	0.179288	Mmp17	23948	1.81063
ENSMUSG00000034206	385.442	-0.244189	0.196153	0.0059322	0.106508	Polq	77782	2.22678
ENSMUSG00000019303	249.717	-0.244139	0.176155	0.00486736	0.092859	Psmc3ip	19183	2.31271
ENSMUSG00000025762	362.408	-0.244079	0.361978	0.0123827	0.159188	Larp1b	214048	1.90718
ENSMUSG00000044734	384.201	-0.243947	0.357666	0.0122984	0.158999	Serpinb1a	66222	1.91015
ENSMUSG00000009013	3565.43	-0.243792	0.0919133	0.000426557	0.0197218	Dynll1	56455	3.37002
ENSMUSG00000097503	17.249	-0.24378	0.438328	0.0139086	0.169261	3110045C21Rik	67303	1.85672
ENSMUSG00000023075	1214.02	-0.243735	0.170721	0.00461324	0.0908323	Akirin1	68050	2.33599
ENSMUSG00000051431	4.93622	-0.242831	0.857847	0.008302	NA	Gpr87	84111	2.08082
ENSMUSG00000063229	9338.37	-0.242768	0.202541	0.00644519	0.112347	Ldha	16828	2.19076
ENSMUSG00000038295	23.6882	-0.242726	0.501892	0.0150562	0.176727	Atg9b	213948	1.82228
ENSMUSG00000019796	211.156	-0.242292	0.377262	0.0129722	0.163383	Lrp11	237253	1.88699
ENSMUSG00000027115	575.097	-0.242198	0.14425	0.00324957	0.0728327	Kif18a	228421	2.48817
ENSMUSG00000024127	1087.64	-0.241415	0.172491	0.00497814	0.0945778	Prepl	213760	2.30293
ENSMUSG00000042460	515.151	-0.241231	0.143495	0.0032959	0.0731551	C1galt1	94192	2.48203
ENSMUSG00000047557	1713.63	-0.240836	0.291868	0.0107659	0.14744	Lxn	17035	1.96795
ENSMUSG00000023805	981.601	-0.240812	0.287165	0.0105939	0.146489	Synj2	20975	1.97494
ENSMUSG00000025085	1108.94	-0.240739	0.35196	0.0126128	0.160429	Ablim1	226251	1.89919
ENSMUSG00000011752	6655.81	-0.24059	0.123321	0.00211991	0.0547624	Pgam1	18648	2.67368
ENSMUSG00000030649	438.783	-0.240002	0.15244	0.00396257	0.0823554	Anapc15	75430	2.40202
ENSMUSG00000081179	3.84965	-0.23992	0.833751	0.00936389	NA	NA	NA	2.02854
ENSMUSG00000010830	1055.77	-0.239645	0.10229	0.000979376	0.034535	Kdelr3	105785	3.00905
ENSMUSG00000073485	41.6501	-0.239344	0.709044	0.0155001	0.179288	NA	NA	1.80967
ENSMUSG00000063694	1886.15	-0.239073	0.152329	0.00405651	0.0835482	Cycs	13063	2.39185
ENSMUSG00000042208	869.779	-0.238795	0.163617	0.00477253	0.0921486	Sanbr	71675	2.32125
ENSMUSG00000064127	2755.35	-0.237876	0.11154	0.00158425	0.0453679	Med14	26896	2.80018
ENSMUSG00000054091	886.001	-0.23765	0.138176	0.00331218	0.0732792	1810037I17Rik	67704	2.47989
ENSMUSG00000027353	342.523	-0.237214	0.14685	0.00391718	0.0819085	Mcm8	66634	2.40703
ENSMUSG00000067158	11.8882	-0.236638	0.613987	0.0169919	0.190101	Col4a4	12829	1.76976
ENSMUSG00000026981	834.235	-0.236259	0.338404	0.0129312	0.163331	Il1rn	16181	1.88836
ENSMUSG00000053310	17.4901	-0.235899	0.689227	0.0162833	0.185208	Nrgn	64011	1.78826
ENSMUSG00000009772	331.162	-0.235866	0.23252	0.00895587	0.134849	Nuak2	74137	2.04789
ENSMUSG00000035372	956.665	-0.235054	0.112894	0.00185247	0.0505176	1810055G02Rik	72056	2.73225
ENSMUSG00000039952	11532.8	-0.234824	0.192753	0.00700332	0.118161	Dag1	13138	2.1547
ENSMUSG00000032515	280.443	-0.234581	0.318731	0.0126313	0.160429	Csrnp1	215418	1.89855
ENSMUSG00000022394	524.823	-0.234199	0.200751	0.00754497	0.124094	L3mbtl2	214669	2.12234
ENSMUSG00000032387	500.16	-0.233962	0.335579	0.0132136	0.164923	Rbpms2	71973	1.87898
ENSMUSG00000097745	10.567	-0.233913	0.509039	0.016418	0.186135	AI115009	99542	1.78468
ENSMUSG00000028587	291.533	-0.233091	0.257659	0.0105819	0.14647	Orc1	18392	1.97544
ENSMUSG00000015176	1885.89	-0.23256	0.15189	0.00480326	0.0921486	Nolc1	70769	2.31846
ENSMUSG00000030403	1719.55	-0.231916	0.227687	0.00934166	0.13699	Vasp	22323	2.02958
ENSMUSG00000079658	1694.45	-0.231635	0.124656	0.00297188	0.0693286	Eloc	67923	2.52697
ENSMUSG00000033377	40.2998	-0.231492	0.592296	0.0176251	0.194343	Palmd	114301	1.75387
ENSMUSG00000022905	1656.75	-0.231128	0.155373	0.00522782	0.0982653	Kpna1	16646	2.28168
ENSMUSG00000026558	2101.76	-0.231026	0.141912	0.00430519	0.0869834	Uck2	80914	2.36601
ENSMUSG00000020708	2100.33	-0.230908	0.0984671	0.00116259	0.0379904	Psmc5	19184	2.93457
ENSMUSG00000043419	182.819	-0.230692	0.227017	0.00951001	0.138451	Rnf227	80515	2.02182
ENSMUSG00000024795	1731.69	-0.230558	0.141374	0.00432475	0.0869834	Kif20b	240641	2.36404
ENSMUSG00000079555	719.835	-0.230241	0.120865	0.00282174	0.0666192	Haus3	231123	2.54948
ENSMUSG00000051220	995.114	-0.229465	0.15583	0.00549069	0.101674	Ercc6l	236930	2.26037
ENSMUSG00000024883	954.175	-0.229243	0.250831	0.0109216	0.148623	Rin1	225870	1.96171
ENSMUSG00000003814	28281.3	-0.229205	0.138909	0.00431385	0.0869834	Calr	12317	2.36513
ENSMUSG00000030062	5188.42	-0.228742	0.0932454	0.000945363	0.0335947	Rpn1	103963	3.0244
ENSMUSG00000036437	6.98115	-0.228685	0.652876	0.0176911	NA	Npy1r	18166	1.75224
ENSMUSG00000020865	23.1477	-0.228031	0.543943	0.0177654	0.195419	Abcc3	76408	1.75043
ENSMUSG00000064215	1411.92	-0.22802	0.270712	0.01201	0.157497	Ifi27	52668	1.92046
ENSMUSG00000005481	1753.96	-0.226642	0.210353	0.00931487	0.136801	Ddx39a	68278	2.03082
ENSMUSG00000033161	12010	-0.226266	0.109482	0.00227901	0.0572357	Atp1a1	11928	2.64225
ENSMUSG00000023021	1771.65	-0.225844	0.157985	0.00618265	0.10957	Cers5	71949	2.20883
ENSMUSG00000015647	5472.41	-0.225338	0.174473	0.00738387	0.12203	Lama5	16776	2.13172
ENSMUSG00000038736	1385.81	-0.224711	0.136634	0.00473559	0.0921486	Nudcd1	67429	2.32463
ENSMUSG00000022203	50.4198	-0.224318	0.417246	0.016497	0.186553	Efs	13644	1.7826
ENSMUSG00000063273	3233.43	-0.224298	0.116253	0.00304781	0.0702636	Naa15	74838	2.51601
ENSMUSG00000037979	93.7337	-0.223815	0.363155	0.0155675	0.179444	Ccdc92	215707	1.80778
ENSMUSG00000062184	8430.07	-0.22332	0.216543	0.0102619	0.144076	Hs6st2	50786	1.98877
ENSMUSG00000051341	346.238	-0.223163	0.249189	0.0119519	0.156885	Zfp52	22710	1.92256
ENSMUSG00000005374	957.456	-0.223146	0.15427	0.00634724	0.111194	Tbl2	27368	2.19742
ENSMUSG00000020057	214.217	-0.22301	0.282613	0.0134017	0.166126	Dram1	71712	1.87284
ENSMUSG00000069744	1438.17	-0.222585	0.117837	0.003382	0.0742255	Psmb3	26446	2.47083
ENSMUSG00000019943	3132.03	-0.222257	0.173078	0.00782811	0.126357	Atp2b1	67972	2.10634
ENSMUSG00000026727	2224.09	-0.222163	0.15483	0.00655282	0.113623	Rsu1	20163	2.18357
ENSMUSG00000018293	8479.48	-0.221571	0.158764	0.00694596	0.118064	Pfn1	18643	2.15827
ENSMUSG00000034593	5332.59	-0.221123	0.100189	0.00190915	0.0513248	Myo5a	17918	2.71916
ENSMUSG00000002319	2152.01	-0.22075	0.145407	0.00605646	0.108173	Ipo4	75751	2.21778
ENSMUSG00000030224	3325.18	-0.220686	0.123137	0.00411316	0.0844614	Strap	20901	2.38582
ENSMUSG00000027777	380.842	-0.220534	0.252159	0.0126014	0.160429	Schip1	30953	1.89958
ENSMUSG00000040957	310.436	-0.220274	0.232391	0.0116926	0.154515	Cables1	63955	1.93209
ENSMUSG00000027858	488.754	-0.219907	0.64188	0.0188709	0.201013	Tspan2	70747	1.72421
ENSMUSG00000030994	3.11333	-0.219287	0.780605	0.0118266	NA	D7Ertd443e	71007	1.92714
ENSMUSG00000027695	253.839	-0.218992	0.288745	0.0144084	0.172707	Pld1	18805	1.84138
ENSMUSG00000073700	634.794	-0.218623	0.174865	0.00862897	0.132659	Klhl21	242785	2.06404
ENSMUSG00000026069	17107.1	-0.217765	0.347425	0.0163316	0.185448	Il1rl1	17082	1.78697
ENSMUSG00000013150	173.766	-0.217607	0.204285	0.0106915	0.147211	Gfod2	70575	1.97096
ENSMUSG00000056952	1131.53	-0.217167	0.195886	0.0102784	0.14416	Tatdn2	381801	1.98808
ENSMUSG00000046841	11683.8	-0.216716	0.139083	0.00621048	0.10978	Ckap4	216197	2.20688
ENSMUSG00000078490	65.1016	-0.216503	0.333859	0.0162562	0.185208	Cfap74	544678	1.78898
ENSMUSG00000030284	196.465	-0.216274	0.434682	0.018218	0.19739	Creld1	171508	1.7395
ENSMUSG00000029648	299.392	-0.216205	0.396252	0.0175856	0.194064	Flt1	14254	1.75484
ENSMUSG00000019810	1122.5	-0.21603	0.183416	0.00972382	0.139568	Fuca2	66848	2.01216
ENSMUSG00000049971	9.62261	-0.215531	0.53957	0.019807	0.206925	Glt1d1	319804	1.70318
ENSMUSG00000002820	219.556	-0.215383	0.187556	0.0101289	0.14274	Atg4d	235040	1.99444
ENSMUSG00000062169	1172.47	-0.214563	0.116314	0.00428242	0.0868964	Cnih4	98417	2.36831
ENSMUSG00000020038	322.298	-0.214319	0.194809	0.0108162	0.147627	Cry1	12952	1.96593
ENSMUSG00000041161	175.26	-0.214251	0.194959	0.0108405	0.147812	Otud3	73162	1.96495
ENSMUSG00000029246	854.128	-0.21422	0.154378	0.00799305	0.127786	Ppat	231327	2.09729
ENSMUSG00000025269	327.894	-0.214055	0.248372	0.0137785	0.168778	Apex2	77622	1.8608
ENSMUSG00000075232	2813.27	-0.213569	0.16021	0.00859001	0.132517	Amd1	11702	2.06601
ENSMUSG00000025809	32145.7	-0.213528	0.158179	0.00843979	0.131989	Itgb1	16412	2.07367
ENSMUSG00000034177	239.006	-0.212902	0.303307	0.0161502	0.184418	Rnf43	207742	1.79182
ENSMUSG00000044847	244.841	-0.212792	0.177329	0.0100088	0.141906	Lsm11	72290	1.99962
ENSMUSG00000028480	3130.85	-0.212537	0.142446	0.00730804	0.121558	Glipr2	384009	2.1362
ENSMUSG00000037613	353.924	-0.212478	0.146075	0.00764711	0.125173	Tnfrsf23	79201	2.1165
ENSMUSG00000035095	40.2452	-0.211987	0.419322	0.018789	0.200865	Fam167a	219148	1.7261
ENSMUSG00000038485	574.367	-0.211836	0.146289	0.00779929	0.126175	Socs7	192157	2.10795
ENSMUSG00000028675	2438.36	-0.21172	0.265786	0.0150626	0.176727	Pnrc2	52830	1.8221
ENSMUSG00000034201	922.745	-0.211384	0.137967	0.00711832	0.119513	Gas2l1	78926	2.14762
ENSMUSG00000026814	261.472	-0.211357	0.441496	0.0192712	0.203341	Eng	13805	1.71509
ENSMUSG00000001403	1614.23	-0.210913	0.143162	0.00770922	0.125516	Ube2c	68612	2.11299
ENSMUSG00000014303	1466.87	-0.210773	0.171944	0.0100826	0.142341	Glis2	83396	1.99643
ENSMUSG00000030304	1914.3	-0.210654	0.147756	0.00818127	0.129887	Ergic2	67456	2.08718
ENSMUSG00000032366	29879	-0.210569	0.193093	0.011555	0.153436	Tpm1	22003	1.93723
ENSMUSG00000032262	121.841	-0.210539	0.376434	0.0183462	0.198154	Elovl4	83603	1.73645
ENSMUSG00000000028	676.405	-0.210388	0.144478	0.00794255	0.127254	Cdc45	12544	2.10004
ENSMUSG00000027940	9402.74	-0.209927	0.107771	0.00395198	0.0822599	Tpm3	59069	2.40319
ENSMUSG00000021385	368.522	-0.209901	0.142147	0.00782995	0.126357	Ippk	75678	2.10624
ENSMUSG00000005148	265.143	-0.209836	0.322535	0.0173509	0.192946	Klf5	12224	1.76068
ENSMUSG00000007617	619.6	-0.209699	0.217341	0.0131947	0.164923	Homer1	26556	1.8796
ENSMUSG00000074886	1312.79	-0.209691	0.140461	0.0077138	0.125516	Grk6	26385	2.11273
ENSMUSG00000028217	141.966	-0.20953	0.384103	0.0186903	0.200518	Cdh17	12557	1.72838
ENSMUSG00000021493	2042.02	-0.208985	0.210211	0.0129633	0.163383	Pdlim7	67399	1.88728
ENSMUSG00000026841	4.06497	-0.207686	0.728015	0.0153207	NA	Fibcd1	98970	1.81472
ENSMUSG00000055407	1666.55	-0.207547	0.173523	0.0109606	0.148829	Map6	17760	1.96017
ENSMUSG00000020422	6866.89	-0.207166	0.10934	0.00458475	0.0906667	Tns3	319939	2.33868
ENSMUSG00000020185	997.263	-0.207099	0.1488	0.00908096	0.136135	E2f7	52679	2.04187
ENSMUSG00000030082	5863.86	-0.206344	0.100095	0.00344183	0.0750583	Sec61a1	53421	2.46321
ENSMUSG00000028560	3810.06	-0.206218	0.115906	0.00563337	0.103425	Usp1	230484	2.24923
ENSMUSG00000046731	387.959	-0.206189	0.213326	0.0138316	0.168956	Kctd11	216858	1.85913
ENSMUSG00000039568	540.511	-0.205689	0.164164	0.01072	0.147211	Ubald1	207740	1.96981
ENSMUSG00000029454	680.283	-0.205602	0.139641	0.00855709	0.13248	Mapkapk5	17165	2.06767
ENSMUSG00000046179	735.585	-0.205516	0.170161	0.0112221	0.150767	E2f8	108961	1.94993
ENSMUSG00000026259	49.524	-0.205372	0.386206	0.0196075	0.206254	Ngef	53972	1.70758
ENSMUSG00000027018	1860.2	-0.205053	0.141787	0.00890598	0.134682	Hat1	107435	2.05032
ENSMUSG00000040998	2284.38	-0.20485	0.314738	0.0182744	0.197846	Npnt	114249	1.73816
ENSMUSG00000033909	705.773	-0.204707	0.141069	0.00891807	0.134682	Usp36	72344	2.04973
ENSMUSG00000026974	773.953	-0.204685	0.138877	0.00869858	0.133019	Zmynd19	67187	2.06055
ENSMUSG00000031778	1494.03	-0.204351	0.182622	0.0124097	0.159385	Cx3cl1	20312	1.90624
ENSMUSG00000025134	2264.86	-0.204302	0.125727	0.00729477	0.121558	Alyref	21681	2.13699
ENSMUSG00000022255	3820.87	-0.204279	0.0923145	0.00262867	0.0634816	Mtdh	67154	2.58026
ENSMUSG00000063011	105.604	-0.204256	0.563849	0.0219957	0.221198	Msln	56047	1.65766
ENSMUSG00000000296	32.7113	-0.204223	0.398194	0.0200573	0.208429	Tpd52l1	21987	1.69773
ENSMUSG00000046516	372.254	-0.203857	0.133066	0.0082681	0.130248	Cox17	12856	2.08259
ENSMUSG00000026255	53.6832	-0.203809	0.572532	NA	NA	Efhd1	98363	NA
ENSMUSG00000051235	410.683	-0.203735	0.130066	0.00795045	0.127254	Gen1	209334	2.09961
ENSMUSG00000026915	1102.69	-0.203259	0.1396	0.00912684	0.136248	Strbp	20744	2.03968
ENSMUSG00000021728	259.793	-0.202899	0.313156	0.0186967	0.200518	Emb	13723	1.72824
ENSMUSG00000031799	22160.8	-0.202867	0.134615	0.00868524	0.133019	Tpm4	326618	2.06122
ENSMUSG00000040688	726.325	-0.202771	0.134172	0.00865922	0.132862	Tbl3	213773	2.06252
ENSMUSG00000064080	34027.1	-0.202121	0.13731	0.00917251	0.136485	Fbln2	14115	2.03751
ENSMUSG00000070871	1214.5	-0.201999	0.140762	0.00957226	0.138798	Ccnyl1	227210	2.01899
ENSMUSG00000021569	572.204	-0.201931	0.116129	0.00653791	0.113623	Trip13	69716	2.18456
ENSMUSG00000023809	332.972	-0.201799	0.266499	0.0174897	0.193473	Rps6ka2	20112	1.75722
ENSMUSG00000028873	997.177	-0.201702	0.119394	0.00705279	0.118849	Cdca8	52276	2.15164
ENSMUSG00000022895	797.589	-0.20146	0.3496	0.0198403	0.207115	Ets2	23872	1.70245
ENSMUSG00000031561	40.4743	-0.201198	0.617325	0.0218349	0.219742	Tenm3	23965	1.66085
ENSMUSG00000007589	417.111	-0.200634	0.133349	0.0091112	0.136248	Tinf2	28113	2.04042
ENSMUSG00000026638	8.89994	-0.199757	0.600275	0.0224492	0.223628	Irf6	54139	1.6488
ENSMUSG00000056076	5322.31	-0.19954	0.134499	0.00953823	0.138451	Eif3b	27979	2.02053
ENSMUSG00000005686	257.085	-0.199247	0.371142	0.0207461	0.213004	Ampd3	11717	1.68306
ENSMUSG00000025981	839.079	-0.199172	0.191558	0.014429	0.172707	Coq10b	67876	1.84077
ENSMUSG00000053094	1765.44	-0.199032	0.184225	0.0139908	0.169684	Tmem248	71667	1.85416
ENSMUSG00000037572	1096.92	-0.198957	0.101127	0.00476384	0.0921486	Wdhd1	218973	2.32204
ENSMUSG00000020869	6002.18	-0.198629	0.129716	0.00920391	0.136485	Lrrc59	98238	2.03603
ENSMUSG00000000384	570.976	-0.1984	0.140257	0.0105039	0.14647	Tbrg4	21379	1.97865
ENSMUSG00000026667	2180.83	-0.198103	0.123723	0.00854607	0.13248	Uhmk1	16589	2.06823
ENSMUSG00000028409	1961.97	-0.198055	0.211639	0.0159486	0.183069	Smu1	74255	1.79728
ENSMUSG00000020108	515.991	-0.198034	0.190826	0.0147158	0.17492	Ddit4	74747	1.83222
ENSMUSG00000029635	814.666	-0.197907	0.139203	0.0105305	0.14647	Cdk8	264064	1.97755
ENSMUSG00000041638	3245.42	-0.197816	0.27671	0.0189172	0.201153	Gcn1	231659	1.72314
ENSMUSG00000042116	28.3015	-0.197343	0.448593	0.0224075	0.223628	Vwa1	246228	1.64961
ENSMUSG00000021806	3820.55	-0.197309	0.222592	0.0167535	0.187909	Nid2	18074	1.77589
ENSMUSG00000103749	67.7712	-0.196958	0.470414	0.0228099	0.225147	Pcdhgb5	93702	1.64188
ENSMUSG00000020205	413.275	-0.196941	0.329151	0.0205428	0.211551	Phlda1	21664	1.68734
ENSMUSG00000029048	2624.53	-0.196741	0.0979782	0.00461545	0.0908323	Rer1	67830	2.33579
ENSMUSG00000004085	2197.86	-0.196562	0.158861	0.0128323	0.162381	Map3k20	65964	1.8917
ENSMUSG00000059674	174.574	-0.195966	0.267176	0.0190953	0.202263	Cdh24	239096	1.71907
ENSMUSG00000027878	3152.27	-0.195649	0.134896	0.0106999	0.147211	Notch2	18129	1.97062
ENSMUSG00000020152	6012.98	-0.195628	0.104444	0.00601748	0.107616	Actr2	66713	2.22059
ENSMUSG00000022594	533.973	-0.195524	0.224335	0.0173718	0.192946	Lynx1	23936	1.76016
ENSMUSG00000005417	8702.13	-0.195459	0.0877799	0.00301411	0.0698388	Mprip	26936	2.52084
ENSMUSG00000024511	418.506	-0.195236	0.157401	0.0131207	0.164512	Rab27b	80718	1.88204
ENSMUSG00000028656	6953.77	-0.195123	0.155148	0.0129586	0.163383	Cap1	12331	1.88744
ENSMUSG00000028282	1615.42	-0.194576	0.153747	0.0130068	0.163383	Casp8ap2	26885	1.88583
ENSMUSG00000058290	872.703	-0.194367	0.136888	0.011332	0.151501	Espl1	105988	1.9457
ENSMUSG00000044934	1146.81	-0.193372	0.157575	0.0137375	0.168548	Zfp367	238673	1.86209
ENSMUSG00000063902	133.695	-0.193125	0.239756	0.0188305	0.20101	NA	NA	1.72514
ENSMUSG00000024660	2125.37	-0.193048	0.100476	0.00582738	0.105329	Incenp	16319	2.23453
ENSMUSG00000001999	520.34	-0.192808	0.151167	0.0133454	0.165965	Blvra	109778	1.87467
ENSMUSG00000020782	104.381	-0.19268	0.308457	0.0212267	0.215999	Llgl2	217325	1.67312
ENSMUSG00000025574	1285.65	-0.192525	0.10634	0.00710917	0.119505	Tk1	21877	2.14818
ENSMUSG00000098650	555.46	-0.192172	0.230099	0.0186856	0.200518	NA	NA	1.72849
ENSMUSG00000020358	12096.7	-0.192087	0.109856	0.00790008	0.126943	Hnrnpab	15384	2.10237
ENSMUSG00000074457	220.769	-0.191584	0.425315	0.0234768	0.229041	S100a16	67860	1.62936
ENSMUSG00000031995	35.5988	-0.191533	0.447327	0.0238115	0.230589	St14	19143	1.62321
ENSMUSG00000032575	2774.57	-0.19125	0.167474	0.0152582	0.177973	Manf	74840	1.8165
ENSMUSG00000090015	385.681	-0.191166	0.603423	NA	NA	Gm15446	100642166	NA
ENSMUSG00000007021	160.832	-0.19078	0.283919	0.0211403	0.2156	Syngr3	20974	1.67489
ENSMUSG00000010067	790.104	-0.190739	0.124256	0.0107947	0.147481	Rassf1	56289	1.96679
ENSMUSG00000031328	48570.3	-0.190569	0.208989	0.0181382	0.196993	Flna	192176	1.74141
ENSMUSG00000029430	9621.96	-0.19045	0.117161	0.00971766	0.139568	Ran	19384	2.01244
ENSMUSG00000024687	2170.82	-0.19042	0.129135	0.01162	0.153705	Osbp	76303	1.93479
ENSMUSG00000028128	1935.13	-0.190417	0.162093	0.0151231	0.17677	F3	14066	1.82036
ENSMUSG00000020451	1026.54	-0.190412	0.125966	0.0111622	0.150405	Limk2	16886	1.95225
ENSMUSG00000040552	14.3385	-0.190405	0.628846	0.0227646	0.225135	C3ar1	12267	1.64274
ENSMUSG00000029267	672.083	-0.190365	0.124603	0.0109711	0.148829	Mtf2	17765	1.95975
ENSMUSG00000021707	815.626	-0.190297	0.179823	0.0164739	0.186446	Dhfr	13361	1.7832
ENSMUSG00000031715	5820.33	-0.189739	0.139246	0.0131529	0.164766	Smarca5	93762	1.88098
ENSMUSG00000036197	1562.21	-0.189658	0.131396	0.012194	0.158396	Gxylt1	223827	1.91385
ENSMUSG00000069910	572.667	-0.189506	0.131955	0.0123225	0.15901	Spdl1	70385	1.9093
ENSMUSG00000075122	458.179	-0.188902	0.353299	0.0231108	0.226541	Cd80	12519	1.63619
ENSMUSG00000078185	568.732	-0.188498	0.166045	0.0161232	0.184418	Chml	12663	1.79255
ENSMUSG00000028693	2469.58	-0.188189	0.11432	0.00991504	0.141524	Nasp	50927	2.00371
ENSMUSG00000022836	136.717	-0.188092	0.287386	0.0220463	0.221383	Mylk	107589	1.65666
ENSMUSG00000033272	1435.99	-0.187863	0.118456	0.010791	0.147481	Slc35a4	67843	1.96694
ENSMUSG00000036046	2397.57	-0.187807	0.17578	0.0170851	0.190688	5031439G07Rik	223739	1.76738
ENSMUSG00000024683	376.646	-0.187743	0.129101	0.012553	0.160326	Mrpl16	94063	1.90125
ENSMUSG00000096965	4.2194	-0.187139	0.619782	0.0236164	NA	3300005D01Rik	78512	1.62679
ENSMUSG00000007476	1357.98	-0.187111	0.121479	0.0115813	0.153451	Lrrc8a	241296	1.93624
ENSMUSG00000028454	290.289	-0.186554	0.145999	0.015074	0.176727	Pigo	56703	1.82177
ENSMUSG00000020411	34.9877	-0.186518	0.480122	0.0255348	0.239415	Nipal4	214112	1.59287
ENSMUSG00000050608	1047.21	-0.186495	0.121964	0.0118852	0.156158	Micos10	433771	1.925
ENSMUSG00000020720	1937.79	-0.186038	0.112095	0.0101837	0.143271	Psmd12	66997	1.9921
ENSMUSG00000003824	206.514	-0.18599	0.279601	0.0224956	0.223921	Syce2	71846	1.6479
ENSMUSG00000023336	12.637	-0.185746	0.638896	0.0225898	0.224214	Wfdc1	67866	1.64609
ENSMUSG00000002102	3600.95	-0.185616	0.0934303	0.00597106	0.106926	Psmc3	19182	2.22395
ENSMUSG00000042195	17.5989	-0.185419	0.53678	0.0260591	0.242341	Slc35f2	72022	1.58404
ENSMUSG00000085667	36.6006	-0.185229	0.330057	0.0237969	0.230589	Gm12992	545681	1.62348
ENSMUSG00000027429	1305.8	-0.185046	0.131451	0.0139072	0.169261	Sec23b	27054	1.85676
ENSMUSG00000022321	39.2356	-0.184911	0.645338	0.0221708	0.221983	Cdh10	320873	1.65422
ENSMUSG00000075511	20.2778	-0.184679	0.511148	0.026249	0.242626	NA	NA	1.58089
ENSMUSG00000024912	453.047	-0.184367	0.219327	0.0208254	0.213659	Fosl1	14283	1.68141
ENSMUSG00000035232	1111.77	-0.184249	0.165525	0.0177036	0.195053	Pdk3	236900	1.75194
ENSMUSG00000002393	698.693	-0.184098	0.232965	0.0215283	0.217358	Nr2f6	13864	1.66699
ENSMUSG00000089945	1754.17	-0.184093	0.108814	0.0101355	0.14274	Pakap	677884	1.99415
ENSMUSG00000032224	65.7607	-0.184047	0.317988	0.0239514	0.231368	Fam81a	76886	1.62067
ENSMUSG00000022285	11877.4	-0.183664	0.103151	0.00893492	0.134682	Ywhaz	22631	2.04891
ENSMUSG00000032932	2286.39	-0.183658	0.110026	0.0105612	0.14647	Hspa13	110920	1.97629
ENSMUSG00000079614	2437.04	-0.183392	0.105052	0.00948923	0.138325	Seh1l	72124	2.02277
ENSMUSG00000054051	587.933	-0.18272	0.123319	0.0135679	0.167366	Ercc6	319955	1.86749
ENSMUSG00000026520	540.726	-0.182603	0.128021	0.0143862	0.172646	Pycr2	69051	1.84206
ENSMUSG00000046694	271.01	-0.182394	0.209869	0.0211087	0.215441	Tent5b	100342	1.67554
ENSMUSG00000033596	1881.67	-0.182195	0.125911	0.0142199	0.171613	Rfwd3	234736	1.8471
ENSMUSG00000040055	4.25156	-0.182005	0.727445	0.0143133	NA	Gjb6	14623	1.84426
ENSMUSG00000028780	1130.09	-0.181875	0.314225	0.024569	0.23432	Sema3c	20348	1.60961
ENSMUSG00000041245	111.127	-0.181195	0.283133	0.0241698	0.232007	Wnk3	279561	1.61673
ENSMUSG00000037364	2988.74	-0.181026	0.100209	0.00903207	0.135718	Srrt	83701	2.04421
ENSMUSG00000045954	6661.29	-0.180929	0.15309	0.0180669	0.196794	Cavin2	20324	1.74312
ENSMUSG00000055707	713.903	-0.180824	0.133838	0.0159921	0.183262	Klhl26	234378	1.79609
ENSMUSG00000020272	585.558	-0.180823	0.190425	0.0207083	0.212935	Stk10	20868	1.68386
ENSMUSG00000071528	1079.69	-0.180788	0.103862	0.0100864	0.142341	Atp5md	66477	1.99626
ENSMUSG00000071528	1079.69	-0.180788	0.103862	0.0100864	0.142341	Gm35857	102639577	1.99626
ENSMUSG00000022772	1193.65	-0.180559	0.107023	0.0109802	0.148829	Senp5	320213	1.95939
ENSMUSG00000053198	267.284	-0.180508	0.179143	0.020172	0.209304	Prx	19153	1.69525
ENSMUSG00000041859	3512.12	-0.1802	0.115009	0.0129915	0.163383	Mcm3	17215	1.88634
ENSMUSG00000032456	81.0838	-0.179795	0.284039	0.0246724	0.235021	Nmnat3	74080	1.60779
ENSMUSG00000001497	103.95	-0.179607	0.294193	0.0249514	0.236592	Pax9	18511	1.60291
ENSMUSG00000036078	1097.3	-0.179177	0.133491	0.0166826	0.187678	Sigmar1	18391	1.77774
ENSMUSG00000029366	1263.56	-0.179164	0.155148	0.0190289	0.202184	Dck	13178	1.72059
ENSMUSG00000026049	324.056	-0.179147	0.163714	0.0197169	0.2068	Tex30	75623	1.70516
ENSMUSG00000039231	1047.33	-0.179032	0.109648	0.0122308	0.158601	Suv39h1	20937	1.91255
ENSMUSG00000043207	3759.53	-0.178985	0.154512	0.0190553	0.202188	Zmpste24	230709	1.71999
ENSMUSG00000052446	231.202	-0.178765	0.25079	0.0241462	0.231973	Zfp961	234413	1.61715
ENSMUSG00000025959	753.055	-0.178487	0.14618	0.018505	0.199398	Klf7	93691	1.73271
ENSMUSG00000045180	207.193	-0.178286	0.285769	0.0252389	0.238267	Shroom2	110380	1.59793
ENSMUSG00000001053	79.9988	-0.178105	0.277105	0.0251123	0.237399	N4bp3	212706	1.60011
ENSMUSG00000051853	3870.92	-0.177979	0.0936353	0.0081269	0.129173	Arf3	11842	2.09008
ENSMUSG00000026311	406.749	-0.1779	0.166981	0.0205112	0.21152	Asb1	65247	1.68801
ENSMUSG00000030782	1904.42	-0.17765	0.240812	0.0242421	0.23253	Tgfb1i1	21804	1.61543
ENSMUSG00000043333	27.0812	-0.177559	0.544589	0.0278928	0.249981	Rhbdl2	230726	1.55451
ENSMUSG00000040852	2573.37	-0.177213	0.155456	0.0199538	0.207984	Plekhh2	213556	1.69997
ENSMUSG00000070972	627.606	-0.1768	0.11923	0.0153817	0.178806	Dnajc25	72429	1.81299
ENSMUSG00000024360	5520.77	-0.176656	0.0944837	0.00882118	0.133769	Etf1	225363	2.05447
ENSMUSG00000025758	1377.95	-0.176612	0.0926896	0.00827046	0.130248	Plk4	20873	2.08247
ENSMUSG00000035783	27114	-0.176598	0.448861	0.0280328	0.250505	Acta2	11475	1.55233
ENSMUSG00000003810	2774.8	-0.17653	0.125853	0.0167538	0.187909	Mast2	17776	1.77589
ENSMUSG00000002477	1870.58	-0.175876	0.0900891	0.00767228	0.125436	Snrpd1	20641	2.11508
ENSMUSG00000027637	1094.8	-0.17543	0.140625	0.0193796	0.20417	Rab5if	67388	1.71266
ENSMUSG00000030243	640.978	-0.175372	0.190275	0.0230452	0.22644	Recql	19691	1.63742
ENSMUSG00000022768	10.7065	-0.175342	0.431225	0.0282145	0.251259	Ccdc116	76872	1.54953
[truncated: 17,401 more rows]

## Sheet: DE_MRTFdKO vs WT_T0
ENSEMBL	baseMean	log2FoldChange	lfcSE	pvalue	padj	SYMBOL	ENTREZID	-LOG10(pvalue)
[truncated: 18,292 more rows]
