# Supplementary material for: MRTF-dependent cytoskeletal dynamics drive efficient cell cycle progression
Source: J Cell Sci. 2025 Dec 29;138(24):jcs264444. doi: 10.1242/jcs.264444 (PMC12813672; doi:10.1242/jcs.264444)
Supplement: Table S2. GSEA and GO analysis of genes downregulated at day 0 or 12 after MRTFinactivation [file joces-138-264444-TableS2.xlsx]

## Sheet: T12_GSEA_hallmarks
ID	Description	setSize	enrichmentScore	NES	pvalue	p.adjust	qvalue	rank	leading_edge	core_enrichment_ID	core_enrichment_geneNames
HALLMARK_MTORC1_SIGNALING	HALLMARK_MTORC1_SIGNALING	200	-0.648598	-2.37201	1e-10	5e-09	2.21053e-09	2726	tags=52%, list=17%, signal=44%	67089/23997/228775/23996/112407/170459/74754/50493/66143/18412/13361/225363/76614/12301/56480/667034/19181/66105/103733/76267/66713/13595/27407/15510/16828/15526/69071/56207/66997/18107/235293/66427/15452/18036/14718/268373/22027/15528/319554/11639/16835/14884/231887/27053/66249/231070/18655/19167/26377/15357/50527/67204/15525/59029/73834/14751/12449/12330/16414/67486/107869/13121/17768/15277/279…	Psmc6/Psmd13/Trib3/Psmc4/Egln3/Stard4/Dhcr24/Txnrd1/Eef1e1/Sqstm1/Dhfr/Etf1/Immt/Cacybp/Tbk1/Pnp2/Psmc2/Ube2d3/Tubg1/Fads1/Actr2/Ebp/Abcf2/Hspd1/Ldha/Hspa9/Tmem97/Uchl5/Psmd12/Nmt1/Sc5d/Cyb5b/Hprt1/Nfkbib/Got1/Ppia/Hsp90b1/Hspe1/Idi1/Ak4/Ldlr/Gtf2h1/Pdap1/Asns/Pno1/Insig1/Pgk1/Psma3/Dapp1/Hmgcr/Ero1a/Eif2s2/Hspa4/Psmd14/Atp6v1d/Gpi1/Ccnf/Canx/Itgb2/Polr3g/Cth/Cyp51/Mthfd2/Hk2/Rrp9/Acaca/Bub1/Slc2…
HALLMARK_INTERFERON_GAMMA_RESPONSE	HALLMARK_INTERFERON_GAMMA_RESPONSE	184	-0.625794	-2.28756	6.03868e-10	1.50967e-08	6.67433e-09	2630	tags=47%, list=16%, signal=40%	16913/20848/268749/15251/16068/26445/20454/15958/56045/12370/12010/19039/667034/12367/16421/56791/109032/71805/66552/22038/80861/16391/55932/19167/67775/60533/17858/66141/54123/231655/17768/19188/15170/20847/98999/19186/72075/70110/234311/192656/99899/16362/56417/24110/18854/434341/243771/18783/547253/19246/230073/229003/12575/69550/20821/19106/15959/100038882/14528/12183/71701/246728/66988/71586…	Psmb8/Stat3/Rnf31/Hif1a/Il18bp/Psmb2/St3gal5/Ifit2/Samhd1/Casp8/B2m/Lgals3bp/Pnp2/Casp3/Itgb7/Ube2l6/Sp110/Nup93/Sppl2a/Plscr1/Dhx58/Irf9/Gbp3/Psma3/Rtp4/Cd274/Mx2/Ifitm3/Irf7/Oasl1/Mthfd2/Psme2/Ptpn6/Stat2/Znfx1/Psme1/Ogfr/Ifi35/Ddx60/Ripk2/Ifi44/Irf1/Adar/Usp18/Pml/Nlrc5/Parp12/Pla2g4a/Parp14/Ptpn1/Rigi/Helz2/Cdkn1a/Bst2/Trim21/Eif2ak2/Ifit3/Isg15/Gch1/Bpgm/Pnpt1/Oas2/Lap3/Ifih1/Rnf213/Nmi/Stat…
HALLMARK_INTERFERON_ALPHA_RESPONSE	HALLMARK_INTERFERON_ALPHA_RESPONSE	97	-0.675507	-2.23375	6.74838e-07	6.74838e-06	2.98349e-06	2108	tags=56%, list=13%, signal=49%	12010/19039/56791/53312/109032/13709/22038/73711/80861/16391/23960/55932/19167/67775/17858/66141/246730/54123/231655/19188/20847/19186/72075/70110/234311/192656/99899/16362/56417/24110/243771/547253/229003/319236/69550/20821/19106/15959/100038882/71701/66988/71586/19124/80285/64685/14469/58185/209086/22169/57444/17069/74735/67138/15945	B2m/Lgals3bp/Ube2l6/Nub1/Sp110/Elf1/Plscr1/Mvb12a/Dhx58/Irf9/Oas1g/Gbp3/Psma3/Rtp4/Mx2/Ifitm3/Oas1a/Irf7/Oasl1/Psme2/Stat2/Psme1/Ogfr/Ifi35/Ddx60/Ripk2/Ifi44/Irf1/Adar/Usp18/Parp12/Parp14/Helz2/Trim12c/Bst2/Trim21/Eif2ak2/Ifit3/Isg15/Pnpt1/Lap3/Ifih1/Procr/Parp9/Nmi/Gbp2/Rsad2/Samd9l/Cmpk2/Isg20/Ly6e/Trim14/Herc6/Cxcl10
HALLMARK_E2F_TARGETS	HALLMARK_E2F_TARGETS	200	-0.600141	-2.1948	3.75271e-09	5.04997e-08	2.23262e-08	4320	tags=64%, list=27%, signal=47%	98386/19718/52592/18861/51797/66929/18949/12534/78304/66471/77891/18538/70699/69639/19357/103573/18393/16201/20877/54141/218210/21973/110052/17216/12189/70099/19687/12236/110809/19360/18973/14375/97165/17219/19362/16881/108961/56403/12442/51788/17215/76131/69263/110074/53605/19076/17535/105988/27354/212377/21853/21877/14852/17220/109145/19183/68298/18813/68479/17345/50883/15374/66197/16906/12531/…	Lbr/Rfc2/Brms1l/Pms2/Ctps1/Asf1b/Pnn/Cdk1/Naa38/Anp32e/Ube2s/Pcna/Nup205/Exosc8/Rad21/Xpo1/Orc2/Ilf3/Aurkb/Spag5/Nup153/Top2a/Dek/Mcm2/Brca1/Smc4/Rfc1/Bub1b/Srsf1/Rad50/Pole/Xrcc6/Hmgb2/Mcm6/Rad51ap1/Lig1/E2f8/Syncrip/Ccnb2/H2az1/Mcm3/Depdc1a/Rfc3/Dut/Nap1l1/Prim2/Mre11a/Espl1/Nbn/Mms22l/Timeless/Tk1/Gspt1/Mcm7/Gins4/Psmc3ip/Ncapd2/Pa2g4/Phf5a/Mki67/Chek2/Jpt1/Cks2/Lmnb1/Cdc25b/Usp1/Nup107/Shmt1/…
HALLMARK_G2M_CHECKPOINT	HALLMARK_G2M_CHECKPOINT	198	-0.595133	-2.18529	4.03998e-09	5.04997e-08	2.23262e-08	3851	tags=58%, list=24%, signal=45%	217232/272551/77891/104394/13557/212999/19357/103573/20460/22589/52033/77782/16201/20877/21973/17216/70099/110809/19650/18973/26885/18286/17219/56403/12443/12442/51788/16551/14105/17215/19366/19076/105988/15251/71819/14852/108907/67141/269966/26554/17345/210106/21781/67052/15374/66197/16906/12531/78733/233406/16319/11987/12428/12567/209737/70769/20937/75717/27221/65964/12649/107823/14056/23924/20…	Cdc27/Gins2/Ube2s/E2f4/E2f3/Tnpo2/Rad21/Xpo1/Stil/Atrx/Pbk/Polq/Ilf3/Aurkb/Top2a/Mcm2/Smc4/Srsf1/Rbl1/Pole/Casp8ap2/Odf2/Mcm6/Syncrip/Ccnd1/Ccnb2/H2az1/Kif11/Srsf10/Mcm3/Rad54l/Prim2/Espl1/Hif1a/Kif23/Gspt1/Nusap1/Fbxo5/Nup98/Cul3/Mki67/Tent4a/Tfdp1/Ndc80/Jpt1/Cks2/Lmnb1/Cdc25b/Troap/Prc1/Incenp/Slc7a1/Ccna2/Cdk4/Kif15/Nolc1/Suv39h1/Cul5/Chaf1a/Map3k20/Chek1/Nsd2/Ezh2/Katna1/Plk4/Cdc45/Smarcc1/Am…
HALLMARK_ALLOGRAFT_REJECTION	HALLMARK_ALLOGRAFT_REJECTION	142	-0.55686	-1.97223	2.16382e-05	0.000154558	6.83311e-05	2108	tags=28%, list=13%, signal=25%	12010/24015/26411/23880/78655/18148/12332/13669/234734/104458/18102/16414/54123/21803/15170/192656/192176/12578/16186/23871/226419/17096/14537/142980/20846/14469/16161/16156/16174/20296/21857/16323/16818/20304/17076/12035/12519/20306/16878/21985	B2m/Abce1/Map4k1/Fyb1/Eif3j1/Npm1/Capg/Eif3a/Aars1/Rars1/Nme1/Itgb2/Irf7/Tgfb1/Ptpn6/Ripk2/Flna/Cdkn2a/Il2rg/Ets1/Dyrk3/Lyn/Gcnt1/Tlr3/Stat1/Gbp2/Il12rb1/Il11/Il18rap/Ccl2/Timp1/Inhba/Lck/Ccl5/Ly75/Bcat1/Cd80/Ccl7/Lif/Tpd52
HALLMARK_MITOTIC_SPINDLE	HALLMARK_MITOTIC_SPINDLE	198	-0.517464	-1.90009	1.00914e-05	8.40947e-05	3.71787e-05	3308	tags=40%, list=21%, signal=33%	20662/30948/70099/19687/72776/286940/22627/75786/269587/74360/16800/11308/17973/68724/12442/16551/15185/12488/13822/232533/105988/71819/108907/67141/232314/56430/12345/67052/16906/13589/214952/219103/233406/16319/209737/19158/72416/11789/23924/544817/76073/26934/11845/227753/66406/16573/110033/73804/223254/16571/22137/72119/12927/60595/11799/18005/78757/56376/12235/218977/13998/110380/18817/68743…	Sos1/Bin1/Smc4/Rfc1/Sass6/Flnb/Ywhae/Ckap5/Epb41/Cep57/Arhgef2/Abi1/Nck1/Arl8a/Ccnb2/Kif11/Hdac6/Cd2ap/Epb41l2/Stk38l/Espl1/Kif23/Nusap1/Fbxo5/Ppp4r2/Clip1/Capzb/Ndc80/Lmnb1/Mapre1/Rhot2/Cenpj/Prc1/Incenp/Kif15/Cyth2/Lrpprc/Apc/Katna1/Arhgap27/Pcgf5/Racgap1/Arf6/Gsn/Sac3d1/Kif5b/Kif22/Kif2c/Farp1/Kif4/Ttk/Tpx2/Bcar1/Actn4/Birc5/Nek2/Rictor/Pdlim5/Bub1/Dlgap5/Fgd6/Shroom2/Plk1/Anln/Pif1/Bcr/Cenpe/…
HALLMARK_INFLAMMATORY_RESPONSE	HALLMARK_INFLAMMATORY_RESPONSE	151	-0.518017	-1.84458	0.000147347	0.000826659	0.00036547	1426	tags=26%, list=9%, signal=24%	16835/12267/16416/67775/14726/54123/14066/19419/13058/52118/192656/16362/21950/320910/12575/69550/73379/320207/19106/14528/17096/64685/142980/26362/20354/16174/20296/17069/21857/16323/21930/18793/16818/20304/15200/15945/11541/20306/16878	Ldlr/C3ar1/Itgb3/Rtp4/Pdpn/Irf7/F3/Rasgrp1/Cybb/Pvr/Ripk2/Irf1/Tnfsf9/Itgb8/Cdkn1a/Bst2/Dcbld2/Pik3r5/Eif2ak2/Gch1/Lyn/Nmi/Tlr3/Axl/Sema4d/Il18rap/Ccl2/Ly6e/Timp1/Inhba/Tnfaip6/Plaur/Lck/Ccl5/Hbegf/Cxcl10/Adora2b/Ccl7/Lif
HALLMARK_APICAL_JUNCTION	HALLMARK_APICAL_JUNCTION	182	-0.490165	-1.78888	0.000148799	0.000826659	0.00036547	1967	tags=28%, list=12%, signal=25%	103733/65964/11502/23880/16780/12821/19211/22629/16412/15461/11790/98053/16400/20779/231070/192156/60533/76709/60595/12331/18175/264064/68794/21872/54353/26415/110380/18643/213119/22323/244864/17886/109711/22330/18710/192897/17698/12798/20563/74769/11465/11461/16480/20963/68810/98932/12550/16511/14012/11459/11468	Tubg1/Map3k20/Adam9/Fyb1/Lamb3/Col17a1/Pten/Ywhah/Itgb1/Hras/Speg/Gtf2f1/Itga3/Src/Insig1/Mvd/Cd274/Arpc2/Actn4/Cap1/Nrap/Cdk8/Flnc/Tjp1/Skap2/Mapk13/Shroom2/Pfn1/Itga10/Vasp/Layn/Myh9/Actn1/Vcl/Pik3r3/Itgb4/Msn/Cnn2/Slit2/Pik3cb/Actg1/Actb/Jup/Syk/Nexn/Myl9/Cdh1/Kcnh2/Mpzl2/Acta1/Actg2
HALLMARK_MYC_TARGETS_V1	HALLMARK_MYC_TARGETS_V1	201	-0.473928	-1.73689	0.000291477	0.00145738	0.000644317	4730	tags=66%, list=29%, signal=47%	12237/26443/12462/13681/50995/23983/103136/11991/17218/66445/27041/106344/230908/15382/66409/26754/18674/26441/22333/12261/51797/73192/53607/12464/20174/18538/67465/27366/103573/69719/70247/55944/26444/18393/22327/14719/22123/110052/26446/17463/69692/17216/12465/19826/22335/110809/19166/26440/22627/27366/68988/22171/14375/15182/17219/433702/108121/56403/13684/67089/51788/23996/13877/14113/110074/…	Bub3/Psma6/Cct3/Eif4a1/Uba2/Pcbp1/Pwp1/Hnrnpd/Mcm5/Cyc1/G3bp1/Rfc4/Tardbp/Hnrnpa1/Rsl1d1/Cops5/Slc25a3/Psma4/Vdac1/C1qbp/Ctps1/Xpot/Snrpa/Cct4/Ruvbl2/Pcna/Sf3a1/Txnl4a/Xpo1/Cad/Psmd1/Eif3d/Psma7/Orc2/Vbp1/Got2/Psmd3/Dek/Psmb3/Psmd7/Hddc2/Mcm2/Cct5/Rnps1/Vdac3/Srsf1/Psma2/Psma1/Ywhae/Txnl4a/Prpf31/Tyms/Xrcc6/Hdac2/Mcm6/Ncbp1/U2af1/Syncrip/Eif4e/Psmc6/H2az1/Psmc4/Erh/Fbl/Dut/Nap1l1/Ssb/Psmb2/Gspt1/…
HALLMARK_MYOGENESIS	HALLMARK_MYOGENESIS	176	-0.478672	-1.73645	0.000632017	0.00263341	0.00116424	1122	tags=23%, list=7%, signal=22%	21803/17929/110196/21957/18767/16985/14613/17886/59069/20973/12575/226251/13808/29857/20893/67399/192897/11443/13527/12554/21987/11603/21679/20250/13405/14077/19245/24131/12224/22004/30953/50795/12391/15200/21345/13867/21952/16404/16511/13143/11459	Tgfb1/Myom1/Fdps/Tnnt3/Pkia/Lsp1/Gja5/Myh9/Tpm3/Syngr2/Cdkn1a/Ablim1/Eno3/Mapk12/Bhlhe40/Pdlim7/Itgb4/Chrnb1/Dtna/Cdh13/Tpd52l1/Agrn/Tead4/Scd2/Dmd/Fabp3/Ptp4a3/Ldb3/Klf5/Tpm2/Schip1/Sh3bgr/Cav3/Hbegf/Tagln/Erbb3/Tnni1/Itga7/Kcnh2/Dapk2/Acta1
HALLMARK_MYC_TARGETS_V2	HALLMARK_MYC_TARGETS_V2	58	-0.571881	-1.72508	0.00766677	0.0186495	0.00824506	5524	tags=71%, list=34%, signal=47%	28126/21379/20810/66590/100608/101612/13537/17869/27993/227746/18432/17218/20322/66164/68493/64934/53414/21453/107071/107094/18813/110109/30877/231872/12567/226169/67134/70769/69902/15510/20873/67973/338359/69071/18148/72515/70683/15528/15277/27966/18817	Nop16/Tbrg4/Srm/Farsa/Noc4l/Grwd1/Dusp2/Myc/Imp4/Rabepk/Mybbp1a/Mcm5/Sord/Nip7/Ndufaf4/Pes1/Bysl/Tcof1/Wdr74/Rrp12/Pa2g4/Nop2/Gnl3/Aimp2/Cdk4/Pprc1/Nop56/Nolc1/Mrto4/Hspd1/Plk4/Mphosph10/Supv3l1/Tmem97/Npm1/Wdr43/Utp20/Hspe1/Hk2/Rrp9/Plk1
HALLMARK_IL6_JAK_STAT3_SIGNALING	HALLMARK_IL6_JAK_STAT3_SIGNALING	74	-0.535705	-1.70395	0.0078328	0.0186495	0.00824506	1484	tags=30%, list=9%, signal=27%	16391/16416/12018/50905/21803/20847/16362/19246/12505/320207/12527/16186/20846/16161/16195/54635/16164/12984/15945/16401/20306/12494	Irf9/Itgb3/Bak1/Il17rb/Tgfb1/Stat2/Irf1/Ptpn1/Cd44/Pik3r5/Cd9/Il2rg/Stat1/Il12rb1/Il6st/Pdgfc/Il13ra1/Csf2rb2/Cxcl10/Itga4/Ccl7/Cd38
HALLMARK_ANDROGEN_RESPONSE	HALLMARK_ANDROGEN_RESPONSE	94	-0.502812	-1.65562	0.00326521	0.011052	0.00488616	2421	tags=32%, list=15%, signal=27%	74754/18813/50528/22596/20807/16410/12010/76267/13167/319554/231070/15357/56376/19229/239273/19341/109711/76687/74205/14782/19012/73998/20250/12167/14229/65112/16669/12571/20393/21985	Dhcr24/Pa2g4/Tmprss2/Xrcc5/Srf/Itgav/B2m/Fads1/Dbi/Idi1/Insig1/Hmgcr/Pdlim5/Ptk2b/Abcc4/Rab4a/Actn1/Spcs3/Acsl3/Gsr/Plpp1/Herc3/Scd2/Bmpr1b/Fkbp5/Pmepa1/Krt19/Cdk6/Sgk1/Tpd52
HALLMARK_KRAS_SIGNALING_UP	HALLMARK_KRAS_SIGNALING_UP	176	-0.450808	-1.63537	0.0027751	0.0106735	0.0047188	1389	tags=23%, list=9%, signal=21%	13823/12267/16534/20440/50527/16414/228662/18826/211770/66390/56068/19092/16574/73379/16186/12183/23871/23882/18791/18049/27260/14180/223272/14257/16323/11501/18793/16480/19699/15200/14063/15945/57349/101772/66109/19225/16878/20750/14012/14425	Epb41l3/C3ar1/Kcnn4/St6gal1/Ero1a/Itgb2/Btbd3/Lcp1/Trib1/Prelid3b/Ammecr1/Prkg2/Kif5c/Dcbld2/Il2rg/Bpgm/Ets1/Gadd45g/Plat/Ngf/Plek2/Fgf9/Itgbl1/Flt4/Inhba/Adam8/Plaur/Jup/Reln/Hbegf/F2rl1/Cxcl10/Ppbp/Ano1/Tspan13/Ptgs2/Lif/Spp1/Mpzl2/Galnt3
HALLMARK_HYPOXIA	HALLMARK_HYPOXIA	186	-0.437598	-1.60281	0.00353665	0.011052	0.00488616	1437	tags=27%, list=9%, signal=25%	19252/11639/105785/12457/18655/15275/50527/14751/236900/14066/74155/15277/20527/20525/18654/21991/11520/18591/13198/66681/13806/17319/17886/12575/13808/23871/12778/74747/20893/53374/13807/11676/13527/14433/13008/20778/57444/52331/14538/11717/17748/60406/18793/52187/11541/76459/21753/17750/18772/21985	Dusp1/Ak4/Kdelr3/Noct/Pgk1/Hk1/Ero1a/Gpi1/Pdk3/F3/Errfi1/Hk2/Slc2a3/Slc2a1/Pgf/Tpi1/Plin2/Pdgfb/Ddit3/Pgm2/Eno1/Mif/Myh9/Cdkn1a/Eno3/Ets1/Ackr3/Ddit4/Bhlhe40/Chst3/Eno2/Aldoc/Dtna/Gapdh/Csrp2/Scarb1/Isg20/Stbd1/Gcnt2/Ampd3/Mt1/Sap30/Plaur/Rragd/Adora2b/Car12/Tes/Mt2/Pkp1/Tpd52
HALLMARK_PROTEIN_SECRETION	HALLMARK_PROTEIN_SECRETION	95	-0.472812	-1.55494	0.0140526	0.0292762	0.0129432	3630	tags=33%, list=23%, signal=26%	110651/16784/213827/12725/56041/107338/20619/24045/69608/67830/50797/99889/216350/12757/20844/11487/68365/26413/56334/69162/11928/69938/67300/16004/12512/211286/11605/71943/15893/13032/16668/21985	Rps6ka3/Lamp2/Arcn1/Clcn3/Uso1/Gbf1/Snap23/Scamp3/Sec24d/Rer1/Copb2/Arfip1/Tspan8/Clta/Stam/Adam10/Rab14/Mapk1/Tmed2/Sec31a/Atp1a1/Scrn1/Cltc/Igf2r/Cd63/Cln5/Gla/Tom1l1/Ica1/Ctsc/Krt18/Tpd52
HALLMARK_UNFOLDED_PROTEIN_RESPONSE	HALLMARK_UNFOLDED_PROTEIN_RESPONSE	112	-0.454796	-1.55368	0.00780353	0.0186495	0.00824506	3761	tags=43%, list=23%, signal=33%	12317/67398/77591/20856/23825/104625/12282/11911/28146/75416/66482/50783/13684/11910/72198/22631/69162/16549/208643/67134/70769/105148/381801/53621/13685/15526/18148/52530/58233/22642/13665/56454/22027/16573/50911/105785/27053/50527/110960/17768/27966/69065/76687/72599/74747/20539/20296/107272	Calr/Srpra/Ddx10/Stc2/Banf1/Cnot6/Hyou1/Atf4/Serp1/Nop14/Exoc2/Lsm4/Eif4e/Atf3/Mtrex/Ywhaz/Sec31a/Khsrp/Eif4g1/Nop56/Nolc1/Iars1/Tatdn2/Cnot4/Eif4ebp1/Hspa9/Npm1/Nhp2/Dnaja4/Zbtb17/Eif2s1/Aldh18a1/Hsp90b1/Kif5b/Exosc9/Kdelr3/Asns/Ero1a/Tars1/Mthfd2/Rrp9/Chac1/Spcs3/Pdia5/Ddit4/Slc7a5/Ccl2/Psat1
HALLMARK_IL2_STAT5_SIGNALING	HALLMARK_IL2_STAT5_SIGNALING	177	-0.418637	-1.51943	0.0089225	0.0202784	0.00896519	2352	tags=29%, list=15%, signal=25%	16407/16001/21817/20443/18612/110109/16410/14873/667034/216197/12367/22247/18810/17164/269378/54637/12332/22038/23834/55932/11746/16004/107702/66141/16206/15277/20527/54139/11520/12505/20973/80859/13808/80914/12447/12810/100604/19012/20893/384009/17760/71602/16403/13813/23959/52187/15945/17082/18605/212531/16878/20750	Itgae/Igf1r/Tgm2/St3gal4/Etv4/Nop2/Itgav/Gsto1/Pnp2/Ckap4/Casp3/Umps/Plec/Mapkapk2/Ahcy/Praf2/Capg/Plscr1/Cdc6/Gbp3/Anxa4/Igf2r/Rnh1/Ifitm3/Lrig1/Hk2/Slc2a3/Irf6/Plin2/Cd44/Syngr2/Nfkbiz/Eno3/Uck2/Ccne1/Coch/Lrrc8c/Plpp1/Bhlhe40/Glipr2/Map6/Myo1e/Itga6/Eomes/Nt5e/Rragd/Cxcl10/Il1rl1/Enpp1/Sh3bgrl2/Lif/Spp1
HALLMARK_TNFA_SIGNALING_VIA_NFKB	HALLMARK_TNFA_SIGNALING_VIA_NFKB	184	-0.414794	-1.51626	0.00667179	0.0186495	0.00824506	1149	tags=22%, list=7%, signal=21%	14066/211770/15939/56376/20527/14345/192656/21815/74646/16362/23872/230073/14283/21950/12505/12575/56722/15205/14528/12778/71586/20620/20893/16195/20296/11839/56336/65112/16323/21930/18793/20304/15200/14063/15945/12519/14579/20393/240672/19225/16878	F3/Trib1/Ier5/Pdlim5/Slc2a3/Fut4/Ripk2/Tgif1/Spsb1/Irf1/Ets2/Rigi/Fosl1/Tnfsf9/Cd44/Cdkn1a/Litaf/Hes1/Gch1/Ackr3/Ifih1/Plk2/Bhlhe40/Il6st/Ccl2/Areg/B4galt5/Pmepa1/Inhba/Tnfaip6/Plaur/Ccl5/Hbegf/F2rl1/Cxcl10/Cd80/Gem/Sgk1/Dusp5/Ptgs2/Lif
HALLMARK_ESTROGEN_RESPONSE_LATE	HALLMARK_ESTROGEN_RESPONSE_LATE	184	-0.411211	-1.50316	0.00776104	0.0186495	0.00824506	2076	tags=28%, list=13%, signal=24%	17300/67880/226101/67689/20873/13731/54200/54189/17937/15452/23834/63959/22122/69724/223254/20602/23972/107995/50905/55948/15170/19348/26415/53883/14137/12505/20112/74246/12527/69540/11605/27410/21987/26941/16195/20539/20778/57444/11839/14229/11898/16669/18415/66109/20393/19143/76459/64058/56460/12550/14620	Foxc1/Dcxr/Myof/Aldh3b1/Plk4/Emp2/Sult2b1/Rabep1/Nab2/Hprt1/Cdc6/Slc29a1/Gfus/Rnaseh2a/Farp1/Ncor2/Papss2/Cdc20/Il17rb/Sfn/Ptpn6/Kif20a/Mapk13/Celsr2/Fdft1/Cd44/Rps6ka2/Gale/Cd9/Klk10/Gla/Abca3/Tpd52l1/Nherf1/Il6st/Slc7a5/Scarb1/Isg20/Areg/Fkbp5/Ass1/Krt19/Hspa4l/Tspan13/Sgk1/St14/Car12/Perp/Pkp3/Cdh1/Gjb3
HALLMARK_P53_PATHWAY	HALLMARK_P53_PATHWAY	191	-0.403651	-1.48245	0.0120438	0.0261823	0.0115753	2143	tags=28%, list=13%, signal=25%	19367/22059/67880/22401/19645/17112/207785/12454/18081/75234/99480/216049/70930/20698/14168/15461/13849/57913/13197/12795/13033/116914/12018/19250/12028/55948/15939/67941/21803/17347/68048/26570/13198/21950/12575/12578/242585/17246/19124/20620/74747/192897/12554/21987/12450/76884/217344/18415/15200/56312/19143/64058/21952/16878	Rad9a/Trp53/Dcxr/Zmat3/Rb1/Tm4sf1/Csrnp2/Ccnk/Ninj1/Rnf19b/Dnttip2/Zfp365/Nol8/Sphk1/Fgf13/Hras/Ephx1/Pidd1/Gadd45a/Plk3/Ctsd/Slc19a2/Bak1/Ptpn14/Bax/Sfn/Ier5/Rps27l/Tgfb1/Mknk2/Aen/Slc7a11/Ddit3/Tnfsf9/Cdkn1a/Cdkn2a/Slc35d1/Mdm2/Procr/Plk2/Ddit4/Itgb4/Cdh13/Tpd52l1/Ccng1/Cyfip2/Rhbdf2/Hspa4l/Hbegf/Nupr1/St14/Perp/Tnni1/Lif
HALLMARK_PI3K_AKT_MTOR_SIGNALING	HALLMARK_PI3K_AKT_MTOR_SIGNALING	102	-0.43949	-1.47018	0.0272165	0.0486009	0.0214867	2934	tags=38%, list=18%, signal=31%	21937/64143/17973/13684/17126/228775/26409/26413/93765/18412/56480/12567/13001/66105/66713/19087/19211/18036/15461/22027/67300/56378/14675/26377/55948/72349/17347/107476/20847/20525/18643/13198/12631/12575/16186/74117/18710/18049/16818	Tnfrsf1a/Ralb/Nck1/Eif4e/Smad2/Trib3/Map3k7/Mapk1/Ube2n/Sqstm1/Tbk1/Cdk4/Csnk2b/Ube2d3/Actr2/Prkar2a/Pten/Nfkbib/Hras/Hsp90b1/Cltc/Arpc3/Gna14/Dapp1/Sfn/Dusp3/Mknk2/Acaca/Stat2/Slc2a1/Pfn1/Ddit3/Cfl1/Cdkn1a/Il2rg/Actr3/Pik3r3/Ngf/Lck
HALLMARK_GLYCOLYSIS	HALLMARK_GLYCOLYSIS	190	-0.395129	-1.45079	0.0158086	0.0304012	0.0134405	1647	tags=23%, list=10%, signal=21%	12615/21351/18648/22122/14718/15366/268373/11639/107029/105785/18655/50527/236900/104458/72297/26384/84111/107869/15277/19348/50786/21991/66681/13806/17319/12505/74246/20878/26556/104009/18746/74747/76969/13807/50799/11603/57444/16164/60406/23959/52187/11541/80879/67451	Cenpa/Taldo1/Pgam1/Gfus/Got1/Hmmr/Ppia/Ak4/Me2/Kdelr3/Pgk1/Ero1a/Pdk3/Rars1/B3gnt3/Gnpda1/Gpr87/Cth/Hk2/Kif20a/Hs6st2/Tpi1/Pgm2/Eno1/Mif/Cd44/Gale/Aurka/Homer1/Qsox1/Pkm/Ddit4/Chst1/Eno2/Slc25a13/Agrn/Isg20/Il13ra1/Sap30/Nt5e/Rragd/Adora2b/Slc16a3/Pkp2
HALLMARK_ESTROGEN_RESPONSE_EARLY	HALLMARK_ESTROGEN_RESPONSE_EARLY	183	-0.39459	-1.43829	0.0260428	0.0482274	0.0213216	1446	tags=22%, list=9%, signal=21%	14389/74694/223254/116914/20602/23972/50905/228839/55948/16206/19419/53883/20525/14137/67815/20972/12505/20112/226251/15205/69540/11605/20510/17864/27410/20893/21987/26941/14609/16195/20539/20778/11839/14229/77411/16669/381269/58801/76459/16668/66270	Gab2/Tbc1d30/Farp1/Slc19a2/Ncor2/Papss2/Il17rb/Tgif2/Sfn/Lrig1/Rasgrp1/Celsr2/Slc2a1/Fdft1/Sec14l2/Syngr1/Cd44/Rps6ka2/Ablim1/Hes1/Klk10/Gla/Slc1a1/Mybl1/Abca3/Bhlhe40/Tpd52l1/Nherf1/Gja1/Il6st/Slc7a5/Scarb1/Areg/Fkbp5/Esrp2/Krt19/Mreg/Pmaip1/Car12/Krt18/Retreg1
HALLMARK_FATTY_ACID_METABOLISM	HALLMARK_FATTY_ACID_METABOLISM	149	0.469055	1.60448	0.00343724	0.011052	0.00488616	1081	tags=14%, list=7%, signal=13%	11522/11832/14373/13076/12491/11754/23945/26358/11670/21743/11529/100328588/109857/68021/12040/19286/12683/51798/56752/15107/15360	Adh1/Aqp7/G0s2/Cyp1a1/Cd36/Aoc3/Mgll/Aldh1a7/Aldh3a1/Inmt/Adh7/Il4i1b/Cbr3/Bphl/Bckdhb/Pts/Cidea/Ech1/Aldh9a1/Hadh/Hmgcs2
HALLMARK_WNT_BETA_CATENIN_SIGNALING	HALLMARK_WNT_BETA_CATENIN_SIGNALING	39	0.582578	1.60576	0.0146538	0.0293077	0.0129571	1420	tags=28%, list=9%, signal=26%	16842/15213/93960/16449/14362/12006/13388/22419/19664/14370/15184	Lef1/Hey1/Nkd1/Jag1/Fzd1/Axin2/Dll1/Wnt5b/Rbpj/Fzd8/Hdac5
HALLMARK_ADIPOGENESIS	HALLMARK_ADIPOGENESIS	198	0.480363	1.68587	0.000487636	0.00221653	0.000979938	2545	tags=25%, list=16%, signal=22%	16956/11450/13602/12491/14366/11816/23945/12266/20887/13850/19016/11770/12819/15979/223775/16775/18405/16890/69574/57875/12683/11804/51798/66447/15107/20514/268301/11512/18606/15926/170768/68750/12039/67442/12359/66375/27047/13830/14732/246747/16651/217430/67247/11600/20850/57264/93747/26457/110391/18569	Lpl/Adipoq/Sparcl1/Cd36/Fzd4/Apoe/Mgll/C3/Sult1a1/Ephx2/Pparg/Fabp4/Col15a1/Ifngr1/Pim3/Lama4/Orm1/Lipe/Cmbl/Angptl4/Cidea/Aplp2/Ech1/Mgst3/Hadh/Slc1a5/Sowahc/Adcy6/Enpp2/Idh1/Pfkfb3/Rreb1/Bckdha/Retsat/Cat/Dhrs7/Omd/Stom/Gpam/Adig/Sspn/Slc66a3/Mtarc2/Angpt1/Stat5a/Retn/Echs1/Slc27a1/Qdpr/Pdcd4

## Sheet: T12_GO_up
ONTOLOGY	ID	Description	GeneRatio num	GeneRatio	BgRatio	pvalue	p.adjust	qvalue	geneID	geneSYMBOL	Count
BP	GO:0045444	fat cell differentiation	0.0507166	46/907	263/23062	1.28281e-17	6.46021e-14	4.89357e-14	ENSMUSG00000000142/ENSMUSG00000000440/ENSMUSG00000001334/ENSMUSG00000001802/ENSMUSG00000003228/ENSMUSG00000009281/ENSMUSG00000012428/ENSMUSG00000015568/ENSMUSG00000018566/ENSMUSG00000019846/ENSMUSG00000020644/ENSMUSG00000021238/ENSMUSG00000021379/ENSMUSG00000021732/ENSMUSG00000021994/ENSMUSG00000022676/ENSMUSG00000022878/ENSMUSG00000024176/ENSMUSG00000024913/ENSMUSG00000024972/ENSMUSG00000026360/…	Axin2/Pparg/Fndc5/Lrp3/Grk5/Rarres2/Steap4/Lpl/Slc2a4/Lama4/Id2/Aldh6a1/Id4/Fgf10/Wnt5a/Snai2/Adipoq/Sox8/Lrp5/Lgals12/Rgs2/Ccdc3/Frzb/Jag1/Bmp2/Nr4a3/Pdgfra/Wnt5b/Rora/Glis1/Cebpa/Adrb1/Smad6/Metrnl/Dusp10/Dlk1/Dact1/Zbtb7c/Bbs12/Creb5/Gper1/Fabp4/Alms1/Zbtb16/Selenbp1/Cebpd	46
CC	GO:0062023	collagen-containing extracellular matrix	0.0555556	51/918	396/22971	1.71563e-13	8.23501e-11	7.51264e-11	ENSMUSG00000000402/ENSMUSG00000000753/ENSMUSG00000002020/ENSMUSG00000002289/ENSMUSG00000009281/ENSMUSG00000010797/ENSMUSG00000015085/ENSMUSG00000015354/ENSMUSG00000019846/ENSMUSG00000019929/ENSMUSG00000020902/ENSMUSG00000021136/ENSMUSG00000021388/ENSMUSG00000021732/ENSMUSG00000023328/ENSMUSG00000024053/ENSMUSG00000024076/ENSMUSG00000025213/ENSMUSG00000026147/ENSMUSG00000026640/ENSMUSG00000026697/…	Egfl6/Serpinf1/Ltbp2/Angptl4/Rarres2/Wnt2/Entpd2/Pcolce2/Lama4/Dcn/Ntn1/Smoc1/Aspn/Fgf10/Ache/Emilin2/Vit/Kazald1/Col9a1/Plxna2/Myoc/Sema6d/Postn/Fga/Col15a1/Sparcl1/Eln/Ptn/Pcsk6/Srpx2/Comp/Adamts8/Lama1/Tnxb/Adamts15/Tgfbi/Adamts2/Ccn3/P3h2/Tgfb2/Fmod/Prelp/Lgalsl/Ecm2/Col27a1/Clec14a/Lgals4/Adamts17/Gpc6/Frem1/Col23a1	51
BP	GO:0001503	ossification	0.0573319	52/907	424/23062	3.73688e-13	9.40947e-10	7.12761e-10	ENSMUSG00000000142/ENSMUSG00000000440/ENSMUSG00000001494/ENSMUSG00000001802/ENSMUSG00000007872/ENSMUSG00000014704/ENSMUSG00000015957/ENSMUSG00000019359/ENSMUSG00000020623/ENSMUSG00000020644/ENSMUSG00000021136/ENSMUSG00000021379/ENSMUSG00000021388/ENSMUSG00000021994/ENSMUSG00000022025/ENSMUSG00000022676/ENSMUSG00000024176/ENSMUSG00000024232/ENSMUSG00000024247/ENSMUSG00000024913/ENSMUSG00000025213/…	Axin2/Pparg/Sost/Lrp3/Id3/Hoxa2/Wnt11/Gdpd2/Map2k6/Id2/Smoc1/Id4/Aspn/Wnt5a/Cnmd/Snai2/Sox8/Bambi/Pkdcc/Lrp5/Kazald1/Clec3b/Myoc/Jag1/Gfra4/Bmp2/Ptn/Comp/Pth1r/Ppargc1b/Glis1/Cebpa/Twist1/Smad6/Rbpj/Lrrc17/Hey1/Dlk1/Notum/Dnai3/Fzd1/Nog/Fzd9/Fgfr3/Phex/Thra/Sp7/Dhrs3/Zbtb16/Mn1/Cebpd/Grem1	52
BP	GO:0016055	Wnt signaling pathway	0.0584344	53/907	451/23062	1.20929e-12	1.44975e-09	1.09818e-09	ENSMUSG00000000142/ENSMUSG00000001494/ENSMUSG00000001510/ENSMUSG00000002985/ENSMUSG00000003228/ENSMUSG00000008734/ENSMUSG00000010797/ENSMUSG00000015957/ENSMUSG00000016028/ENSMUSG00000019880/ENSMUSG00000021319/ENSMUSG00000021732/ENSMUSG00000021994/ENSMUSG00000022676/ENSMUSG00000023411/ENSMUSG00000024232/ENSMUSG00000024913/ENSMUSG00000026697/ENSMUSG00000026872/ENSMUSG00000027004/ENSMUSG00000027358/…	Axin2/Sost/Dlx3/Apoe/Grk5/Gprc5b/Wnt2/Wnt11/Celsr1/Rspo3/Sfrp4/Fgf10/Wnt5a/Snai2/Nfatc4/Bambi/Lrp5/Myoc/Zeb2/Frzb/Bmp2/Wnt2b/Lef1/Tlr2/Dkk2/Reck/Plpp3/Ptpru/Draxin/Klf15/Wnt5b/Ednra/Nkd1/Mdfi/Tle2/Vax2/Pygo1/Rbpj/Lgr6/Notum/Dact1/Fzd1/Frat2/Nog/Fzd9/Fzd4/Fgfr3/Epm2a/Thra/Eda/Trabd2b/Mcc/Grem1	53
BP	GO:0198738	cell-cell signaling by wnt	0.0584344	53/907	453/23062	1.43939e-12	1.44975e-09	1.09818e-09	ENSMUSG00000000142/ENSMUSG00000001494/ENSMUSG00000001510/ENSMUSG00000002985/ENSMUSG00000003228/ENSMUSG00000008734/ENSMUSG00000010797/ENSMUSG00000015957/ENSMUSG00000016028/ENSMUSG00000019880/ENSMUSG00000021319/ENSMUSG00000021732/ENSMUSG00000021994/ENSMUSG00000022676/ENSMUSG00000023411/ENSMUSG00000024232/ENSMUSG00000024913/ENSMUSG00000026697/ENSMUSG00000026872/ENSMUSG00000027004/ENSMUSG00000027358/…	Axin2/Sost/Dlx3/Apoe/Grk5/Gprc5b/Wnt2/Wnt11/Celsr1/Rspo3/Sfrp4/Fgf10/Wnt5a/Snai2/Nfatc4/Bambi/Lrp5/Myoc/Zeb2/Frzb/Bmp2/Wnt2b/Lef1/Tlr2/Dkk2/Reck/Plpp3/Ptpru/Draxin/Klf15/Wnt5b/Ednra/Nkd1/Mdfi/Tle2/Vax2/Pygo1/Rbpj/Lgr6/Notum/Dact1/Fzd1/Frat2/Nog/Fzd9/Fzd4/Fgfr3/Epm2a/Thra/Eda/Trabd2b/Mcc/Grem1	53
BP	GO:0045598	regulation of fat cell differentiation	0.0319735	29/907	150/23062	9.71912e-13	1.44975e-09	1.09818e-09	ENSMUSG00000000142/ENSMUSG00000000440/ENSMUSG00000001334/ENSMUSG00000001802/ENSMUSG00000009281/ENSMUSG00000015568/ENSMUSG00000020644/ENSMUSG00000021379/ENSMUSG00000021994/ENSMUSG00000022676/ENSMUSG00000022878/ENSMUSG00000024913/ENSMUSG00000024972/ENSMUSG00000026676/ENSMUSG00000027004/ENSMUSG00000027276/ENSMUSG00000027358/ENSMUSG00000030170/ENSMUSG00000032238/ENSMUSG00000034957/ENSMUSG00000039208/…	Axin2/Pparg/Fndc5/Lrp3/Rarres2/Lpl/Id2/Id4/Wnt5a/Snai2/Adipoq/Lrp5/Lgals12/Ccdc3/Frzb/Jag1/Bmp2/Wnt5b/Rora/Cebpa/Metrnl/Dusp10/Dlk1/Dact1/Zbtb7c/Bbs12/Gper1/Alms1/Zbtb16	29
BP	GO:0030111	regulation of Wnt signaling pathway	0.045204	41/907	319/23062	2.73252e-11	1.96585e-08	1.48912e-08	ENSMUSG00000000142/ENSMUSG00000001494/ENSMUSG00000002985/ENSMUSG00000008734/ENSMUSG00000015957/ENSMUSG00000019880/ENSMUSG00000021319/ENSMUSG00000021732/ENSMUSG00000021994/ENSMUSG00000022676/ENSMUSG00000023411/ENSMUSG00000024232/ENSMUSG00000026872/ENSMUSG00000027004/ENSMUSG00000027358/ENSMUSG00000027985/ENSMUSG00000027995/ENSMUSG00000028031/ENSMUSG00000028476/ENSMUSG00000028517/ENSMUSG00000028909/…	Axin2/Sost/Apoe/Gprc5b/Wnt11/Rspo3/Sfrp4/Fgf10/Wnt5a/Snai2/Nfatc4/Bambi/Zeb2/Frzb/Bmp2/Lef1/Tlr2/Dkk2/Reck/Plpp3/Ptpru/Draxin/Klf15/Wnt5b/Nkd1/Mdfi/Tle2/Rbpj/Lgr6/Notum/Dact1/Fzd1/Nog/Fzd9/Fzd4/Fgfr3/Thra/Eda/Trabd2b/Mcc/Grem1	41
BP	GO:0090287	regulation of cellular response to growth factor stimulus	0.045204	41/907	319/23062	2.73252e-11	1.96585e-08	1.48912e-08	ENSMUSG00000000440/ENSMUSG00000001494/ENSMUSG00000006386/ENSMUSG00000008090/ENSMUSG00000014773/ENSMUSG00000016942/ENSMUSG00000019831/ENSMUSG00000019929/ENSMUSG00000020542/ENSMUSG00000021319/ENSMUSG00000021388/ENSMUSG00000021732/ENSMUSG00000021994/ENSMUSG00000022025/ENSMUSG00000022114/ENSMUSG00000024232/ENSMUSG00000024427/ENSMUSG00000026872/ENSMUSG00000027358/ENSMUSG00000029669/ENSMUSG00000031380/…	Pparg/Sost/Tek/Fgfrl1/Dll1/Tmprss6/Wasf1/Dcn/Myocd/Sfrp4/Aspn/Fgf10/Wnt5a/Cnmd/Spry2/Bambi/Spry4/Zeb2/Bmp2/Tspan12/Vegfd/Agt/Neo1/Smad6/Cdkn1c/Rbpj/Vasn/Cited2/Nrep/Fzd1/Zfp423/Ccbe1/Tet1/Msx1/Nog/Fzd4/Rasl11b/Kcp/Agtr2/Rgma/Grem1	41
BP	GO:0060070	canonical Wnt signaling pathway	0.0429989	39/907	301/23062	6.53343e-11	4.1128e-08	3.11542e-08	ENSMUSG00000000142/ENSMUSG00000001494/ENSMUSG00000002985/ENSMUSG00000008734/ENSMUSG00000010797/ENSMUSG00000015957/ENSMUSG00000019880/ENSMUSG00000021319/ENSMUSG00000021732/ENSMUSG00000021994/ENSMUSG00000022676/ENSMUSG00000024232/ENSMUSG00000024913/ENSMUSG00000026872/ENSMUSG00000027004/ENSMUSG00000027840/ENSMUSG00000027985/ENSMUSG00000028031/ENSMUSG00000028476/ENSMUSG00000028517/ENSMUSG00000028909/…	Axin2/Sost/Apoe/Gprc5b/Wnt2/Wnt11/Rspo3/Sfrp4/Fgf10/Wnt5a/Snai2/Bambi/Lrp5/Zeb2/Frzb/Wnt2b/Lef1/Dkk2/Reck/Plpp3/Ptpru/Draxin/Wnt5b/Ednra/Nkd1/Tle2/Pygo1/Rbpj/Notum/Dact1/Fzd1/Nog/Fzd9/Fzd4/Fgfr3/Thra/Eda/Mcc/Grem1	39
BP	GO:0001667	ameboidal-type cell migration	0.0551268	50/907	468/23062	1.67634e-10	7.6746e-08	5.81346e-08	ENSMUSG00000000440/ENSMUSG00000000532/ENSMUSG00000000753/ENSMUSG00000002985/ENSMUSG00000004655/ENSMUSG00000005672/ENSMUSG00000006386/ENSMUSG00000015957/ENSMUSG00000019929/ENSMUSG00000019966/ENSMUSG00000020810/ENSMUSG00000021732/ENSMUSG00000021994/ENSMUSG00000022018/ENSMUSG00000022676/ENSMUSG00000024176/ENSMUSG00000024913/ENSMUSG00000024972/ENSMUSG00000025207/ENSMUSG00000026822/ENSMUSG00000026872/…	Pparg/Acvr1b/Serpinf1/Apoe/Aqp1/Kit/Tek/Wnt11/Dcn/Kitl/Cygb/Fgf10/Wnt5a/Rgcc/Snai2/Sox8/Lrp5/Lgals12/Sema4g/Lcn2/Zeb2/Sema6d/Fgf7/Epb41l4b/Plpp3/Radil/Adamts9/Ret/Plxnd1/Efnb1/Srpx2/Ednra/Agt/Ptprm/Adgrb1/Twist1/Meox2/Ccn3/Atoh8/Irs2/Tgfb2/Dusp10/Snai1/Clec14a/Ccbe1/Vstm4/Fat2/Cxcl12/Mcc/Grem1	50
BP	GO:0043062	extracellular structure organization	0.0441014	40/907	323/23062	1.49856e-10	7.6746e-08	5.81346e-08	ENSMUSG00000000402/ENSMUSG00000001240/ENSMUSG00000010342/ENSMUSG00000019320/ENSMUSG00000021136/ENSMUSG00000022018/ENSMUSG00000022449/ENSMUSG00000024076/ENSMUSG00000025213/ENSMUSG00000026147/ENSMUSG00000027358/ENSMUSG00000027750/ENSMUSG00000027832/ENSMUSG00000028339/ENSMUSG00000028476/ENSMUSG00000029231/ENSMUSG00000029581/ENSMUSG00000029675/ENSMUSG00000030022/ENSMUSG00000031825/ENSMUSG00000031849/…	Egfl6/Ramp2/Tex14/Noxo1/Smoc1/Rgcc/Adamts20/Vit/Kazald1/Col9a1/Bmp2/Postn/Ptx3/Col15a1/Reck/Pdgfra/Fscn1/Eln/Adamts9/Crispld2/Comp/Agt/Adamts8/Thsd4/Lama1/Tnxb/Adamts15/Scara3/Tgfbi/Adamts2/Tgfb2/Mmp3/Ecm2/Col27a1/Adamts16/Adamts17/Col23a1/Hpse2/Grem1/Mia	40
BP	GO:0048762	mesenchymal cell differentiation	0.0374862	34/907	244/23062	1.54202e-10	7.6746e-08	5.81346e-08	ENSMUSG00000000142/ENSMUSG00000010797/ENSMUSG00000015957/ENSMUSG00000019966/ENSMUSG00000020542/ENSMUSG00000021732/ENSMUSG00000021994/ENSMUSG00000022018/ENSMUSG00000022114/ENSMUSG00000022676/ENSMUSG00000024176/ENSMUSG00000024232/ENSMUSG00000025207/ENSMUSG00000026872/ENSMUSG00000027004/ENSMUSG00000027200/ENSMUSG00000027276/ENSMUSG00000027358/ENSMUSG00000027985/ENSMUSG00000029576/ENSMUSG00000030110/…	Axin2/Wnt2/Wnt11/Kitl/Myocd/Fgf10/Wnt5a/Rgcc/Spry2/Snai2/Sox8/Bambi/Sema4g/Zeb2/Frzb/Sema6d/Jag1/Bmp2/Lef1/Radil/Ret/Efnb1/Ednra/Twist1/Rbpj/Tgfb2/Vasn/Cited2/Hey1/Trim62/Snai1/Msx1/Nog/Grem1	34
BP	GO:2000027	regulation of animal organ morphogenesis	0.0264609	24/907	133/23062	3.91778e-10	1.64416e-07	1.24544e-07	ENSMUSG00000010797/ENSMUSG00000015957/ENSMUSG00000016028/ENSMUSG00000021732/ENSMUSG00000021994/ENSMUSG00000022676/ENSMUSG00000024176/ENSMUSG00000027208/ENSMUSG00000027358/ENSMUSG00000027840/ENSMUSG00000031616/ENSMUSG00000031661/ENSMUSG00000031980/ENSMUSG00000039191/ENSMUSG00000039546/ENSMUSG00000039910/ENSMUSG00000044548/ENSMUSG00000044674/ENSMUSG00000048450/ENSMUSG00000048616/ENSMUSG00000049115/…	Wnt2/Wnt11/Celsr1/Fgf10/Wnt5a/Snai2/Sox8/Fgf7/Bmp2/Wnt2b/Ednra/Nkd1/Agt/Rbpj/Ajap1/Cited2/Dact1/Fzd1/Msx1/Nog/Agtr1a/Robo2/Agtr2/Grem1	24
BP	GO:0030198	extracellular matrix organization	0.0429989	39/907	322/23062	4.90851e-10	1.90148e-07	1.44036e-07	ENSMUSG00000000402/ENSMUSG00000001240/ENSMUSG00000019320/ENSMUSG00000021136/ENSMUSG00000022018/ENSMUSG00000022449/ENSMUSG00000024076/ENSMUSG00000025213/ENSMUSG00000026147/ENSMUSG00000027358/ENSMUSG00000027750/ENSMUSG00000027832/ENSMUSG00000028339/ENSMUSG00000028476/ENSMUSG00000029231/ENSMUSG00000029581/ENSMUSG00000029675/ENSMUSG00000030022/ENSMUSG00000031825/ENSMUSG00000031849/ENSMUSG00000031980/…	Egfl6/Ramp2/Noxo1/Smoc1/Rgcc/Adamts20/Vit/Kazald1/Col9a1/Bmp2/Postn/Ptx3/Col15a1/Reck/Pdgfra/Fscn1/Eln/Adamts9/Crispld2/Comp/Agt/Adamts8/Thsd4/Lama1/Tnxb/Adamts15/Scara3/Tgfbi/Adamts2/Tgfb2/Mmp3/Ecm2/Col27a1/Adamts16/Adamts17/Col23a1/Hpse2/Grem1/Mia	39
BP	GO:0045229	external encapsulating structure organization	0.0429989	39/907	324/23062	5.88723e-10	2.11772e-07	1.60416e-07	ENSMUSG00000000402/ENSMUSG00000001240/ENSMUSG00000019320/ENSMUSG00000021136/ENSMUSG00000022018/ENSMUSG00000022449/ENSMUSG00000024076/ENSMUSG00000025213/ENSMUSG00000026147/ENSMUSG00000027358/ENSMUSG00000027750/ENSMUSG00000027832/ENSMUSG00000028339/ENSMUSG00000028476/ENSMUSG00000029231/ENSMUSG00000029581/ENSMUSG00000029675/ENSMUSG00000030022/ENSMUSG00000031825/ENSMUSG00000031849/ENSMUSG00000031980/…	Egfl6/Ramp2/Noxo1/Smoc1/Rgcc/Adamts20/Vit/Kazald1/Col9a1/Bmp2/Postn/Ptx3/Col15a1/Reck/Pdgfra/Fscn1/Eln/Adamts9/Crispld2/Comp/Agt/Adamts8/Thsd4/Lama1/Tnxb/Adamts15/Scara3/Tgfbi/Adamts2/Tgfb2/Mmp3/Ecm2/Col27a1/Adamts16/Adamts17/Col23a1/Hpse2/Grem1/Mia	39
BP	GO:0007219	Notch signaling pathway	0.030871	28/907	184/23062	8.42045e-10	2.82703e-07	2.14145e-07	ENSMUSG00000000093/ENSMUSG00000005672/ENSMUSG00000014773/ENSMUSG00000016493/ENSMUSG00000018909/ENSMUSG00000020052/ENSMUSG00000021732/ENSMUSG00000022676/ENSMUSG00000027276/ENSMUSG00000027358/ENSMUSG00000027750/ENSMUSG00000028476/ENSMUSG00000030317/ENSMUSG00000031626/ENSMUSG00000031722/ENSMUSG00000034957/ENSMUSG00000036766/ENSMUSG00000037362/ENSMUSG00000038072/ENSMUSG00000039191/ENSMUSG00000039239/…	Tbx2/Kit/Dll1/Cd46/Arrb1/Ascl1/Fgf10/Snai2/Jag1/Bmp2/Postn/Reck/Timp4/Sorbs2/Hp/Cebpa/Dner/Ccn3/Galnt11/Rbpj/Tgfb2/Hey1/Dlk1/Snai1/Zfp423/Robo2/Cntn1/Cfd	28
BP	GO:0060485	mesenchyme development	0.0407938	37/907	303/23062	1.0879e-09	3.42417e-07	2.59378e-07	ENSMUSG00000000093/ENSMUSG00000000142/ENSMUSG00000010797/ENSMUSG00000015957/ENSMUSG00000019966/ENSMUSG00000020542/ENSMUSG00000021732/ENSMUSG00000021994/ENSMUSG00000022018/ENSMUSG00000022114/ENSMUSG00000022676/ENSMUSG00000024176/ENSMUSG00000024232/ENSMUSG00000025207/ENSMUSG00000026872/ENSMUSG00000027004/ENSMUSG00000027200/ENSMUSG00000027276/ENSMUSG00000027358/ENSMUSG00000027985/ENSMUSG00000029576/…	Tbx2/Axin2/Wnt2/Wnt11/Kitl/Myocd/Fgf10/Wnt5a/Rgcc/Spry2/Snai2/Sox8/Bambi/Sema4g/Zeb2/Frzb/Sema6d/Jag1/Bmp2/Lef1/Radil/Ret/Efnb1/Ednra/Twist1/Rbpj/Tgfb2/Vasn/Cited2/Hey1/Trim62/Snai1/Msx1/Nog/Robo2/Grem1/Fendrr	37
BP	GO:0045600	positive regulation of fat cell differentiation	0.0187431	17/907	70/23062	1.2308e-09	3.64606e-07	2.76187e-07	ENSMUSG00000000142/ENSMUSG00000000440/ENSMUSG00000001334/ENSMUSG00000009281/ENSMUSG00000015568/ENSMUSG00000020644/ENSMUSG00000022676/ENSMUSG00000024913/ENSMUSG00000026676/ENSMUSG00000027004/ENSMUSG00000027358/ENSMUSG00000030170/ENSMUSG00000034957/ENSMUSG00000039208/ENSMUSG00000044548/ENSMUSG00000044646/ENSMUSG00000066687	Axin2/Pparg/Fndc5/Rarres2/Lpl/Id2/Snai2/Lrp5/Ccdc3/Frzb/Bmp2/Wnt5b/Cebpa/Metrnl/Dact1/Zbtb7c/Zbtb16	17
BP	GO:0001649	osteoblast differentiation	0.0341786	31/907	225/23062	1.31408e-09	3.67651e-07	2.78493e-07	ENSMUSG00000000142/ENSMUSG00000000440/ENSMUSG00000001802/ENSMUSG00000007872/ENSMUSG00000014704/ENSMUSG00000015957/ENSMUSG00000019359/ENSMUSG00000020623/ENSMUSG00000020644/ENSMUSG00000021136/ENSMUSG00000021379/ENSMUSG00000022676/ENSMUSG00000024176/ENSMUSG00000024232/ENSMUSG00000024913/ENSMUSG00000026697/ENSMUSG00000027276/ENSMUSG00000027358/ENSMUSG00000032492/ENSMUSG00000034762/ENSMUSG00000034957/…	Axin2/Pparg/Lrp3/Id3/Hoxa2/Wnt11/Gdpd2/Map2k6/Id2/Smoc1/Id4/Snai2/Sox8/Bambi/Lrp5/Myoc/Jag1/Bmp2/Pth1r/Glis1/Cebpa/Twist1/Smad6/Hey1/Dlk1/Dnai3/Fzd1/Nog/Sp7/Cebpd/Grem1	31
BP	GO:0010631	epithelial cell migration	0.0418964	38/907	326/23062	2.43051e-09	6.44213e-07	4.87987e-07	ENSMUSG00000000440/ENSMUSG00000000753/ENSMUSG00000002985/ENSMUSG00000004655/ENSMUSG00000005672/ENSMUSG00000006386/ENSMUSG00000019929/ENSMUSG00000019966/ENSMUSG00000021732/ENSMUSG00000021994/ENSMUSG00000022018/ENSMUSG00000022676/ENSMUSG00000024972/ENSMUSG00000026822/ENSMUSG00000026872/ENSMUSG00000027208/ENSMUSG00000028434/ENSMUSG00000028517/ENSMUSG00000030022/ENSMUSG00000030123/ENSMUSG00000031253/…	Pparg/Serpinf1/Apoe/Aqp1/Kit/Tek/Dcn/Kitl/Fgf10/Wnt5a/Rgcc/Snai2/Lgals12/Lcn2/Zeb2/Fgf7/Epb41l4b/Plpp3/Adamts9/Plxnd1/Srpx2/Agt/Ptprm/Adgrb1/Meox2/Ccn3/Atoh8/Irs2/Tgfb2/Dusp10/Snai1/Clec14a/Ccbe1/Vstm4/Fat2/Cxcl12/Mcc/Grem1	38
BP	GO:0090132	epithelium migration	0.0418964	38/907	328/23062	2.88539e-09	7.26541e-07	5.5035e-07	ENSMUSG00000000440/ENSMUSG00000000753/ENSMUSG00000002985/ENSMUSG00000004655/ENSMUSG00000005672/ENSMUSG00000006386/ENSMUSG00000019929/ENSMUSG00000019966/ENSMUSG00000021732/ENSMUSG00000021994/ENSMUSG00000022018/ENSMUSG00000022676/ENSMUSG00000024972/ENSMUSG00000026822/ENSMUSG00000026872/ENSMUSG00000027208/ENSMUSG00000028434/ENSMUSG00000028517/ENSMUSG00000030022/ENSMUSG00000030123/ENSMUSG00000031253/…	Pparg/Serpinf1/Apoe/Aqp1/Kit/Tek/Dcn/Kitl/Fgf10/Wnt5a/Rgcc/Snai2/Lgals12/Lcn2/Zeb2/Fgf7/Epb41l4b/Plpp3/Adamts9/Plxnd1/Srpx2/Agt/Ptprm/Adgrb1/Meox2/Ccn3/Atoh8/Irs2/Tgfb2/Dusp10/Snai1/Clec14a/Ccbe1/Vstm4/Fat2/Cxcl12/Mcc/Grem1	38
BP	GO:0090130	tissue migration	0.0418964	38/907	330/23062	3.41995e-09	8.20137e-07	6.21249e-07	ENSMUSG00000000440/ENSMUSG00000000753/ENSMUSG00000002985/ENSMUSG00000004655/ENSMUSG00000005672/ENSMUSG00000006386/ENSMUSG00000019929/ENSMUSG00000019966/ENSMUSG00000021732/ENSMUSG00000021994/ENSMUSG00000022018/ENSMUSG00000022676/ENSMUSG00000024972/ENSMUSG00000026822/ENSMUSG00000026872/ENSMUSG00000027208/ENSMUSG00000028434/ENSMUSG00000028517/ENSMUSG00000030022/ENSMUSG00000030123/ENSMUSG00000031253/…	Pparg/Serpinf1/Apoe/Aqp1/Kit/Tek/Dcn/Kitl/Fgf10/Wnt5a/Rgcc/Snai2/Lgals12/Lcn2/Zeb2/Fgf7/Epb41l4b/Plpp3/Adamts9/Plxnd1/Srpx2/Agt/Ptprm/Adgrb1/Meox2/Ccn3/Atoh8/Irs2/Tgfb2/Dusp10/Snai1/Clec14a/Ccbe1/Vstm4/Fat2/Cxcl12/Mcc/Grem1	38
MF	GO:0008201	heparin binding	0.0298013	27/906	170/22557	9.98876e-10	8.48046e-07	7.50734e-07	ENSMUSG00000001494/ENSMUSG00000002020/ENSMUSG00000002985/ENSMUSG00000008090/ENSMUSG00000015354/ENSMUSG00000015568/ENSMUSG00000019880/ENSMUSG00000021136/ENSMUSG00000021732/ENSMUSG00000025784/ENSMUSG00000026365/ENSMUSG00000027208/ENSMUSG00000027386/ENSMUSG00000027750/ENSMUSG00000029838/ENSMUSG00000030513/ENSMUSG00000031825/ENSMUSG00000031849/ENSMUSG00000031994/ENSMUSG00000033327/ENSMUSG00000033453/…	Sost/Ltbp2/Apoe/Fgfrl1/Pcolce2/Lpl/Rspo3/Smoc1/Fgf10/Clec3b/Cfh/Fgf7/Fbln7/Postn/Ptn/Pcsk6/Crispld2/Comp/Adamts8/Tnxb/Adamts15/Ccn3/Prelp/Ecm2/Rtn4rl1/Igfals/Slit3	27
BP	GO:0060828	regulation of canonical Wnt signaling pathway	0.0352811	32/907	250/23062	4.56453e-09	1.04486e-06	7.91476e-07	ENSMUSG00000000142/ENSMUSG00000001494/ENSMUSG00000002985/ENSMUSG00000008734/ENSMUSG00000015957/ENSMUSG00000019880/ENSMUSG00000021319/ENSMUSG00000021732/ENSMUSG00000021994/ENSMUSG00000022676/ENSMUSG00000024232/ENSMUSG00000026872/ENSMUSG00000027004/ENSMUSG00000028031/ENSMUSG00000028476/ENSMUSG00000028909/ENSMUSG00000029005/ENSMUSG00000030170/ENSMUSG00000031661/ENSMUSG00000034771/ENSMUSG00000039191/…	Axin2/Sost/Apoe/Gprc5b/Wnt11/Rspo3/Sfrp4/Fgf10/Wnt5a/Snai2/Bambi/Zeb2/Frzb/Dkk2/Reck/Ptpru/Draxin/Wnt5b/Nkd1/Tle2/Rbpj/Notum/Dact1/Fzd1/Nog/Fzd9/Fzd4/Fgfr3/Thra/Eda/Mcc/Grem1	32
BP	GO:0060317	cardiac epithelial to mesenchymal transition	0.0121279	11/907	30/23062	9.017e-09	1.97433e-06	1.49554e-06	ENSMUSG00000010797/ENSMUSG00000022676/ENSMUSG00000027276/ENSMUSG00000027358/ENSMUSG00000035799/ENSMUSG00000039191/ENSMUSG00000039239/ENSMUSG00000040289/ENSMUSG00000042821/ENSMUSG00000048450/ENSMUSG00000048616	Wnt2/Snai2/Jag1/Bmp2/Twist1/Rbpj/Tgfb2/Hey1/Snai1/Msx1/Nog	11
MF	GO:0005539	glycosaminoglycan binding	0.0342163	31/906	233/22557	5.06411e-09	2.14972e-06	1.90304e-06	ENSMUSG00000001494/ENSMUSG00000002020/ENSMUSG00000002985/ENSMUSG00000008090/ENSMUSG00000015354/ENSMUSG00000015568/ENSMUSG00000019880/ENSMUSG00000019929/ENSMUSG00000021136/ENSMUSG00000021732/ENSMUSG00000024076/ENSMUSG00000025784/ENSMUSG00000026365/ENSMUSG00000027208/ENSMUSG00000027386/ENSMUSG00000027750/ENSMUSG00000027995/ENSMUSG00000029838/ENSMUSG00000030513/ENSMUSG00000031825/ENSMUSG00000031849/…	Sost/Ltbp2/Apoe/Fgfrl1/Pcolce2/Lpl/Rspo3/Dcn/Smoc1/Fgf10/Vit/Clec3b/Cfh/Fgf7/Fbln7/Postn/Tlr2/Ptn/Pcsk6/Crispld2/Comp/Adamts8/Tnxb/Adamts15/Stab2/Ccn3/Prelp/Ecm2/Rtn4rl1/Igfals/Slit3	31
BP	GO:0061448	connective tissue development	0.0385888	35/907	302/23062	1.2025e-08	2.43376e-06	1.84356e-06	ENSMUSG00000000142/ENSMUSG00000000440/ENSMUSG00000020644/ENSMUSG00000020647/ENSMUSG00000021379/ENSMUSG00000021994/ENSMUSG00000022025/ENSMUSG00000022676/ENSMUSG00000024176/ENSMUSG00000024247/ENSMUSG00000024913/ENSMUSG00000026147/ENSMUSG00000026365/ENSMUSG00000027004/ENSMUSG00000027358/ENSMUSG00000027416/ENSMUSG00000027796/ENSMUSG00000028111/ENSMUSG00000029167/ENSMUSG00000031849/ENSMUSG00000032492/…	Axin2/Pparg/Id2/Ncoa1/Id4/Wnt5a/Cnmd/Snai2/Sox8/Pkdcc/Lrp5/Col9a1/Cfh/Frzb/Bmp2/Otor/Smad9/Ctsk/Ppargc1a/Comp/Pth1r/Ccn3/Tgfb2/Snai1/Col27a1/Msx1/Nog/Creb5/Fgfr3/Thra/Plaat3/Zbtb16/Arrdc3/Grem1/Hoxa3	35
BP	GO:0030178	negative regulation of Wnt signaling pathway	0.0275634	25/907	169/23062	1.20818e-08	2.43376e-06	1.84356e-06	ENSMUSG00000000142/ENSMUSG00000001494/ENSMUSG00000002985/ENSMUSG00000015957/ENSMUSG00000021319/ENSMUSG00000021994/ENSMUSG00000022676/ENSMUSG00000023411/ENSMUSG00000027004/ENSMUSG00000027358/ENSMUSG00000028031/ENSMUSG00000028909/ENSMUSG00000029005/ENSMUSG00000030170/ENSMUSG00000031661/ENSMUSG00000032717/ENSMUSG00000034771/ENSMUSG00000042988/ENSMUSG00000044548/ENSMUSG00000044674/ENSMUSG00000048616/…	Axin2/Sost/Apoe/Wnt11/Sfrp4/Wnt5a/Snai2/Nfatc4/Frzb/Bmp2/Dkk2/Ptpru/Draxin/Wnt5b/Nkd1/Mdfi/Tle2/Notum/Dact1/Fzd1/Nog/Fzd4/Trabd2b/Mcc/Grem1	25
BP	GO:0072001	renal system development	0.0418964	38/907	347/23062	1.36381e-08	2.54375e-06	1.92688e-06	ENSMUSG00000004655/ENSMUSG00000006386/ENSMUSG00000007872/ENSMUSG00000014773/ENSMUSG00000015957/ENSMUSG00000020542/ENSMUSG00000020644/ENSMUSG00000021732/ENSMUSG00000021994/ENSMUSG00000022878/ENSMUSG00000024176/ENSMUSG00000026365/ENSMUSG00000027276/ENSMUSG00000027358/ENSMUSG00000027796/ENSMUSG00000027840/ENSMUSG00000028565/ENSMUSG00000029231/ENSMUSG00000030087/ENSMUSG00000030110/ENSMUSG00000030123/…	Aqp1/Tek/Id3/Dll1/Wnt11/Myocd/Id2/Fgf10/Wnt5a/Adipoq/Sox8/Cfh/Jag1/Bmp2/Smad9/Wnt2b/Nfia/Pdgfra/Klf15/Ret/Plxnd1/Ednra/Agt/Pygo1/Smad6/Cdkn1c/Prdm1/Tgfb2/Hey1/Nog/Agtr1a/Adamts16/Robo2/Cys1/Zbtb16/Agtr2/Grem1/Dchs2	38
BP	GO:0090092	regulation of transmembrane receptor protein serine/threonine kinase signaling pathway	0.0363837	33/907	275/23062	1.33224e-08	2.54375e-06	1.92688e-06	ENSMUSG00000000440/ENSMUSG00000000532/ENSMUSG00000001494/ENSMUSG00000016942/ENSMUSG00000018238/ENSMUSG00000020542/ENSMUSG00000021319/ENSMUSG00000021388/ENSMUSG00000021732/ENSMUSG00000021994/ENSMUSG00000022114/ENSMUSG00000024232/ENSMUSG00000026872/ENSMUSG00000027358/ENSMUSG00000031586/ENSMUSG00000032340/ENSMUSG00000036867/ENSMUSG00000037362/ENSMUSG00000037664/ENSMUSG00000039191/ENSMUSG00000039239/…	Pparg/Acvr1b/Sost/Tmprss6/Gdf9/Myocd/Sfrp4/Aspn/Fgf10/Wnt5a/Spry2/Bambi/Zeb2/Bmp2/Rbpms/Neo1/Smad6/Ccn3/Cdkn1c/Rbpj/Tgfb2/Vasn/Cited2/Nrep/Fzd1/Zfp423/Tet1/Msx1/Nog/Rasl11b/Kcp/Rgma/Grem1	33
BP	GO:0090596	sensory organ morphogenesis	0.0396913	36/907	321/23062	1.76738e-08	3.11649e-06	2.36072e-06	ENSMUSG00000000093/ENSMUSG00000004655/ENSMUSG00000014704/ENSMUSG00000014773/ENSMUSG00000016028/ENSMUSG00000020902/ENSMUSG00000021732/ENSMUSG00000021994/ENSMUSG00000022114/ENSMUSG00000024176/ENSMUSG00000024913/ENSMUSG00000026365/ENSMUSG00000027004/ENSMUSG00000027276/ENSMUSG00000028341/ENSMUSG00000028631/ENSMUSG00000029669/ENSMUSG00000029838/ENSMUSG00000030323/ENSMUSG00000031616/ENSMUSG00000031737/…	Tbx2/Aqp1/Hoxa2/Dll1/Celsr1/Ntn1/Fgf10/Wnt5a/Spry2/Sox8/Lrp5/Cfh/Frzb/Jag1/Nr4a3/Kcnq4/Tspan12/Ptn/Ift122/Ednra/Irx5/Irx6/Ptprm/Vax2/Twist1/Dzank1/Prdm1/Cited2/Tshz1/Msx1/Nog/Fgfr3/Cyp26b1/Alms1/Fat3/Dio3	36
BP	GO:1905330	regulation of morphogenesis of an epithelium	0.0176406	16/907	73/23062	1.84865e-08	3.11649e-06	2.36072e-06	ENSMUSG00000000093/ENSMUSG00000010797/ENSMUSG00000021732/ENSMUSG00000021994/ENSMUSG00000022676/ENSMUSG00000024176/ENSMUSG00000026822/ENSMUSG00000027208/ENSMUSG00000027840/ENSMUSG00000029231/ENSMUSG00000031661/ENSMUSG00000031980/ENSMUSG00000048616/ENSMUSG00000049115/ENSMUSG00000068122/ENSMUSG00000074934	Tbx2/Wnt2/Fgf10/Wnt5a/Snai2/Sox8/Lcn2/Fgf7/Wnt2b/Pdgfra/Nkd1/Agt/Nog/Agtr1a/Agtr2/Grem1	16
BP	GO:0072132	mesenchyme morphogenesis	0.0154355	14/907	55/23062	1.85652e-08	3.11649e-06	2.36072e-06	ENSMUSG00000000093/ENSMUSG00000015957/ENSMUSG00000021994/ENSMUSG00000022676/ENSMUSG00000027358/ENSMUSG00000027985/ENSMUSG00000035799/ENSMUSG00000039191/ENSMUSG00000039239/ENSMUSG00000040289/ENSMUSG00000042821/ENSMUSG00000048450/ENSMUSG00000048616/ENSMUSG00000052516	Tbx2/Wnt11/Wnt5a/Snai2/Bmp2/Lef1/Twist1/Rbpj/Tgfb2/Hey1/Snai1/Msx1/Nog/Robo2	14
BP	GO:0003279	cardiac septum development	0.0231533	21/907	129/23062	3.22401e-08	5.23746e-06	3.96734e-06	ENSMUSG00000000093/ENSMUSG00000008090/ENSMUSG00000015957/ENSMUSG00000020644/ENSMUSG00000021994/ENSMUSG00000027276/ENSMUSG00000030123/ENSMUSG00000036867/ENSMUSG00000038151/ENSMUSG00000039191/ENSMUSG00000039239/ENSMUSG00000039910/ENSMUSG00000040289/ENSMUSG00000044674/ENSMUSG00000048616/ENSMUSG00000050382/ENSMUSG00000052516/ENSMUSG00000056427/ENSMUSG00000066026/ENSMUSG00000075254/ENSMUSG00000110195	Tbx2/Fgfrl1/Wnt11/Id2/Wnt5a/Jag1/Plxnd1/Smad6/Prdm1/Rbpj/Tgfb2/Cited2/Hey1/Fzd1/Nog/Kif7/Robo2/Slit3/Dhrs3/Heg1/Pde2a	21
BP	GO:0003151	outflow tract morphogenesis	0.0187431	17/907	86/23062	3.44315e-08	5.41866e-06	4.1046e-06	ENSMUSG00000000093/ENSMUSG00000015957/ENSMUSG00000021994/ENSMUSG00000027276/ENSMUSG00000029675/ENSMUSG00000030123/ENSMUSG00000031616/ENSMUSG00000035799/ENSMUSG00000036867/ENSMUSG00000039191/ENSMUSG00000039239/ENSMUSG00000039910/ENSMUSG00000040289/ENSMUSG00000044674/ENSMUSG00000048616/ENSMUSG00000052516/ENSMUSG00000066026	Tbx2/Wnt11/Wnt5a/Jag1/Eln/Plxnd1/Ednra/Twist1/Smad6/Rbpj/Tgfb2/Cited2/Hey1/Fzd1/Nog/Robo2/Dhrs3	17
BP	GO:0001655	urogenital system development	0.0441014	40/907	390/23062	3.56535e-08	5.44093e-06	4.12147e-06	ENSMUSG00000000753/ENSMUSG00000004655/ENSMUSG00000006386/ENSMUSG00000007872/ENSMUSG00000014773/ENSMUSG00000015957/ENSMUSG00000020542/ENSMUSG00000020644/ENSMUSG00000021379/ENSMUSG00000021732/ENSMUSG00000021994/ENSMUSG00000022878/ENSMUSG00000024176/ENSMUSG00000026365/ENSMUSG00000027276/ENSMUSG00000027358/ENSMUSG00000027796/ENSMUSG00000027840/ENSMUSG00000028565/ENSMUSG00000029231/ENSMUSG00000030087/…	Serpinf1/Aqp1/Tek/Id3/Dll1/Wnt11/Myocd/Id2/Id4/Fgf10/Wnt5a/Adipoq/Sox8/Cfh/Jag1/Bmp2/Smad9/Wnt2b/Nfia/Pdgfra/Klf15/Ret/Plxnd1/Ednra/Agt/Pygo1/Smad6/Cdkn1c/Prdm1/Tgfb2/Hey1/Nog/Agtr1a/Adamts16/Robo2/Cys1/Zbtb16/Agtr2/Grem1/Dchs2	40
BP	GO:0048588	developmental cell growth	0.0352811	32/907	273/23062	3.8638e-08	5.55946e-06	4.21126e-06	ENSMUSG00000002985/ENSMUSG00000018238/ENSMUSG00000019831/ENSMUSG00000020389/ENSMUSG00000020542/ENSMUSG00000020902/ENSMUSG00000021994/ENSMUSG00000024008/ENSMUSG00000025207/ENSMUSG00000026360/ENSMUSG00000026872/ENSMUSG00000027200/ENSMUSG00000027750/ENSMUSG00000029005/ENSMUSG00000029291/ENSMUSG00000029765/ENSMUSG00000030731/ENSMUSG00000031302/ENSMUSG00000031616/ENSMUSG00000031626/ENSMUSG00000031980/…	Apoe/Gdf9/Wasf1/Cdkl3/Myocd/Ntn1/Wnt5a/Cpne5/Sema4g/Rgs2/Zeb2/Sema6d/Postn/Draxin/Rufy3/Plxna4/Syt3/Nlgn3/Ednra/Sorbs2/Agt/Mgll/Adrb1/Fstl4/Spag6/Rgs4/Adra1b/Slit3/Ntrk3/Cxcl12/Agtr2/Rgma	32
BP	GO:0001837	epithelial to mesenchymal transition	0.0253583	23/907	154/23062	3.83593e-08	5.55946e-06	4.21126e-06	ENSMUSG00000000142/ENSMUSG00000010797/ENSMUSG00000015957/ENSMUSG00000020542/ENSMUSG00000021994/ENSMUSG00000022018/ENSMUSG00000022114/ENSMUSG00000022676/ENSMUSG00000024232/ENSMUSG00000027276/ENSMUSG00000027358/ENSMUSG00000027985/ENSMUSG00000031616/ENSMUSG00000035799/ENSMUSG00000039191/ENSMUSG00000039239/ENSMUSG00000039646/ENSMUSG00000040289/ENSMUSG00000041000/ENSMUSG00000042821/ENSMUSG00000048450/…	Axin2/Wnt2/Wnt11/Myocd/Wnt5a/Rgcc/Spry2/Snai2/Bambi/Jag1/Bmp2/Lef1/Ednra/Twist1/Rbpj/Tgfb2/Vasn/Hey1/Trim62/Snai1/Msx1/Nog/Grem1	23
BP	GO:0010001	glial cell differentiation	0.0341786	31/907	260/23062	4.24072e-08	5.93229e-06	4.49367e-06	ENSMUSG00000000440/ENSMUSG00000010086/ENSMUSG00000014773/ENSMUSG00000020009/ENSMUSG00000020052/ENSMUSG00000020644/ENSMUSG00000020774/ENSMUSG00000021379/ENSMUSG00000021732/ENSMUSG00000022037/ENSMUSG00000024176/ENSMUSG00000026697/ENSMUSG00000027358/ENSMUSG00000027985/ENSMUSG00000027995/ENSMUSG00000028517/ENSMUSG00000029838/ENSMUSG00000030087/ENSMUSG00000031302/ENSMUSG00000031425/ENSMUSG00000031980/…	Pparg/Rnf112/Dll1/Ifngr1/Ascl1/Id2/Aspa/Id4/Fgf10/Clu/Sox8/Myoc/Bmp2/Lef1/Tlr2/Plpp3/Ptn/Klf15/Nlgn3/Plp1/Agt/Prdm8/Lgi4/Dner/Dusp10/Tenm4/Nog/Lingo1/Fgfr3/Cntn1/Ntrk3	31
BP	GO:0001822	kidney development	0.0396913	36/907	333/23062	4.55705e-08	5.9855e-06	4.53398e-06	ENSMUSG00000004655/ENSMUSG00000006386/ENSMUSG00000007872/ENSMUSG00000014773/ENSMUSG00000015957/ENSMUSG00000020644/ENSMUSG00000021732/ENSMUSG00000021994/ENSMUSG00000022878/ENSMUSG00000024176/ENSMUSG00000026365/ENSMUSG00000027276/ENSMUSG00000027358/ENSMUSG00000027796/ENSMUSG00000027840/ENSMUSG00000029231/ENSMUSG00000030087/ENSMUSG00000030110/ENSMUSG00000030123/ENSMUSG00000031616/ENSMUSG00000031980/…	Aqp1/Tek/Id3/Dll1/Wnt11/Id2/Fgf10/Wnt5a/Adipoq/Sox8/Cfh/Jag1/Bmp2/Smad9/Wnt2b/Pdgfra/Klf15/Ret/Plxnd1/Ednra/Agt/Pygo1/Smad6/Cdkn1c/Prdm1/Tgfb2/Hey1/Nog/Agtr1a/Adamts16/Robo2/Cys1/Zbtb16/Agtr2/Grem1/Dchs2	36
BP	GO:0045926	negative regulation of growth	0.0341786	31/907	261/23062	4.63532e-08	5.9855e-06	4.53398e-06	ENSMUSG00000000440/ENSMUSG00000000532/ENSMUSG00000015957/ENSMUSG00000018238/ENSMUSG00000020389/ENSMUSG00000020902/ENSMUSG00000021994/ENSMUSG00000025207/ENSMUSG00000026360/ENSMUSG00000027004/ENSMUSG00000027200/ENSMUSG00000029005/ENSMUSG00000031661/ENSMUSG00000031980/ENSMUSG00000035283/ENSMUSG00000036264/ENSMUSG00000037362/ENSMUSG00000038530/ENSMUSG00000039239/ENSMUSG00000039384/ENSMUSG00000039910/…	Pparg/Acvr1b/Wnt11/Gdf9/Cdkl3/Ntn1/Wnt5a/Sema4g/Rgs2/Frzb/Sema6d/Draxin/Nkd1/Agt/Adrb1/Fstl4/Ccn3/Rgs4/Tgfb2/Dusp10/Cited2/Cirbp/Msx1/Nog/Fgfr3/Slit3/Alms1/Rgma/Osgin1/Grem1/Prdm11	31
BP	GO:0003197	endocardial cushion development	0.014333	13/907	50/23062	4.54532e-08	5.9855e-06	4.53398e-06	ENSMUSG00000000093/ENSMUSG00000022676/ENSMUSG00000027276/ENSMUSG00000027358/ENSMUSG00000035799/ENSMUSG00000039191/ENSMUSG00000039239/ENSMUSG00000039910/ENSMUSG00000040289/ENSMUSG00000042821/ENSMUSG00000048450/ENSMUSG00000048616/ENSMUSG00000052516	Tbx2/Snai2/Jag1/Bmp2/Twist1/Rbpj/Tgfb2/Cited2/Hey1/Snai1/Msx1/Nog/Robo2	13
BP	GO:0003272	endocardial cushion formation	0.0110254	10/907	28/23062	5.80084e-08	7.30326e-06	5.53217e-06	ENSMUSG00000000093/ENSMUSG00000022676/ENSMUSG00000027358/ENSMUSG00000039191/ENSMUSG00000039239/ENSMUSG00000040289/ENSMUSG00000042821/ENSMUSG00000048450/ENSMUSG00000048616/ENSMUSG00000052516	Tbx2/Snai2/Bmp2/Rbpj/Tgfb2/Hey1/Snai1/Msx1/Nog/Robo2	10
BP	GO:0050767	regulation of neurogenesis	0.0485116	44/907	462/23062	6.60957e-08	8.11848e-06	6.1497e-06	ENSMUSG00000000440/ENSMUSG00000000753/ENSMUSG00000002985/ENSMUSG00000005672/ENSMUSG00000010086/ENSMUSG00000010797/ENSMUSG00000014773/ENSMUSG00000020052/ENSMUSG00000020389/ENSMUSG00000020644/ENSMUSG00000020774/ENSMUSG00000020902/ENSMUSG00000021379/ENSMUSG00000021994/ENSMUSG00000022623/ENSMUSG00000023328/ENSMUSG00000023411/ENSMUSG00000024176/ENSMUSG00000025207/ENSMUSG00000026640/ENSMUSG00000026872/…	Pparg/Serpinf1/Apoe/Kit/Rnf112/Wnt2/Dll1/Ascl1/Cdkl3/Id2/Aspa/Ntn1/Id4/Wnt5a/Shank3/Ache/Nfatc4/Sox8/Sema4g/Plxna2/Zeb2/Sema6d/Bmp2/Lef1/Tlr2/Brinp1/Draxin/Rufy3/Plxna4/Ptn/Plxnd1/Fstl4/Dusp10/Hey1/Tenm4/Nog/Lingo1/Robo2/Gper1/Fgfr3/Ntrk3/Cxcl12/Marcks/Rgma	44
BP	GO:0042692	muscle cell differentiation	0.047409	43/907	447/23062	7.02133e-08	8.41891e-06	6.37727e-06	ENSMUSG00000000093/ENSMUSG00000001240/ENSMUSG00000005672/ENSMUSG00000014773/ENSMUSG00000017412/ENSMUSG00000019848/ENSMUSG00000020542/ENSMUSG00000020644/ENSMUSG00000021732/ENSMUSG00000023411/ENSMUSG00000024164/ENSMUSG00000026360/ENSMUSG00000026365/ENSMUSG00000027358/ENSMUSG00000029231/ENSMUSG00000031616/ENSMUSG00000031626/ENSMUSG00000031698/ENSMUSG00000031849/ENSMUSG00000031980/ENSMUSG00000032172/…	Tbx2/Ramp2/Kit/Dll1/Cacnb4/Popdc3/Myocd/Id2/Fgf10/Nfatc4/C3/Rgs2/Cfh/Bmp2/Pdgfra/Ednra/Sorbs2/Mylk3/Comp/Agt/Olfm2/Rora/Neo1/Lama1/Adamts15/Adgrb1/Adrb1/Dner/Smad6/Ccn3/AW551984/Rgs4/Rbpj/Hey1/Msx1/Adra1b/Gper1/Cxcl12/Cfd/Cyp26b1/Ankrd23/Agtr2/Grem1	43
BP	GO:0060541	respiratory system development	0.0341786	31/907	267/23062	7.82171e-08	9.1605e-06	6.93902e-06	ENSMUSG00000000093/ENSMUSG00000000094/ENSMUSG00000008090/ENSMUSG00000010797/ENSMUSG00000016028/ENSMUSG00000016194/ENSMUSG00000020052/ENSMUSG00000020542/ENSMUSG00000021732/ENSMUSG00000021994/ENSMUSG00000022114/ENSMUSG00000024140/ENSMUSG00000024247/ENSMUSG00000027208/ENSMUSG00000027840/ENSMUSG00000027985/ENSMUSG00000029231/ENSMUSG00000032796/ENSMUSG00000034957/ENSMUSG00000036545/ENSMUSG00000039191/…	Tbx2/Tbx4/Fgfrl1/Wnt2/Celsr1/Hsd11b1/Ascl1/Myocd/Fgf10/Wnt5a/Spry2/Epas1/Pkdcc/Fgf7/Wnt2b/Lef1/Pdgfra/Lama1/Cebpa/Adamts2/Rbpj/Ccbe1/Nog/Fgfr3/Klf2/Thra/Eda/Gng8/Spef2/Heg1/Fendrr	31
BP	GO:0090090	negative regulation of canonical Wnt signaling pathway	0.0231533	21/907	136/23062	8.27905e-08	9.47575e-06	7.17782e-06	ENSMUSG00000000142/ENSMUSG00000001494/ENSMUSG00000002985/ENSMUSG00000015957/ENSMUSG00000021319/ENSMUSG00000021994/ENSMUSG00000022676/ENSMUSG00000027004/ENSMUSG00000028031/ENSMUSG00000028909/ENSMUSG00000029005/ENSMUSG00000030170/ENSMUSG00000031661/ENSMUSG00000034771/ENSMUSG00000042988/ENSMUSG00000044548/ENSMUSG00000044674/ENSMUSG00000048616/ENSMUSG00000049791/ENSMUSG00000071856/ENSMUSG00000074934	Axin2/Sost/Apoe/Wnt11/Sfrp4/Wnt5a/Snai2/Frzb/Dkk2/Ptpru/Draxin/Wnt5b/Nkd1/Tle2/Notum/Dact1/Fzd1/Nog/Fzd4/Mcc/Grem1	21
BP	GO:0061311	cell surface receptor signaling pathway involved in heart development	0.0110254	10/907	29/23062	8.54229e-08	9.55977e-06	7.24147e-06	ENSMUSG00000014773/ENSMUSG00000015957/ENSMUSG00000021994/ENSMUSG00000027276/ENSMUSG00000027358/ENSMUSG00000039191/ENSMUSG00000040289/ENSMUSG00000042821/ENSMUSG00000048450/ENSMUSG00000048616	Dll1/Wnt11/Wnt5a/Jag1/Bmp2/Rbpj/Hey1/Snai1/Msx1/Nog	10
BP	GO:0051145	smooth muscle cell differentiation	0.0176406	16/907	81/23062	8.7747e-08	9.60638e-06	7.27677e-06	ENSMUSG00000000093/ENSMUSG00000001240/ENSMUSG00000005672/ENSMUSG00000020542/ENSMUSG00000021732/ENSMUSG00000023411/ENSMUSG00000024164/ENSMUSG00000026365/ENSMUSG00000031616/ENSMUSG00000031849/ENSMUSG00000031980/ENSMUSG00000032172/ENSMUSG00000036867/ENSMUSG00000040289/ENSMUSG00000053647/ENSMUSG00000061780	Tbx2/Ramp2/Kit/Myocd/Fgf10/Nfatc4/C3/Cfh/Ednra/Comp/Agt/Olfm2/Smad6/Hey1/Gper1/Cfd	16
BP	GO:0003205	cardiac chamber development	0.0286659	26/907	200/23062	9.21371e-08	9.8724e-06	7.47827e-06	ENSMUSG00000000093/ENSMUSG00000006386/ENSMUSG00000008090/ENSMUSG00000010797/ENSMUSG00000015957/ENSMUSG00000020542/ENSMUSG00000020644/ENSMUSG00000021994/ENSMUSG00000027276/ENSMUSG00000027358/ENSMUSG00000030123/ENSMUSG00000031616/ENSMUSG00000036867/ENSMUSG00000038151/ENSMUSG00000039191/ENSMUSG00000039239/ENSMUSG00000039910/ENSMUSG00000040289/ENSMUSG00000044674/ENSMUSG00000048616/ENSMUSG00000050382/…	Tbx2/Tek/Fgfrl1/Wnt2/Wnt11/Myocd/Id2/Wnt5a/Jag1/Bmp2/Plxnd1/Ednra/Smad6/Prdm1/Rbpj/Tgfb2/Cited2/Hey1/Fzd1/Nog/Kif7/Robo2/Slit3/Dhrs3/Heg1/Pde2a	26
BP	GO:0050873	brown fat cell differentiation	0.0154355	14/907	62/23062	9.5981e-08	1.007e-05	7.62796e-06	ENSMUSG00000000440/ENSMUSG00000001334/ENSMUSG00000009281/ENSMUSG00000018566/ENSMUSG00000019846/ENSMUSG00000021238/ENSMUSG00000022878/ENSMUSG00000026360/ENSMUSG00000034957/ENSMUSG00000035283/ENSMUSG00000039208/ENSMUSG00000039384/ENSMUSG00000062515/ENSMUSG00000068874	Pparg/Fndc5/Rarres2/Slc2a4/Lama4/Aldh6a1/Adipoq/Rgs2/Cebpa/Adrb1/Metrnl/Dusp10/Fabp4/Selenbp1	14
BP	GO:0040013	negative regulation of locomotion	0.0407938	37/907	360/23062	1.09748e-07	1.10538e-05	8.37321e-06	ENSMUSG00000000440/ENSMUSG00000000753/ENSMUSG00000002985/ENSMUSG00000015957/ENSMUSG00000019278/ENSMUSG00000019929/ENSMUSG00000020542/ENSMUSG00000020810/ENSMUSG00000021994/ENSMUSG00000022018/ENSMUSG00000022878/ENSMUSG00000024053/ENSMUSG00000025207/ENSMUSG00000027200/ENSMUSG00000027276/ENSMUSG00000028476/ENSMUSG00000028909/ENSMUSG00000029167/ENSMUSG00000029838/ENSMUSG00000030022/ENSMUSG00000033278/…	Pparg/Serpinf1/Apoe/Wnt11/Dpep1/Dcn/Myocd/Cygb/Wnt5a/Rgcc/Adipoq/Emilin2/Sema4g/Sema6d/Jag1/Reck/Ptpru/Ppargc1a/Ptn/Adamts9/Ptprm/Adgrb1/Kiss1r/Meox2/Ccn3/Dusp10/Cited2/Atp1b2/Dnai3/Tet1/Nog/Robo2/Cxcl12/Mcc/Arrdc3/Grem1/NA	37
BP	GO:0003203	endocardial cushion morphogenesis	0.0121279	11/907	37/23062	1.0962e-07	1.10538e-05	8.37321e-06	ENSMUSG00000000093/ENSMUSG00000022676/ENSMUSG00000027358/ENSMUSG00000035799/ENSMUSG00000039191/ENSMUSG00000039239/ENSMUSG00000040289/ENSMUSG00000042821/ENSMUSG00000048450/ENSMUSG00000048616/ENSMUSG00000052516	Tbx2/Snai2/Bmp2/Twist1/Rbpj/Tgfb2/Hey1/Snai1/Msx1/Nog/Robo2	11
MF	GO:1901681	sulfur compound binding	0.0364238	33/906	284/22557	4.79816e-08	1.35788e-05	1.20206e-05	ENSMUSG00000001494/ENSMUSG00000002020/ENSMUSG00000002985/ENSMUSG00000008090/ENSMUSG00000008540/ENSMUSG00000015354/ENSMUSG00000015568/ENSMUSG00000019880/ENSMUSG00000021136/ENSMUSG00000021732/ENSMUSG00000025784/ENSMUSG00000026365/ENSMUSG00000027208/ENSMUSG00000027386/ENSMUSG00000027750/ENSMUSG00000029838/ENSMUSG00000030513/ENSMUSG00000030711/ENSMUSG00000030930/ENSMUSG00000031825/ENSMUSG00000031849/…	Sost/Ltbp2/Apoe/Fgfrl1/Mgst1/Pcolce2/Lpl/Rspo3/Smoc1/Fgf10/Clec3b/Cfh/Fgf7/Fbln7/Postn/Ptn/Pcsk6/Sult1a1/Chst15/Crispld2/Comp/Adamts8/Tnxb/Adamts15/Ccn3/Prelp/Ecm2/Rtn4rl1/Igfals/Slit3/Gstm1/Hpse2/Grem1	33
BP	GO:0060840	artery development	0.0209482	19/907	117/23062	1.50445e-07	1.48557e-05	1.12531e-05	ENSMUSG00000000093/ENSMUSG00000002985/ENSMUSG00000015957/ENSMUSG00000020542/ENSMUSG00000027276/ENSMUSG00000030022/ENSMUSG00000030123/ENSMUSG00000031616/ENSMUSG00000031849/ENSMUSG00000036867/ENSMUSG00000038151/ENSMUSG00000039191/ENSMUSG00000039239/ENSMUSG00000039910/ENSMUSG00000040289/ENSMUSG00000048616/ENSMUSG00000050382/ENSMUSG00000052516/ENSMUSG00000110195	Tbx2/Apoe/Wnt11/Myocd/Jag1/Adamts9/Plxnd1/Ednra/Comp/Smad6/Prdm1/Rbpj/Tgfb2/Cited2/Hey1/Nog/Kif7/Robo2/Pde2a	19
BP	GO:0060562	epithelial tube morphogenesis	0.0429989	39/907	397/23062	1.65147e-07	1.59939e-05	1.21152e-05	ENSMUSG00000000093/ENSMUSG00000006386/ENSMUSG00000010797/ENSMUSG00000014773/ENSMUSG00000016028/ENSMUSG00000020902/ENSMUSG00000021732/ENSMUSG00000021994/ENSMUSG00000022114/ENSMUSG00000022623/ENSMUSG00000023411/ENSMUSG00000024176/ENSMUSG00000024913/ENSMUSG00000026822/ENSMUSG00000026872/ENSMUSG00000027358/ENSMUSG00000027840/ENSMUSG00000027985/ENSMUSG00000029231/ENSMUSG00000029381/ENSMUSG00000030110/…	Tbx2/Tek/Wnt2/Dll1/Celsr1/Ntn1/Fgf10/Wnt5a/Spry2/Shank3/Nfatc4/Sox8/Lrp5/Lcn2/Zeb2/Bmp2/Wnt2b/Lef1/Pdgfra/Shroom3/Ret/Plxnd1/Ift122/Ednra/Agt/Lama1/Twist1/Rbpj/Tgfb2/Cited2/Hey1/Fzd1/Nog/Agtr1a/Adamts16/Cxcl12/Agtr2/Rgma/Grem1	39
BP	GO:0060411	cardiac septum morphogenesis	0.0176406	16/907	85/23062	1.77391e-07	1.68555e-05	1.27679e-05	ENSMUSG00000000093/ENSMUSG00000008090/ENSMUSG00000015957/ENSMUSG00000020644/ENSMUSG00000021994/ENSMUSG00000027276/ENSMUSG00000036867/ENSMUSG00000039191/ENSMUSG00000039239/ENSMUSG00000039910/ENSMUSG00000040289/ENSMUSG00000044674/ENSMUSG00000048616/ENSMUSG00000052516/ENSMUSG00000056427/ENSMUSG00000066026	Tbx2/Fgfrl1/Wnt11/Id2/Wnt5a/Jag1/Smad6/Rbpj/Tgfb2/Cited2/Hey1/Fzd1/Nog/Robo2/Slit3/Dhrs3	16
BP	GO:0008217	regulation of blood pressure	0.0297685	27/907	224/23062	2.50571e-07	2.33681e-05	1.77012e-05	ENSMUSG00000000440/ENSMUSG00000001240/ENSMUSG00000002944/ENSMUSG00000007097/ENSMUSG00000009281/ENSMUSG00000014773/ENSMUSG00000015405/ENSMUSG00000019326/ENSMUSG00000020123/ENSMUSG00000020644/ENSMUSG00000022040/ENSMUSG00000022206/ENSMUSG00000022878/ENSMUSG00000024913/ENSMUSG00000027750/ENSMUSG00000031451/ENSMUSG00000031616/ENSMUSG00000031980/ENSMUSG00000035283/ENSMUSG00000041417/ENSMUSG00000046447/…	Pparg/Ramp2/Cd36/Atp1a2/Rarres2/Dll1/Ace2/Aoc3/Avpr1a/Id2/Ephx2/Npr3/Adipoq/Lrp5/Postn/Gas6/Ednra/Agt/Adrb1/Pik3r1/Camk2n1/Agtr1a/Adamts16/Adra1b/Ncald/Abat/Agtr2	27
BP	GO:0030336	negative regulation of cell migration	0.0363837	33/907	312/23062	2.74234e-07	2.51098e-05	1.90205e-05	ENSMUSG00000000440/ENSMUSG00000000753/ENSMUSG00000002985/ENSMUSG00000015957/ENSMUSG00000019278/ENSMUSG00000019929/ENSMUSG00000020542/ENSMUSG00000020810/ENSMUSG00000022018/ENSMUSG00000022878/ENSMUSG00000024053/ENSMUSG00000027200/ENSMUSG00000027276/ENSMUSG00000028476/ENSMUSG00000028909/ENSMUSG00000029167/ENSMUSG00000029838/ENSMUSG00000030022/ENSMUSG00000033278/ENSMUSG00000034730/ENSMUSG00000035773/…	Pparg/Serpinf1/Apoe/Wnt11/Dpep1/Dcn/Myocd/Cygb/Rgcc/Adipoq/Emilin2/Sema6d/Jag1/Reck/Ptpru/Ppargc1a/Ptn/Adamts9/Ptprm/Adgrb1/Kiss1r/Meox2/Ccn3/Dusp10/Cited2/Atp1b2/Dnai3/Tet1/Nog/Cxcl12/Mcc/Grem1/NA	33
BP	GO:0035051	cardiocyte differentiation	0.0264609	24/907	185/23062	2.96746e-07	2.6686e-05	2.02145e-05	ENSMUSG00000014773/ENSMUSG00000020542/ENSMUSG00000026360/ENSMUSG00000027276/ENSMUSG00000027358/ENSMUSG00000029231/ENSMUSG00000031616/ENSMUSG00000031626/ENSMUSG00000031698/ENSMUSG00000031980/ENSMUSG00000035283/ENSMUSG00000035799/ENSMUSG00000036867/ENSMUSG00000038112/ENSMUSG00000038530/ENSMUSG00000039191/ENSMUSG00000039239/ENSMUSG00000039910/ENSMUSG00000046470/ENSMUSG00000048078/ENSMUSG00000050541/…	Dll1/Myocd/Rgs2/Jag1/Bmp2/Pdgfra/Ednra/Sorbs2/Mylk3/Agt/Adrb1/Twist1/Smad6/AW551984/Rgs4/Rbpj/Tgfb2/Cited2/Sox18/Tenm4/Adra1b/Gper1/Agtr2/Grem1	24
BP	GO:0003281	ventricular septum development	0.0176406	16/907	89/23062	3.43502e-07	2.98255e-05	2.25926e-05	ENSMUSG00000008090/ENSMUSG00000015957/ENSMUSG00000020644/ENSMUSG00000021994/ENSMUSG00000036867/ENSMUSG00000038151/ENSMUSG00000039191/ENSMUSG00000039239/ENSMUSG00000039910/ENSMUSG00000040289/ENSMUSG00000044674/ENSMUSG00000048616/ENSMUSG00000052516/ENSMUSG00000056427/ENSMUSG00000075254/ENSMUSG00000110195	Fgfrl1/Wnt11/Id2/Wnt5a/Smad6/Prdm1/Rbpj/Tgfb2/Cited2/Hey1/Fzd1/Nog/Robo2/Slit3/Heg1/Pde2a	16
BP	GO:0008593	regulation of Notch signaling pathway	0.0176406	16/907	89/23062	3.43502e-07	2.98255e-05	2.25926e-05	ENSMUSG00000005672/ENSMUSG00000014773/ENSMUSG00000016493/ENSMUSG00000018909/ENSMUSG00000020052/ENSMUSG00000021732/ENSMUSG00000027276/ENSMUSG00000027750/ENSMUSG00000028476/ENSMUSG00000037362/ENSMUSG00000038072/ENSMUSG00000039191/ENSMUSG00000039239/ENSMUSG00000040289/ENSMUSG00000040856/ENSMUSG00000052516	Kit/Dll1/Cd46/Arrb1/Ascl1/Fgf10/Jag1/Postn/Reck/Ccn3/Galnt11/Rbpj/Tgfb2/Hey1/Dlk1/Robo2	16
BP	GO:0007178	transmembrane receptor protein serine/threonine kinase signaling pathway	0.0429989	39/907	410/23062	3.7943e-07	3.08195e-05	2.33456e-05	ENSMUSG00000000440/ENSMUSG00000000532/ENSMUSG00000001494/ENSMUSG00000001510/ENSMUSG00000016942/ENSMUSG00000018238/ENSMUSG00000020042/ENSMUSG00000020542/ENSMUSG00000021319/ENSMUSG00000021388/ENSMUSG00000021732/ENSMUSG00000021994/ENSMUSG00000022114/ENSMUSG00000024232/ENSMUSG00000026872/ENSMUSG00000027358/ENSMUSG00000027796/ENSMUSG00000027985/ENSMUSG00000031586/ENSMUSG00000031849/ENSMUSG00000032340/…	Pparg/Acvr1b/Sost/Dlx3/Tmprss6/Gdf9/Abtb3/Myocd/Sfrp4/Aspn/Fgf10/Wnt5a/Spry2/Bambi/Zeb2/Bmp2/Smad9/Lef1/Rbpms/Comp/Neo1/Smad6/Ccn3/Atoh8/Cdkn1c/Rbpj/Tgfb2/Vasn/Cited2/Nrep/Fzd1/Zfp423/Tet1/Msx1/Nog/Rasl11b/Kcp/Rgma/Grem1	39
BP	GO:0042063	gliogenesis	0.0396913	36/907	362/23062	3.6504e-07	3.08195e-05	2.33456e-05	ENSMUSG00000000440/ENSMUSG00000010086/ENSMUSG00000014773/ENSMUSG00000020009/ENSMUSG00000020052/ENSMUSG00000020644/ENSMUSG00000020774/ENSMUSG00000020902/ENSMUSG00000021379/ENSMUSG00000021732/ENSMUSG00000022037/ENSMUSG00000022623/ENSMUSG00000024176/ENSMUSG00000026697/ENSMUSG00000027358/ENSMUSG00000027985/ENSMUSG00000027995/ENSMUSG00000028517/ENSMUSG00000029838/ENSMUSG00000030087/ENSMUSG00000031302/…	Pparg/Rnf112/Dll1/Ifngr1/Ascl1/Id2/Aspa/Ntn1/Id4/Fgf10/Clu/Shank3/Sox8/Myoc/Bmp2/Lef1/Tlr2/Plpp3/Ptn/Klf15/Nlgn3/Plp1/Agt/Prdm8/Lgi4/Dner/Tgfb2/Dusp10/Atp1b2/Tenm4/Nog/Lingo1/Fgfr3/Cntn1/Epm2a/Ntrk3	36
BP	GO:0045667	regulation of osteoblast differentiation	0.0242558	22/907	161/23062	3.71582e-07	3.08195e-05	2.33456e-05	ENSMUSG00000000142/ENSMUSG00000000440/ENSMUSG00000001802/ENSMUSG00000007872/ENSMUSG00000014704/ENSMUSG00000019359/ENSMUSG00000020644/ENSMUSG00000021136/ENSMUSG00000022676/ENSMUSG00000024232/ENSMUSG00000024913/ENSMUSG00000027276/ENSMUSG00000027358/ENSMUSG00000034957/ENSMUSG00000035799/ENSMUSG00000036867/ENSMUSG00000040289/ENSMUSG00000040856/ENSMUSG00000043020/ENSMUSG00000048616/ENSMUSG00000071637/…	Axin2/Pparg/Lrp3/Id3/Hoxa2/Gdpd2/Id2/Smoc1/Snai2/Bambi/Lrp5/Jag1/Bmp2/Cebpa/Twist1/Smad6/Hey1/Dlk1/Dnai3/Nog/Cebpd/Grem1	22
BP	GO:0003170	heart valve development	0.014333	13/907	59/23062	3.73529e-07	3.08195e-05	2.33456e-05	ENSMUSG00000008090/ENSMUSG00000027276/ENSMUSG00000027358/ENSMUSG00000030022/ENSMUSG00000035799/ENSMUSG00000036867/ENSMUSG00000038151/ENSMUSG00000039191/ENSMUSG00000039239/ENSMUSG00000040289/ENSMUSG00000052516/ENSMUSG00000056427/ENSMUSG00000110195	Fgfrl1/Jag1/Bmp2/Adamts9/Twist1/Smad6/Prdm1/Rbpj/Tgfb2/Hey1/Robo2/Slit3/Pde2a	13
BP	GO:0061138	morphogenesis of a branching epithelium	0.0297685	27/907	229/23062	3.91568e-07	3.13006e-05	2.371e-05	ENSMUSG00000000093/ENSMUSG00000006386/ENSMUSG00000010797/ENSMUSG00000016028/ENSMUSG00000019880/ENSMUSG00000021732/ENSMUSG00000021994/ENSMUSG00000022114/ENSMUSG00000022676/ENSMUSG00000023411/ENSMUSG00000024176/ENSMUSG00000024913/ENSMUSG00000027208/ENSMUSG00000027358/ENSMUSG00000027840/ENSMUSG00000027985/ENSMUSG00000029231/ENSMUSG00000030123/ENSMUSG00000031616/ENSMUSG00000031980/ENSMUSG00000032796/…	Tbx2/Tek/Wnt2/Celsr1/Rspo3/Fgf10/Wnt5a/Spry2/Snai2/Nfatc4/Sox8/Lrp5/Fgf7/Bmp2/Wnt2b/Lef1/Pdgfra/Plxnd1/Ednra/Agt/Lama1/Nog/Agtr1a/Adamts16/Cxcl12/Agtr2/Grem1	27
BP	GO:0106106	cold-induced thermogenesis	0.0231533	21/907	149/23062	4.03381e-07	3.1741e-05	2.40436e-05	ENSMUSG00000000440/ENSMUSG00000002944/ENSMUSG00000009633/ENSMUSG00000018554/ENSMUSG00000019846/ENSMUSG00000020623/ENSMUSG00000022206/ENSMUSG00000022878/ENSMUSG00000023328/ENSMUSG00000024140/ENSMUSG00000026822/ENSMUSG00000029167/ENSMUSG00000033871/ENSMUSG00000035283/ENSMUSG00000038349/ENSMUSG00000039191/ENSMUSG00000045333/ENSMUSG00000058756/ENSMUSG00000062515/ENSMUSG00000063810/ENSMUSG00000074794	Pparg/Cd36/G0s2/Ybx2/Lama4/Map2k6/Npr3/Adipoq/Ache/Epas1/Lcn2/Ppargc1a/Ppargc1b/Adrb1/Plcl1/Rbpj/Zfp423/Thra/Fabp4/Alms1/Arrdc3	21
MF	GO:0005201	extracellular matrix structural constituent	0.0242826	22/906	150/22557	1.50423e-07	3.19273e-05	2.82637e-05	ENSMUSG00000002020/ENSMUSG00000015354/ENSMUSG00000019846/ENSMUSG00000019929/ENSMUSG00000020902/ENSMUSG00000021388/ENSMUSG00000022878/ENSMUSG00000024053/ENSMUSG00000026147/ENSMUSG00000027750/ENSMUSG00000028001/ENSMUSG00000028339/ENSMUSG00000029675/ENSMUSG00000031253/ENSMUSG00000031849/ENSMUSG00000032796/ENSMUSG00000033327/ENSMUSG00000034463/ENSMUSG00000035493/ENSMUSG00000041577/ENSMUSG00000045672/…	Ltbp2/Pcolce2/Lama4/Dcn/Ntn1/Aspn/Adipoq/Emilin2/Col9a1/Postn/Fga/Col15a1/Eln/Srpx2/Comp/Lama1/Tnxb/Scara3/Tgfbi/Prelp/Col27a1/Col23a1	22
BP	GO:0007409	axonogenesis	0.0485116	44/907	493/23062	4.1211e-07	3.1929e-05	2.4186e-05	ENSMUSG00000002985/ENSMUSG00000003070/ENSMUSG00000014704/ENSMUSG00000020389/ENSMUSG00000020431/ENSMUSG00000020902/ENSMUSG00000021994/ENSMUSG00000022636/ENSMUSG00000022687/ENSMUSG00000023328/ENSMUSG00000025207/ENSMUSG00000026640/ENSMUSG00000026872/ENSMUSG00000027200/ENSMUSG00000028341/ENSMUSG00000029005/ENSMUSG00000029291/ENSMUSG00000029765/ENSMUSG00000029869/ENSMUSG00000030110/ENSMUSG00000030123/…	Apoe/Efna2/Hoxa2/Cdkl3/Adcy1/Ntn1/Wnt5a/Alcam/Boc/Ache/Sema4g/Plxna2/Zeb2/Sema6d/Nr4a3/Draxin/Rufy3/Plxna4/Ephb6/Ret/Plxnd1/Efnb1/Nlgn3/Ednra/Neo1/Lama1/Mgll/Ptprm/Vax2/Prdm8/Fstl4/Tgfb2/Plppr4/Rtn4rl1/Igfals/Nog/Robo2/Fgfr3/Cntn1/Slit3/Ntrk3/Cxcl12/Ank3/Rgma	44
BP	GO:0030509	BMP signaling pathway	0.0253583	23/907	176/23062	4.5727e-07	3.48911e-05	2.64298e-05	ENSMUSG00000000440/ENSMUSG00000001494/ENSMUSG00000001510/ENSMUSG00000016942/ENSMUSG00000018238/ENSMUSG00000021319/ENSMUSG00000021994/ENSMUSG00000024232/ENSMUSG00000027358/ENSMUSG00000027796/ENSMUSG00000027985/ENSMUSG00000031849/ENSMUSG00000032340/ENSMUSG00000036867/ENSMUSG00000039191/ENSMUSG00000039239/ENSMUSG00000044674/ENSMUSG00000045333/ENSMUSG00000048450/ENSMUSG00000048616/ENSMUSG00000059022/…	Pparg/Sost/Dlx3/Tmprss6/Gdf9/Sfrp4/Wnt5a/Bambi/Bmp2/Smad9/Lef1/Comp/Neo1/Smad6/Rbpj/Tgfb2/Fzd1/Zfp423/Msx1/Nog/Kcp/Rgma/Grem1	23
BP	GO:0048705	skeletal system morphogenesis	0.0319735	29/907	260/23062	4.77728e-07	3.538e-05	2.68001e-05	ENSMUSG00000000094/ENSMUSG00000000142/ENSMUSG00000001657/ENSMUSG00000014603/ENSMUSG00000014704/ENSMUSG00000021319/ENSMUSG00000024913/ENSMUSG00000026147/ENSMUSG00000027416/ENSMUSG00000029231/ENSMUSG00000031737/ENSMUSG00000031849/ENSMUSG00000032717/ENSMUSG00000033871/ENSMUSG00000035799/ENSMUSG00000039239/ENSMUSG00000039910/ENSMUSG00000045672/ENSMUSG00000048450/ENSMUSG00000048616/ENSMUSG00000054252/…	Tbx4/Axin2/Hoxc8/Alx3/Hoxa2/Sfrp4/Lrp5/Col9a1/Otor/Pdgfra/Irx5/Comp/Mdfi/Ppargc1b/Twist1/Tgfb2/Cited2/Col27a1/Msx1/Nog/Fgfr3/Thra/Frem1/Cyp26b1/Dhrs3/Spef2/Grem1/Hoxb2/Hoxa3	29
BP	GO:0097485	neuron projection guidance	0.0319735	29/907	260/23062	4.77728e-07	3.538e-05	2.68001e-05	ENSMUSG00000003070/ENSMUSG00000014704/ENSMUSG00000020902/ENSMUSG00000021994/ENSMUSG00000022636/ENSMUSG00000022687/ENSMUSG00000025207/ENSMUSG00000025478/ENSMUSG00000026640/ENSMUSG00000027200/ENSMUSG00000028341/ENSMUSG00000029005/ENSMUSG00000029765/ENSMUSG00000029869/ENSMUSG00000030123/ENSMUSG00000031217/ENSMUSG00000031616/ENSMUSG00000032340/ENSMUSG00000032796/ENSMUSG00000033278/ENSMUSG00000039239/…	Efna2/Hoxa2/Ntn1/Wnt5a/Alcam/Boc/Sema4g/Dpysl4/Plxna2/Sema6d/Nr4a3/Draxin/Plxna4/Ephb6/Plxnd1/Efnb1/Ednra/Neo1/Lama1/Ptprm/Tgfb2/Rtn4rl1/Igfals/Nog/Robo2/Cntn1/Slit3/Cxcl12/Ank3	29
BP	GO:0014706	striated muscle tissue development	0.0341786	31/907	290/23062	4.97148e-07	3.62846e-05	2.74853e-05	ENSMUSG00000000093/ENSMUSG00000010797/ENSMUSG00000014773/ENSMUSG00000020542/ENSMUSG00000020644/ENSMUSG00000021994/ENSMUSG00000022687/ENSMUSG00000026360/ENSMUSG00000027358/ENSMUSG00000027985/ENSMUSG00000029231/ENSMUSG00000030022/ENSMUSG00000031616/ENSMUSG00000031626/ENSMUSG00000031698/ENSMUSG00000031980/ENSMUSG00000035283/ENSMUSG00000035799/ENSMUSG00000038112/ENSMUSG00000038530/ENSMUSG00000039191/…	Tbx2/Wnt2/Dll1/Myocd/Id2/Wnt5a/Boc/Rgs2/Bmp2/Lef1/Pdgfra/Adamts9/Ednra/Sorbs2/Mylk3/Agt/Adrb1/Twist1/AW551984/Rgs4/Rbpj/Tgfb2/Cited2/Hey1/Dipk2a/Tenm4/Nog/Adra1b/Agtr2/Grem1/Heg1	31
BP	GO:0003206	cardiac chamber morphogenesis	0.0231533	21/907	151/23062	5.05838e-07	3.63914e-05	2.75663e-05	ENSMUSG00000000093/ENSMUSG00000006386/ENSMUSG00000008090/ENSMUSG00000010797/ENSMUSG00000015957/ENSMUSG00000020644/ENSMUSG00000021994/ENSMUSG00000027276/ENSMUSG00000027358/ENSMUSG00000031616/ENSMUSG00000036867/ENSMUSG00000039191/ENSMUSG00000039239/ENSMUSG00000039910/ENSMUSG00000040289/ENSMUSG00000044674/ENSMUSG00000048616/ENSMUSG00000052516/ENSMUSG00000056427/ENSMUSG00000066026/ENSMUSG00000075254	Tbx2/Tek/Fgfrl1/Wnt2/Wnt11/Id2/Wnt5a/Jag1/Bmp2/Ednra/Smad6/Rbpj/Tgfb2/Cited2/Hey1/Fzd1/Nog/Robo2/Slit3/Dhrs3/Heg1	21
BP	GO:0048754	branching morphogenesis of an epithelial tube	0.0264609	24/907	191/23062	5.37301e-07	3.81106e-05	2.88685e-05	ENSMUSG00000000093/ENSMUSG00000006386/ENSMUSG00000010797/ENSMUSG00000016028/ENSMUSG00000021732/ENSMUSG00000021994/ENSMUSG00000022114/ENSMUSG00000023411/ENSMUSG00000024176/ENSMUSG00000024913/ENSMUSG00000027358/ENSMUSG00000027840/ENSMUSG00000027985/ENSMUSG00000029231/ENSMUSG00000030123/ENSMUSG00000031616/ENSMUSG00000031980/ENSMUSG00000032796/ENSMUSG00000048616/ENSMUSG00000049115/ENSMUSG00000049538/…	Tbx2/Tek/Wnt2/Celsr1/Fgf10/Wnt5a/Spry2/Nfatc4/Sox8/Lrp5/Bmp2/Wnt2b/Lef1/Pdgfra/Plxnd1/Ednra/Agt/Lama1/Nog/Agtr1a/Adamts16/Cxcl12/Agtr2/Grem1	24
BP	GO:0030177	positive regulation of Wnt signaling pathway	0.0220507	20/907	140/23062	6.08217e-07	4.25414e-05	3.22248e-05	ENSMUSG00000008734/ENSMUSG00000019880/ENSMUSG00000021319/ENSMUSG00000021732/ENSMUSG00000021994/ENSMUSG00000024232/ENSMUSG00000026872/ENSMUSG00000027358/ENSMUSG00000027985/ENSMUSG00000027995/ENSMUSG00000028031/ENSMUSG00000028476/ENSMUSG00000031661/ENSMUSG00000039191/ENSMUSG00000042793/ENSMUSG00000044548/ENSMUSG00000049551/ENSMUSG00000054252/ENSMUSG00000058756/ENSMUSG00000059327	Gprc5b/Rspo3/Sfrp4/Fgf10/Wnt5a/Bambi/Zeb2/Bmp2/Lef1/Tlr2/Dkk2/Reck/Nkd1/Rbpj/Lgr6/Dact1/Fzd9/Fgfr3/Thra/Eda	20
BP	GO:0060560	developmental growth involved in morphogenesis	0.0330761	30/907	278/23062	6.191e-07	4.27094e-05	3.23521e-05	ENSMUSG00000000093/ENSMUSG00000002985/ENSMUSG00000015957/ENSMUSG00000019831/ENSMUSG00000020389/ENSMUSG00000020902/ENSMUSG00000021732/ENSMUSG00000021994/ENSMUSG00000022114/ENSMUSG00000024008/ENSMUSG00000025207/ENSMUSG00000026872/ENSMUSG00000027200/ENSMUSG00000027750/ENSMUSG00000029005/ENSMUSG00000029291/ENSMUSG00000029765/ENSMUSG00000030731/ENSMUSG00000031302/ENSMUSG00000031616/ENSMUSG00000031661/…	Tbx2/Apoe/Wnt11/Wasf1/Cdkl3/Ntn1/Fgf10/Wnt5a/Spry2/Cpne5/Sema4g/Zeb2/Sema6d/Postn/Draxin/Rufy3/Plxna4/Syt3/Nlgn3/Ednra/Nkd1/Cadm1/Mgll/Fstl4/Spag6/Nat8f3/Slit3/Ntrk3/Cxcl12/Rgma	30
BP	GO:0001763	morphogenesis of a branching structure	0.030871	28/907	249/23062	6.35548e-07	4.32516e-05	3.27628e-05	ENSMUSG00000000093/ENSMUSG00000006386/ENSMUSG00000010797/ENSMUSG00000016028/ENSMUSG00000019880/ENSMUSG00000021732/ENSMUSG00000021994/ENSMUSG00000022114/ENSMUSG00000022676/ENSMUSG00000023411/ENSMUSG00000024176/ENSMUSG00000024913/ENSMUSG00000027208/ENSMUSG00000027358/ENSMUSG00000027840/ENSMUSG00000027985/ENSMUSG00000029231/ENSMUSG00000030123/ENSMUSG00000031616/ENSMUSG00000031980/ENSMUSG00000032796/…	Tbx2/Tek/Wnt2/Celsr1/Rspo3/Fgf10/Wnt5a/Spry2/Snai2/Nfatc4/Sox8/Lrp5/Fgf7/Bmp2/Wnt2b/Lef1/Pdgfra/Plxnd1/Ednra/Agt/Lama1/Prdm1/Nog/Agtr1a/Adamts16/Cxcl12/Agtr2/Grem1	28
BP	GO:2000146	negative regulation of cell motility	0.0363837	33/907	325/23062	6.96918e-07	4.67957e-05	3.54475e-05	ENSMUSG00000000440/ENSMUSG00000000753/ENSMUSG00000002985/ENSMUSG00000015957/ENSMUSG00000019278/ENSMUSG00000019929/ENSMUSG00000020542/ENSMUSG00000020810/ENSMUSG00000022018/ENSMUSG00000022878/ENSMUSG00000024053/ENSMUSG00000027200/ENSMUSG00000027276/ENSMUSG00000028476/ENSMUSG00000028909/ENSMUSG00000029167/ENSMUSG00000029838/ENSMUSG00000030022/ENSMUSG00000033278/ENSMUSG00000034730/ENSMUSG00000035773/…	Pparg/Serpinf1/Apoe/Wnt11/Dpep1/Dcn/Myocd/Cygb/Rgcc/Adipoq/Emilin2/Sema6d/Jag1/Reck/Ptpru/Ppargc1a/Ptn/Adamts9/Ptprm/Adgrb1/Kiss1r/Meox2/Ccn3/Dusp10/Cited2/Atp1b2/Dnai3/Tet1/Nog/Cxcl12/Mcc/Grem1/NA	33
BP	GO:0003018	vascular process in circulatory system	0.0297685	27/907	236/23062	7.14054e-07	4.67997e-05	3.54505e-05	ENSMUSG00000001240/ENSMUSG00000002944/ENSMUSG00000002985/ENSMUSG00000007097/ENSMUSG00000020123/ENSMUSG00000022206/ENSMUSG00000025026/ENSMUSG00000026360/ENSMUSG00000028001/ENSMUSG00000031616/ENSMUSG00000031698/ENSMUSG00000031849/ENSMUSG00000031980/ENSMUSG00000033174/ENSMUSG00000033278/ENSMUSG00000033965/ENSMUSG00000035283/ENSMUSG00000035954/ENSMUSG00000036867/ENSMUSG00000042284/ENSMUSG00000049115/…	Pparg/Id2/Fgf10/Snai2/Pdgfra/Cebpa/Creb5/Fabp4	27
BP	GO:0050872	white fat cell differentiation	0.00882029	8/907	21/23062	7.15564e-07	4.67997e-05	3.54505e-05	ENSMUSG00000000440/ENSMUSG00000020644/ENSMUSG00000021732/ENSMUSG00000022676/ENSMUSG00000029231/ENSMUSG00000034957/ENSMUSG00000053007/ENSMUSG00000062515	Ramp2/Cd36/Apoe/Atp1a2/Avpr1a/Npr3/Add3/Rgs2/Fga/Ednra/Mylk3/Comp/Agt/Mgll/Ptprm/Slc16a2/Adrb1/Dock4/Smad6/Itga1/Agtr1a/Adra1b/Vstm4/Gper1/Klf2/Agtr2/Pde2a	8
BP	GO:0003002	regionalization	0.0407938	37/907	389/23062	7.53125e-07	4.82895e-05	3.6579e-05	ENSMUSG00000000142/ENSMUSG00000001657/ENSMUSG00000010797/ENSMUSG00000014704/ENSMUSG00000014773/ENSMUSG00000015957/ENSMUSG00000016028/ENSMUSG00000020052/ENSMUSG00000021732/ENSMUSG00000021994/ENSMUSG00000024164/ENSMUSG00000024913/ENSMUSG00000026640/ENSMUSG00000026872/ENSMUSG00000027358/ENSMUSG00000027840/ENSMUSG00000027985/ENSMUSG00000030323/ENSMUSG00000030513/ENSMUSG00000031616/ENSMUSG00000032717/…	Axin2/Hoxc8/Wnt2/Hoxa2/Dll1/Wnt11/Celsr1/Ascl1/Fgf10/Wnt5a/C3/Lrp5/Plxna2/Zeb2/Bmp2/Wnt2b/Lef1/Ift122/Pcsk6/Ednra/Mdfi/Vax2/Meox2/Smad6/Rbpj/Cited2/Hey1/Snai1/Tshz1/Msx1/Nog/Robo2/Cyp26b1/Zbtb16/Grem1/Hoxb2/Hoxa3	37
BP	GO:0060412	ventricular septum morphogenesis	0.0132304	12/907	53/23062	7.67109e-07	4.82895e-05	3.6579e-05	ENSMUSG00000008090/ENSMUSG00000015957/ENSMUSG00000020644/ENSMUSG00000021994/ENSMUSG00000039191/ENSMUSG00000039239/ENSMUSG00000039910/ENSMUSG00000040289/ENSMUSG00000044674/ENSMUSG00000048616/ENSMUSG00000052516/ENSMUSG00000056427	Fgfrl1/Wnt11/Id2/Wnt5a/Rbpj/Tgfb2/Cited2/Hey1/Fzd1/Nog/Robo2/Slit3	12
BP	GO:0035886	vascular associated smooth muscle cell differentiation	0.0121279	11/907	44/23062	7.64124e-07	4.82895e-05	3.6579e-05	ENSMUSG00000001240/ENSMUSG00000005672/ENSMUSG00000020542/ENSMUSG00000023411/ENSMUSG00000024164/ENSMUSG00000026365/ENSMUSG00000031616/ENSMUSG00000031849/ENSMUSG00000036867/ENSMUSG00000053647/ENSMUSG00000061780	Ramp2/Kit/Myocd/Nfatc4/C3/Cfh/Ednra/Comp/Smad6/Gper1/Cfd	11
BP	GO:0051952	regulation of amine transport	0.0198456	18/907	118/23062	8.27266e-07	5.14335e-05	3.89605e-05	ENSMUSG00000015405/ENSMUSG00000020123/ENSMUSG00000022935/ENSMUSG00000024743/ENSMUSG00000026360/ENSMUSG00000027220/ENSMUSG00000028756/ENSMUSG00000030731/ENSMUSG00000031980/ENSMUSG00000038178/ENSMUSG00000038486/ENSMUSG00000038530/ENSMUSG00000050556/ENSMUSG00000057880/ENSMUSG00000061353/ENSMUSG00000062542/ENSMUSG00000068122/ENSMUSG00000090223	Ace2/Avpr1a/Grik1/Syt7/Rgs2/Syt13/Pink1/Syt3/Agt/Slc43a2/Sv2a/Rgs4/Kcnb1/Abat/Cxcl12/Syt9/Agtr2/Pcp4	18
BP	GO:0090183	regulation of kidney development	0.0110254	10/907	36/23062	8.43827e-07	5.18233e-05	3.92558e-05	ENSMUSG00000022878/ENSMUSG00000024176/ENSMUSG00000027840/ENSMUSG00000030110/ENSMUSG00000031616/ENSMUSG00000031980/ENSMUSG00000048616/ENSMUSG00000049115/ENSMUSG00000068122/ENSMUSG00000074934	Adipoq/Sox8/Wnt2b/Ret/Ednra/Agt/Nog/Agtr1a/Agtr2/Grem1	10
BP	GO:0001654	eye development	0.0429989	39/907	424/23062	8.85632e-07	5.37355e-05	4.07043e-05	ENSMUSG00000000093/ENSMUSG00000004655/ENSMUSG00000014773/ENSMUSG00000021136/ENSMUSG00000021732/ENSMUSG00000022114/ENSMUSG00000023328/ENSMUSG00000024164/ENSMUSG00000024176/ENSMUSG00000024913/ENSMUSG00000026365/ENSMUSG00000026872/ENSMUSG00000027276/ENSMUSG00000029231/ENSMUSG00000029669/ENSMUSG00000029838/ENSMUSG00000030323/ENSMUSG00000031028/ENSMUSG00000031737/ENSMUSG00000031738/ENSMUSG00000032796/…	Tbx2/Aqp1/Dll1/Smoc1/Fgf10/Spry2/Ache/C3/Sox8/Lrp5/Cfh/Zeb2/Jag1/Pdgfra/Tspan12/Ptn/Ift122/Tub/Irx5/Irx6/Lama1/Ptprm/Vax2/Twist1/Dzank1/Cdkn1c/Prdm1/Tgfb2/Cited2/Six5/Fzd4/Vstm4/Fgfr3/Ntrk3/Plaat3/Cfd/Alms1/Fat3/Dio3	39
BP	GO:0043010	camera-type eye development	0.0396913	36/907	376/23062	9.07076e-07	5.43814e-05	4.11935e-05	ENSMUSG00000000093/ENSMUSG00000004655/ENSMUSG00000014773/ENSMUSG00000021732/ENSMUSG00000022114/ENSMUSG00000023328/ENSMUSG00000024164/ENSMUSG00000024176/ENSMUSG00000024913/ENSMUSG00000026365/ENSMUSG00000026872/ENSMUSG00000027276/ENSMUSG00000029231/ENSMUSG00000029669/ENSMUSG00000029838/ENSMUSG00000030323/ENSMUSG00000031028/ENSMUSG00000031737/ENSMUSG00000031738/ENSMUSG00000032796/ENSMUSG00000033278/…	Tbx2/Aqp1/Dll1/Fgf10/Spry2/Ache/C3/Sox8/Lrp5/Cfh/Zeb2/Jag1/Pdgfra/Tspan12/Ptn/Ift122/Tub/Irx5/Irx6/Lama1/Ptprm/Vax2/Twist1/Cdkn1c/Tgfb2/Cited2/Six5/Fzd4/Vstm4/Fgfr3/Ntrk3/Plaat3/Cfd/Alms1/Fat3/Dio3	36
BP	GO:0150063	visual system development	0.0429989	39/907	427/23062	1.05549e-06	6.25347e-05	4.73696e-05	ENSMUSG00000000093/ENSMUSG00000004655/ENSMUSG00000014773/ENSMUSG00000021136/ENSMUSG00000021732/ENSMUSG00000022114/ENSMUSG00000023328/ENSMUSG00000024164/ENSMUSG00000024176/ENSMUSG00000024913/ENSMUSG00000026365/ENSMUSG00000026872/ENSMUSG00000027276/ENSMUSG00000029231/ENSMUSG00000029669/ENSMUSG00000029838/ENSMUSG00000030323/ENSMUSG00000031028/ENSMUSG00000031737/ENSMUSG00000031738/ENSMUSG00000032796/…	Tbx2/Aqp1/Dll1/Smoc1/Fgf10/Spry2/Ache/C3/Sox8/Lrp5/Cfh/Zeb2/Jag1/Pdgfra/Tspan12/Ptn/Ift122/Tub/Irx5/Irx6/Lama1/Ptprm/Vax2/Twist1/Dzank1/Cdkn1c/Prdm1/Tgfb2/Cited2/Six5/Fzd4/Vstm4/Fgfr3/Ntrk3/Plaat3/Cfd/Alms1/Fat3/Dio3	39
BP	GO:0051962	positive regulation of nervous system development	0.0385888	35/907	365/23062	1.23791e-06	7.2093e-05	5.461e-05	ENSMUSG00000000440/ENSMUSG00000000753/ENSMUSG00000002985/ENSMUSG00000005672/ENSMUSG00000010086/ENSMUSG00000010797/ENSMUSG00000020052/ENSMUSG00000020389/ENSMUSG00000020644/ENSMUSG00000020774/ENSMUSG00000020902/ENSMUSG00000021379/ENSMUSG00000022623/ENSMUSG00000023328/ENSMUSG00000024176/ENSMUSG00000026640/ENSMUSG00000026872/ENSMUSG00000027358/ENSMUSG00000027995/ENSMUSG00000029291/ENSMUSG00000029765/…	Pparg/Serpinf1/Apoe/Kit/Rnf112/Wnt2/Ascl1/Cdkl3/Id2/Aspa/Ntn1/Id4/Shank3/Ache/Sox8/Plxna2/Zeb2/Bmp2/Tlr2/Rufy3/Plxna4/Ptn/Plxnd1/Srpx2/Nlgn3/Adgrb1/Lrrn3/Pik3r1/Tenm4/Nog/Robo2/Gper1/Ntrk3/Cxcl12/Marcks	35
BP	GO:0030308	negative regulation of cell growth	0.0264609	24/907	200/23062	1.24545e-06	7.2093e-05	5.461e-05	ENSMUSG00000000440/ENSMUSG00000000532/ENSMUSG00000015957/ENSMUSG00000018238/ENSMUSG00000020389/ENSMUSG00000020902/ENSMUSG00000021994/ENSMUSG00000025207/ENSMUSG00000026360/ENSMUSG00000027004/ENSMUSG00000027200/ENSMUSG00000029005/ENSMUSG00000031980/ENSMUSG00000036264/ENSMUSG00000037362/ENSMUSG00000038530/ENSMUSG00000039239/ENSMUSG00000045193/ENSMUSG00000048450/ENSMUSG00000056427/ENSMUSG00000070509/…	Pparg/Acvr1b/Wnt11/Gdf9/Cdkl3/Ntn1/Wnt5a/Sema4g/Rgs2/Frzb/Sema6d/Draxin/Agt/Fstl4/Ccn3/Rgs4/Tgfb2/Cirbp/Msx1/Slit3/Rgma/Osgin1/Grem1/Prdm11	24
BP	GO:0048880	sensory system development	0.0429989	39/907	431/23062	1.32933e-06	7.27314e-05	5.50936e-05	ENSMUSG00000000093/ENSMUSG00000004655/ENSMUSG00000014773/ENSMUSG00000021136/ENSMUSG00000021732/ENSMUSG00000022114/ENSMUSG00000023328/ENSMUSG00000024164/ENSMUSG00000024176/ENSMUSG00000024913/ENSMUSG00000026365/ENSMUSG00000026872/ENSMUSG00000027276/ENSMUSG00000029231/ENSMUSG00000029669/ENSMUSG00000029838/ENSMUSG00000030323/ENSMUSG00000031028/ENSMUSG00000031737/ENSMUSG00000031738/ENSMUSG00000032796/…	Tbx2/Aqp1/Dll1/Smoc1/Fgf10/Spry2/Ache/C3/Sox8/Lrp5/Cfh/Zeb2/Jag1/Pdgfra/Tspan12/Ptn/Ift122/Tub/Irx5/Irx6/Lama1/Ptprm/Vax2/Twist1/Dzank1/Cdkn1c/Prdm1/Tgfb2/Cited2/Six5/Fzd4/Vstm4/Fgfr3/Ntrk3/Plaat3/Cfd/Alms1/Fat3/Dio3	39
BP	GO:0071772	response to BMP	0.0253583	23/907	187/23062	1.34313e-06	7.27314e-05	5.50936e-05	ENSMUSG00000000440/ENSMUSG00000001494/ENSMUSG00000001510/ENSMUSG00000016942/ENSMUSG00000018238/ENSMUSG00000021319/ENSMUSG00000021994/ENSMUSG00000024232/ENSMUSG00000027358/ENSMUSG00000027796/ENSMUSG00000027985/ENSMUSG00000031849/ENSMUSG00000032340/ENSMUSG00000036867/ENSMUSG00000039191/ENSMUSG00000039239/ENSMUSG00000044674/ENSMUSG00000045333/ENSMUSG00000048450/ENSMUSG00000048616/ENSMUSG00000059022/…	Pparg/Sost/Dlx3/Tmprss6/Gdf9/Sfrp4/Wnt5a/Bambi/Bmp2/Smad9/Lef1/Comp/Neo1/Smad6/Rbpj/Tgfb2/Fzd1/Zfp423/Msx1/Nog/Kcp/Rgma/Grem1	23
BP	GO:0071773	cellular response to BMP stimulus	0.0253583	23/907	187/23062	1.34313e-06	7.27314e-05	5.50936e-05	ENSMUSG00000000440/ENSMUSG00000001494/ENSMUSG00000001510/ENSMUSG00000016942/ENSMUSG00000018238/ENSMUSG00000021319/ENSMUSG00000021994/ENSMUSG00000024232/ENSMUSG00000027358/ENSMUSG00000027796/ENSMUSG00000027985/ENSMUSG00000031849/ENSMUSG00000032340/ENSMUSG00000036867/ENSMUSG00000039191/ENSMUSG00000039239/ENSMUSG00000044674/ENSMUSG00000045333/ENSMUSG00000048450/ENSMUSG00000048616/ENSMUSG00000059022/…	Pparg/Sost/Dlx3/Tmprss6/Gdf9/Sfrp4/Wnt5a/Bambi/Bmp2/Smad9/Lef1/Comp/Neo1/Smad6/Rbpj/Tgfb2/Fzd1/Zfp423/Msx1/Nog/Kcp/Rgma/Grem1	23
BP	GO:0035296	regulation of tube diameter	0.0242558	22/907	173/23062	1.29005e-06	7.27314e-05	5.50936e-05	ENSMUSG00000002985/ENSMUSG00000007097/ENSMUSG00000020123/ENSMUSG00000022206/ENSMUSG00000025026/ENSMUSG00000026360/ENSMUSG00000028001/ENSMUSG00000031616/ENSMUSG00000031849/ENSMUSG00000031980/ENSMUSG00000033174/ENSMUSG00000033278/ENSMUSG00000035283/ENSMUSG00000035954/ENSMUSG00000036867/ENSMUSG00000042284/ENSMUSG00000049115/ENSMUSG00000050541/ENSMUSG00000050666/ENSMUSG00000053647/ENSMUSG00000055148/…	Apoe/Atp1a2/Avpr1a/Npr3/Add3/Rgs2/Fga/Ednra/Comp/Agt/Mgll/Ptprm/Adrb1/Dock4/Smad6/Itga1/Agtr1a/Adra1b/Vstm4/Gper1/Klf2/Agtr2	22
BP	GO:0097746	blood vessel diameter maintenance	0.0242558	22/907	173/23062	1.29005e-06	7.27314e-05	5.50936e-05	ENSMUSG00000002985/ENSMUSG00000007097/ENSMUSG00000020123/ENSMUSG00000022206/ENSMUSG00000025026/ENSMUSG00000026360/ENSMUSG00000028001/ENSMUSG00000031616/ENSMUSG00000031849/ENSMUSG00000031980/ENSMUSG00000033174/ENSMUSG00000033278/ENSMUSG00000035283/ENSMUSG00000035954/ENSMUSG00000036867/ENSMUSG00000042284/ENSMUSG00000049115/ENSMUSG00000050541/ENSMUSG00000050666/ENSMUSG00000053647/ENSMUSG00000055148/…	Apoe/Atp1a2/Avpr1a/Npr3/Add3/Rgs2/Fga/Ednra/Comp/Agt/Mgll/Ptprm/Adrb1/Dock4/Smad6/Itga1/Agtr1a/Adra1b/Vstm4/Gper1/Klf2/Agtr2	22
BP	GO:0120161	regulation of cold-induced thermogenesis	0.0220507	20/907	147/23062	1.33704e-06	7.27314e-05	5.50936e-05	ENSMUSG00000002944/ENSMUSG00000009633/ENSMUSG00000018554/ENSMUSG00000019846/ENSMUSG00000020623/ENSMUSG00000022206/ENSMUSG00000022878/ENSMUSG00000023328/ENSMUSG00000024140/ENSMUSG00000026822/ENSMUSG00000029167/ENSMUSG00000033871/ENSMUSG00000035283/ENSMUSG00000038349/ENSMUSG00000039191/ENSMUSG00000045333/ENSMUSG00000058756/ENSMUSG00000062515/ENSMUSG00000063810/ENSMUSG00000074794	Cd36/G0s2/Ybx2/Lama4/Map2k6/Npr3/Adipoq/Ache/Epas1/Lcn2/Ppargc1a/Ppargc1b/Adrb1/Plcl1/Rbpj/Zfp423/Thra/Fabp4/Alms1/Arrdc3	20
BP	GO:0007411	axon guidance	0.030871	28/907	259/23062	1.40337e-06	7.51846e-05	5.69518e-05	ENSMUSG00000003070/ENSMUSG00000014704/ENSMUSG00000020902/ENSMUSG00000021994/ENSMUSG00000022636/ENSMUSG00000022687/ENSMUSG00000025207/ENSMUSG00000026640/ENSMUSG00000027200/ENSMUSG00000028341/ENSMUSG00000029005/ENSMUSG00000029765/ENSMUSG00000029869/ENSMUSG00000030123/ENSMUSG00000031217/ENSMUSG00000031616/ENSMUSG00000032340/ENSMUSG00000032796/ENSMUSG00000033278/ENSMUSG00000039239/ENSMUSG00000045287/…	Efna2/Hoxa2/Ntn1/Wnt5a/Alcam/Boc/Sema4g/Plxna2/Sema6d/Nr4a3/Draxin/Plxna4/Ephb6/Plxnd1/Efnb1/Ednra/Neo1/Lama1/Ptprm/Tgfb2/Rtn4rl1/Igfals/Nog/Robo2/Cntn1/Slit3/Cxcl12/Ank3	28
BP	GO:0035150	regulation of tube size	0.0242558	22/907	174/23062	1.42293e-06	7.54304e-05	5.71381e-05	ENSMUSG00000002985/ENSMUSG00000007097/ENSMUSG00000020123/ENSMUSG00000022206/ENSMUSG00000025026/ENSMUSG00000026360/ENSMUSG00000028001/ENSMUSG00000031616/ENSMUSG00000031849/ENSMUSG00000031980/ENSMUSG00000033174/ENSMUSG00000033278/ENSMUSG00000035283/ENSMUSG00000035954/ENSMUSG00000036867/ENSMUSG00000042284/ENSMUSG00000049115/ENSMUSG00000050541/ENSMUSG00000050666/ENSMUSG00000053647/ENSMUSG00000055148/…	Apoe/Atp1a2/Avpr1a/Npr3/Add3/Rgs2/Fga/Ednra/Comp/Agt/Mgll/Ptprm/Adrb1/Dock4/Smad6/Itga1/Agtr1a/Adra1b/Vstm4/Gper1/Klf2/Agtr2	22
BP	GO:0051216	cartilage development	0.0275634	25/907	216/23062	1.47429e-06	7.58148e-05	5.74292e-05	ENSMUSG00000000142/ENSMUSG00000021994/ENSMUSG00000022025/ENSMUSG00000022676/ENSMUSG00000024247/ENSMUSG00000026147/ENSMUSG00000026365/ENSMUSG00000027004/ENSMUSG00000027358/ENSMUSG00000027416/ENSMUSG00000027796/ENSMUSG00000028111/ENSMUSG00000031849/ENSMUSG00000032492/ENSMUSG00000037362/ENSMUSG00000039239/ENSMUSG00000042821/ENSMUSG00000045672/ENSMUSG00000048450/ENSMUSG00000048616/ENSMUSG00000054252/…	Axin2/Wnt5a/Cnmd/Snai2/Pkdcc/Col9a1/Cfh/Frzb/Bmp2/Otor/Smad9/Ctsk/Comp/Pth1r/Ccn3/Tgfb2/Snai1/Col27a1/Msx1/Nog/Fgfr3/Thra/Zbtb16/Grem1/Hoxa3	25
BP	GO:0072006	nephron development	0.0231533	21/907	161/23062	1.47535e-06	7.58148e-05	5.74292e-05	ENSMUSG00000004655/ENSMUSG00000006386/ENSMUSG00000014773/ENSMUSG00000022878/ENSMUSG00000024176/ENSMUSG00000026365/ENSMUSG00000027276/ENSMUSG00000027358/ENSMUSG00000027840/ENSMUSG00000029231/ENSMUSG00000030087/ENSMUSG00000030110/ENSMUSG00000031616/ENSMUSG00000031980/ENSMUSG00000040289/ENSMUSG00000048616/ENSMUSG00000049115/ENSMUSG00000049538/ENSMUSG00000068122/ENSMUSG00000074934/ENSMUSG00000102692	Aqp1/Tek/Dll1/Adipoq/Sox8/Cfh/Jag1/Bmp2/Wnt2b/Pdgfra/Klf15/Ret/Ednra/Agt/Hey1/Nog/Agtr1a/Adamts16/Agtr2/Grem1/Dchs2	21
BP	GO:0060688	regulation of morphogenesis of a branching structure	0.014333	13/907	66/23062	1.46311e-06	7.58148e-05	5.74292e-05	ENSMUSG00000010797/ENSMUSG00000021732/ENSMUSG00000021994/ENSMUSG00000022676/ENSMUSG00000024176/ENSMUSG00000027208/ENSMUSG00000027840/ENSMUSG00000029231/ENSMUSG00000031980/ENSMUSG00000048616/ENSMUSG00000049115/ENSMUSG00000068122/ENSMUSG00000074934	Wnt2/Fgf10/Wnt5a/Snai2/Sox8/Fgf7/Wnt2b/Pdgfra/Agt/Nog/Agtr1a/Agtr2/Grem1	13
BP	GO:0015837	amine transport	0.0198456	18/907	123/23062	1.5393e-06	7.83022e-05	5.93134e-05	ENSMUSG00000015405/ENSMUSG00000020123/ENSMUSG00000022935/ENSMUSG00000024743/ENSMUSG00000026360/ENSMUSG00000027220/ENSMUSG00000028756/ENSMUSG00000030731/ENSMUSG00000031980/ENSMUSG00000038178/ENSMUSG00000038486/ENSMUSG00000038530/ENSMUSG00000050556/ENSMUSG00000057880/ENSMUSG00000061353/ENSMUSG00000062542/ENSMUSG00000068122/ENSMUSG00000090223	Ace2/Avpr1a/Grik1/Syt7/Rgs2/Syt13/Pink1/Syt3/Agt/Slc43a2/Sv2a/Rgs4/Kcnb1/Abat/Cxcl12/Syt9/Agtr2/Pcp4	18
BP	GO:0031589	cell-substrate adhesion	0.0385888	35/907	370/23062	1.69169e-06	8.51935e-05	6.45335e-05	ENSMUSG00000000402/ENSMUSG00000002944/ENSMUSG00000006386/ENSMUSG00000021136/ENSMUSG00000024076/ENSMUSG00000024427/ENSMUSG00000026697/ENSMUSG00000027276/ENSMUSG00000027750/ENSMUSG00000028001/ENSMUSG00000029576/ENSMUSG00000029838/ENSMUSG00000030022/ENSMUSG00000030428/ENSMUSG00000031451/ENSMUSG00000031980/ENSMUSG00000033327/ENSMUSG00000034664/ENSMUSG00000036867/ENSMUSG00000039115/ENSMUSG00000039546/…	Egfl6/Cd36/Tek/Smoc1/Vit/Spry4/Myoc/Jag1/Postn/Fga/Radil/Ptn/Adamts9/Ttyh1/Gas6/Agt/Tnxb/Itga2b/Smad6/Itga9/Ajap1/Atp1b2/Pik3r1/Itga1/Ecm2/Camsap3/Sned1/Fzd4/Fat2/Frem1/Eda/Marcks/Grem1/Tmem8b/Mia	35
BP	GO:0035265	organ growth	0.0275634	25/907	218/23062	1.74695e-06	8.68828e-05	6.58131e-05	ENSMUSG00000000093/ENSMUSG00000010797/ENSMUSG00000014773/ENSMUSG00000020542/ENSMUSG00000021732/ENSMUSG00000022114/ENSMUSG00000026147/ENSMUSG00000026360/ENSMUSG00000027208/ENSMUSG00000029231/ENSMUSG00000031626/ENSMUSG00000031849/ENSMUSG00000031980/ENSMUSG00000035283/ENSMUSG00000038530/ENSMUSG00000039191/ENSMUSG00000039239/ENSMUSG00000039910/ENSMUSG00000045414/ENSMUSG00000045672/ENSMUSG00000048078/…	Tbx2/Wnt2/Dll1/Myocd/Fgf10/Spry2/Col9a1/Rgs2/Fgf7/Pdgfra/Sorbs2/Comp/Agt/Adrb1/Rgs4/Rbpj/Tgfb2/Cited2/Dipk2a/Col27a1/Tenm4/Nog/Adra1b/Agtr2/Heg1	25
BP	GO:0035567	non-canonical Wnt signaling pathway	0.0132304	12/907	57/23062	1.75974e-06	8.68828e-05	6.58131e-05	ENSMUSG00000015957/ENSMUSG00000016028/ENSMUSG00000019880/ENSMUSG00000021319/ENSMUSG00000021994/ENSMUSG00000026697/ENSMUSG00000027004/ENSMUSG00000031661/ENSMUSG00000044548/ENSMUSG00000044674/ENSMUSG00000049551/ENSMUSG00000049791	Wnt11/Celsr1/Rspo3/Sfrp4/Wnt5a/Myoc/Frzb/Nkd1/Dact1/Fzd1/Fzd9/Fzd4	12
BP	GO:0019216	regulation of lipid metabolic process	0.0396913	36/907	388/23062	1.89417e-06	9.26121e-05	7.01531e-05	ENSMUSG00000000440/ENSMUSG00000002289/ENSMUSG00000002944/ENSMUSG00000002985/ENSMUSG00000005672/ENSMUSG00000006386/ENSMUSG00000009281/ENSMUSG00000009621/ENSMUSG00000014077/ENSMUSG00000020123/ENSMUSG00000020644/ENSMUSG00000022040/ENSMUSG00000022676/ENSMUSG00000022878/ENSMUSG00000024030/ENSMUSG00000024164/ENSMUSG00000024972/ENSMUSG00000026676/ENSMUSG00000027048/ENSMUSG00000027358/ENSMUSG00000028341/…	Pparg/Angptl4/Cd36/Apoe/Kit/Tek/Rarres2/Vav2/Chp1/Avpr1a/Id2/Ephx2/Snai2/Adipoq/Abcg1/C3/Lgals12/Ccdc3/Abcb11/Bmp2/Nr4a3/Ppargc1a/Pdgfra/Ces1f/Agt/Rora/Twist1/Irs2/Pdk2/Snai1/Agtr1a/Gper1/Fgfr3/Abcd2/Ces1g/Thra	36
BP	GO:0003198	epithelial to mesenchymal transition involved in endocardial cushion formation	0.00771775	7/907	17/23062	1.95702e-06	9.47648e-05	7.17837e-05	ENSMUSG00000022676/ENSMUSG00000039191/ENSMUSG00000039239/ENSMUSG00000040289/ENSMUSG00000042821/ENSMUSG00000048450/ENSMUSG00000048616	Snai2/Rbpj/Tgfb2/Hey1/Snai1/Msx1/Nog	7
BP	GO:0055017	cardiac muscle tissue growth	0.0187431	17/907	113/23062	2.02284e-06	9.70192e-05	7.34914e-05	ENSMUSG00000000093/ENSMUSG00000010797/ENSMUSG00000020542/ENSMUSG00000026360/ENSMUSG00000031626/ENSMUSG00000031980/ENSMUSG00000035283/ENSMUSG00000038530/ENSMUSG00000039191/ENSMUSG00000039239/ENSMUSG00000039910/ENSMUSG00000045414/ENSMUSG00000048078/ENSMUSG00000048616/ENSMUSG00000050541/ENSMUSG00000068122/ENSMUSG00000075254	Tbx2/Wnt2/Myocd/Rgs2/Sorbs2/Agt/Adrb1/Rgs4/Rbpj/Tgfb2/Cited2/Dipk2a/Tenm4/Nog/Adra1b/Agtr2/Heg1	17
BP	GO:1990845	adaptive thermogenesis	0.0231533	21/907	165/23062	2.20452e-06	0.000104735	7.93363e-05	ENSMUSG00000000440/ENSMUSG00000002944/ENSMUSG00000009633/ENSMUSG00000018554/ENSMUSG00000019846/ENSMUSG00000020623/ENSMUSG00000022206/ENSMUSG00000022878/ENSMUSG00000023328/ENSMUSG00000024140/ENSMUSG00000026822/ENSMUSG00000029167/ENSMUSG00000033871/ENSMUSG00000035283/ENSMUSG00000038349/ENSMUSG00000039191/ENSMUSG00000045333/ENSMUSG00000058756/ENSMUSG00000062515/ENSMUSG00000063810/ENSMUSG00000074794	Pparg/Cd36/G0s2/Ybx2/Lama4/Map2k6/Npr3/Adipoq/Ache/Epas1/Lcn2/Ppargc1a/Ppargc1b/Adrb1/Plcl1/Rbpj/Zfp423/Thra/Fabp4/Alms1/Arrdc3	21
BP	GO:0030324	lung development	0.0286659	26/907	236/23062	2.3275e-06	0.000109545	8.29796e-05	ENSMUSG00000000093/ENSMUSG00000000094/ENSMUSG00000010797/ENSMUSG00000016028/ENSMUSG00000016194/ENSMUSG00000020052/ENSMUSG00000020542/ENSMUSG00000021732/ENSMUSG00000021994/ENSMUSG00000022114/ENSMUSG00000024140/ENSMUSG00000024247/ENSMUSG00000027208/ENSMUSG00000027840/ENSMUSG00000029231/ENSMUSG00000032796/ENSMUSG00000034957/ENSMUSG00000036545/ENSMUSG00000039191/ENSMUSG00000046318/ENSMUSG00000048616/…	Tbx2/Tbx4/Wnt2/Celsr1/Hsd11b1/Ascl1/Myocd/Fgf10/Wnt5a/Spry2/Epas1/Pkdcc/Fgf7/Wnt2b/Pdgfra/Lama1/Cebpa/Adamts2/Rbpj/Ccbe1/Nog/Fgfr3/Klf2/Thra/Heg1/Fendrr	26
BP	GO:0007389	pattern specification process	0.0463065	42/907	493/23062	2.5049e-06	0.000116803	8.84773e-05	ENSMUSG00000000093/ENSMUSG00000000142/ENSMUSG00000001657/ENSMUSG00000010797/ENSMUSG00000014603/ENSMUSG00000014704/ENSMUSG00000014773/ENSMUSG00000015957/ENSMUSG00000016028/ENSMUSG00000020052/ENSMUSG00000021732/ENSMUSG00000021994/ENSMUSG00000024164/ENSMUSG00000024913/ENSMUSG00000026640/ENSMUSG00000026872/ENSMUSG00000027358/ENSMUSG00000027840/ENSMUSG00000027985/ENSMUSG00000029381/ENSMUSG00000030323/…	Tbx2/Axin2/Hoxc8/Wnt2/Alx3/Hoxa2/Dll1/Wnt11/Celsr1/Ascl1/Fgf10/Wnt5a/C3/Lrp5/Plxna2/Zeb2/Bmp2/Wnt2b/Lef1/Shroom3/Ift122/Pcsk6/Efnb1/Ednra/Mdfi/Vax2/Meox2/Smad6/Rbpj/Cited2/Hey1/Snai1/Tshz1/Msx1/Nog/Robo2/Cyp26b1/Zbtb16/Grem1/Hoxb2/Hoxa3/Dnaaf4	42
BP	GO:0003007	heart morphogenesis	0.0319735	29/907	283/23062	2.70837e-06	0.000125132	9.47865e-05	ENSMUSG00000000093/ENSMUSG00000000142/ENSMUSG00000006386/ENSMUSG00000008090/ENSMUSG00000010797/ENSMUSG00000014773/ENSMUSG00000015957/ENSMUSG00000020644/ENSMUSG00000021994/ENSMUSG00000022676/ENSMUSG00000027276/ENSMUSG00000027358/ENSMUSG00000029675/ENSMUSG00000030123/ENSMUSG00000031616/ENSMUSG00000035799/ENSMUSG00000036867/ENSMUSG00000039191/ENSMUSG00000039239/ENSMUSG00000039910/ENSMUSG00000040289/…	Tbx2/Axin2/Tek/Fgfrl1/Wnt2/Dll1/Wnt11/Id2/Wnt5a/Snai2/Jag1/Bmp2/Eln/Plxnd1/Ednra/Twist1/Smad6/Rbpj/Tgfb2/Cited2/Hey1/Snai1/Fzd1/Msx1/Nog/Robo2/Slit3/Dhrs3/Heg1	29
BP	GO:0050808	synapse organization	0.0463065	42/907	495/23062	2.77509e-06	0.000127049	9.62387e-05	ENSMUSG00000002985/ENSMUSG00000004843/ENSMUSG00000017412/ENSMUSG00000019831/ENSMUSG00000020882/ENSMUSG00000020902/ENSMUSG00000021994/ENSMUSG00000022623/ENSMUSG00000023036/ENSMUSG00000023328/ENSMUSG00000023411/ENSMUSG00000024164/ENSMUSG00000025656/ENSMUSG00000027995/ENSMUSG00000028565/ENSMUSG00000029309/ENSMUSG00000029838/ENSMUSG00000030123/ENSMUSG00000031214/ENSMUSG00000031217/ENSMUSG00000031253/…	Apoe/Chmp2b/Cacnb4/Wasf1/Cacnb1/Ntn1/Wnt5a/Shank3/Pcdhgc4/Ache/Nfatc4/C3/Arhgef9/Tlr2/Nfia/Sparcl1/Ptn/Plxnd1/Ophn1/Efnb1/Srpx2/Nlgn3/Sorbs2/Cadm1/Arhgap44/Adgrb1/Pdzrn3/Lrrn3/Dock10/Pik3r1/Lhfpl4/Mdga1/Dact1/Fzd1/Pcdhb16/Rapgef4/Fzd9/Gpc6/Ntrk3/Nrg2/Ank3/Marcks	42
BP	GO:0043583	ear development	0.0297685	27/907	254/23062	2.97332e-06	0.000131523	9.96277e-05	ENSMUSG00000000093/ENSMUSG00000014704/ENSMUSG00000014773/ENSMUSG00000016028/ENSMUSG00000020902/ENSMUSG00000021732/ENSMUSG00000021994/ENSMUSG00000022114/ENSMUSG00000027004/ENSMUSG00000027276/ENSMUSG00000027358/ENSMUSG00000028341/ENSMUSG00000028631/ENSMUSG00000031616/ENSMUSG00000034957/ENSMUSG00000036853/ENSMUSG00000039191/ENSMUSG00000039239/ENSMUSG00000040289/ENSMUSG00000044667/ENSMUSG00000046982/…	Tbx2/Hoxa2/Dll1/Celsr1/Ntn1/Fgf10/Wnt5a/Spry2/Frzb/Jag1/Bmp2/Nr4a3/Kcnq4/Ednra/Cebpa/Mcoln3/Rbpj/Tgfb2/Hey1/Plppr4/Tshz1/Msx1/Nog/Fgfr3/Cys1/Alms1/Cebpd	27
BP	GO:0030323	respiratory tube development	0.0286659	26/907	239/23062	2.94476e-06	0.000131523	9.96277e-05	ENSMUSG00000000093/ENSMUSG00000000094/ENSMUSG00000010797/ENSMUSG00000016028/ENSMUSG00000016194/ENSMUSG00000020052/ENSMUSG00000020542/ENSMUSG00000021732/ENSMUSG00000021994/ENSMUSG00000022114/ENSMUSG00000024140/ENSMUSG00000024247/ENSMUSG00000027208/ENSMUSG00000027840/ENSMUSG00000029231/ENSMUSG00000032796/ENSMUSG00000034957/ENSMUSG00000036545/ENSMUSG00000039191/ENSMUSG00000046318/ENSMUSG00000048616/…	Tbx2/Tbx4/Wnt2/Celsr1/Hsd11b1/Ascl1/Myocd/Fgf10/Wnt5a/Spry2/Epas1/Pkdcc/Fgf7/Wnt2b/Pdgfra/Lama1/Cebpa/Adamts2/Rbpj/Ccbe1/Nog/Fgfr3/Klf2/Thra/Heg1/Fendrr	26
BP	GO:0030510	regulation of BMP signaling pathway	0.0176406	16/907	104/23062	2.97728e-06	0.000131523	9.96277e-05	ENSMUSG00000000440/ENSMUSG00000001494/ENSMUSG00000016942/ENSMUSG00000021319/ENSMUSG00000021994/ENSMUSG00000024232/ENSMUSG00000032340/ENSMUSG00000036867/ENSMUSG00000039191/ENSMUSG00000044674/ENSMUSG00000045333/ENSMUSG00000048450/ENSMUSG00000048616/ENSMUSG00000059022/ENSMUSG00000070509/ENSMUSG00000074934	Pparg/Sost/Tmprss6/Sfrp4/Wnt5a/Bambi/Neo1/Smad6/Rbpj/Fzd1/Zfp423/Msx1/Nog/Kcp/Rgma/Grem1	16
BP	GO:0090288	negative regulation of cellular response to growth factor stimulus	0.0176406	16/907	104/23062	2.97728e-06	0.000131523	9.96277e-05	ENSMUSG00000000440/ENSMUSG00000001494/ENSMUSG00000008090/ENSMUSG00000016942/ENSMUSG00000019929/ENSMUSG00000021994/ENSMUSG00000022025/ENSMUSG00000022114/ENSMUSG00000024232/ENSMUSG00000024427/ENSMUSG00000031980/ENSMUSG00000036867/ENSMUSG00000044674/ENSMUSG00000048616/ENSMUSG00000068122/ENSMUSG00000074934	Pparg/Sost/Fgfrl1/Tmprss6/Dcn/Wnt5a/Cnmd/Spry2/Bambi/Spry4/Agt/Smad6/Fzd1/Nog/Agtr2/Grem1	16
BP	GO:0048844	artery morphogenesis	0.0154355	14/907	81/23062	3.00729e-06	0.000131693	9.97566e-05	ENSMUSG00000000093/ENSMUSG00000002985/ENSMUSG00000015957/ENSMUSG00000020542/ENSMUSG00000027276/ENSMUSG00000030022/ENSMUSG00000031616/ENSMUSG00000031849/ENSMUSG00000038151/ENSMUSG00000039191/ENSMUSG00000039239/ENSMUSG00000039910/ENSMUSG00000040289/ENSMUSG00000048616	Tbx2/Apoe/Wnt11/Myocd/Jag1/Adamts9/Ednra/Comp/Prdm1/Rbpj/Tgfb2/Cited2/Hey1/Nog	14
BP	GO:0072073	kidney epithelium development	0.0220507	20/907	155/23062	3.08727e-06	0.00013403	0.000101527	ENSMUSG00000004655/ENSMUSG00000014773/ENSMUSG00000022878/ENSMUSG00000024176/ENSMUSG00000027276/ENSMUSG00000027358/ENSMUSG00000027796/ENSMUSG00000027840/ENSMUSG00000030087/ENSMUSG00000030110/ENSMUSG00000031616/ENSMUSG00000031980/ENSMUSG00000036867/ENSMUSG00000040289/ENSMUSG00000048616/ENSMUSG00000049115/ENSMUSG00000049538/ENSMUSG00000052516/ENSMUSG00000068122/ENSMUSG00000074934	Aqp1/Dll1/Adipoq/Sox8/Jag1/Bmp2/Smad9/Wnt2b/Klf15/Ret/Ednra/Agt/Smad6/Hey1/Nog/Agtr1a/Adamts16/Robo2/Agtr2/Grem1	20
BP	GO:0048738	cardiac muscle tissue development	0.030871	28/907	270/23062	3.17941e-06	0.00013685	0.000103663	ENSMUSG00000000093/ENSMUSG00000010797/ENSMUSG00000014773/ENSMUSG00000020542/ENSMUSG00000020644/ENSMUSG00000021994/ENSMUSG00000026360/ENSMUSG00000027358/ENSMUSG00000029231/ENSMUSG00000030022/ENSMUSG00000031616/ENSMUSG00000031626/ENSMUSG00000031698/ENSMUSG00000031980/ENSMUSG00000035283/ENSMUSG00000038112/ENSMUSG00000038530/ENSMUSG00000039191/ENSMUSG00000039239/ENSMUSG00000039910/ENSMUSG00000040289/…	Tbx2/Wnt2/Dll1/Myocd/Id2/Wnt5a/Rgs2/Bmp2/Pdgfra/Adamts9/Ednra/Sorbs2/Mylk3/Agt/Adrb1/AW551984/Rgs4/Rbpj/Tgfb2/Cited2/Hey1/Dipk2a/Tenm4/Nog/Adra1b/Agtr2/Grem1/Heg1	28
BP	GO:0060041	retina development in camera-type eye	0.0242558	22/907	183/23062	3.3174e-06	0.00014158	0.000107246	ENSMUSG00000014773/ENSMUSG00000023328/ENSMUSG00000024164/ENSMUSG00000024176/ENSMUSG00000024913/ENSMUSG00000026365/ENSMUSG00000029231/ENSMUSG00000029669/ENSMUSG00000029838/ENSMUSG00000031028/ENSMUSG00000031737/ENSMUSG00000031738/ENSMUSG00000032796/ENSMUSG00000033278/ENSMUSG00000034777/ENSMUSG00000039239/ENSMUSG00000049791/ENSMUSG00000050666/ENSMUSG00000061780/ENSMUSG00000063810/ENSMUSG00000074505/…	Dll1/Ache/C3/Sox8/Lrp5/Cfh/Pdgfra/Tspan12/Ptn/Tub/Irx5/Irx6/Lama1/Ptprm/Vax2/Tgfb2/Fzd4/Vstm4/Cfd/Alms1/Fat3/Dio3	22
BP	GO:0035904	aorta development	0.014333	13/907	71/23062	3.46702e-06	0.000146722	0.000111141	ENSMUSG00000000093/ENSMUSG00000027276/ENSMUSG00000030022/ENSMUSG00000030123/ENSMUSG00000031616/ENSMUSG00000036867/ENSMUSG00000038151/ENSMUSG00000039191/ENSMUSG00000039239/ENSMUSG00000040289/ENSMUSG00000050382/ENSMUSG00000052516/ENSMUSG00000110195	Tbx2/Jag1/Adamts9/Plxnd1/Ednra/Smad6/Prdm1/Rbpj/Tgfb2/Hey1/Kif7/Robo2/Pde2a	13
BP	GO:1905314	semi-lunar valve development	0.00992282	9/907	33/23062	3.56054e-06	0.000149424	0.000113188	ENSMUSG00000027276/ENSMUSG00000027358/ENSMUSG00000035799/ENSMUSG00000036867/ENSMUSG00000039191/ENSMUSG00000039239/ENSMUSG00000040289/ENSMUSG00000052516/ENSMUSG00000056427	Jag1/Bmp2/Twist1/Smad6/Rbpj/Tgfb2/Hey1/Robo2/Slit3	9
BP	GO:0050769	positive regulation of neurogenesis	0.0330761	30/907	304/23062	3.95152e-06	0.000163114	0.000123558	ENSMUSG00000000440/ENSMUSG00000000753/ENSMUSG00000002985/ENSMUSG00000005672/ENSMUSG00000010086/ENSMUSG00000010797/ENSMUSG00000020052/ENSMUSG00000020389/ENSMUSG00000020644/ENSMUSG00000020774/ENSMUSG00000020902/ENSMUSG00000021379/ENSMUSG00000022623/ENSMUSG00000023328/ENSMUSG00000024176/ENSMUSG00000026640/ENSMUSG00000026872/ENSMUSG00000027358/ENSMUSG00000027995/ENSMUSG00000029291/ENSMUSG00000029765/…	Pparg/Serpinf1/Apoe/Kit/Rnf112/Wnt2/Ascl1/Cdkl3/Id2/Aspa/Ntn1/Id4/Shank3/Ache/Sox8/Plxna2/Zeb2/Bmp2/Tlr2/Rufy3/Plxna4/Ptn/Plxnd1/Tenm4/Nog/Robo2/Gper1/Ntrk3/Cxcl12/Marcks	30
BP	GO:0110110	positive regulation of animal organ morphogenesis	0.0110254	10/907	42/23062	3.94261e-06	0.000163114	0.000123558	ENSMUSG00000010797/ENSMUSG00000015957/ENSMUSG00000021732/ENSMUSG00000021994/ENSMUSG00000024176/ENSMUSG00000027358/ENSMUSG00000027840/ENSMUSG00000031616/ENSMUSG00000039191/ENSMUSG00000052516	Wnt2/Wnt11/Fgf10/Wnt5a/Sox8/Bmp2/Wnt2b/Ednra/Rbpj/Robo2	10
BP	GO:0048709	oligodendrocyte differentiation	0.0187431	17/907	119/23062	4.18069e-06	0.00017117	0.00012966	ENSMUSG00000000440/ENSMUSG00000020052/ENSMUSG00000020644/ENSMUSG00000020774/ENSMUSG00000021379/ENSMUSG00000022037/ENSMUSG00000024176/ENSMUSG00000027995/ENSMUSG00000029838/ENSMUSG00000031302/ENSMUSG00000031425/ENSMUSG00000035456/ENSMUSG00000039384/ENSMUSG00000048078/ENSMUSG00000049556/ENSMUSG00000054252/ENSMUSG00000055022	Pparg/Ascl1/Id2/Aspa/Id4/Clu/Sox8/Tlr2/Ptn/Nlgn3/Plp1/Prdm8/Dusp10/Tenm4/Lingo1/Fgfr3/Cntn1	17
BP	GO:0051961	negative regulation of nervous system development	0.0231533	21/907	172/23062	4.30626e-06	0.00017489	0.000132478	ENSMUSG00000020389/ENSMUSG00000020644/ENSMUSG00000020902/ENSMUSG00000021379/ENSMUSG00000021994/ENSMUSG00000023411/ENSMUSG00000025207/ENSMUSG00000027200/ENSMUSG00000027995/ENSMUSG00000028351/ENSMUSG00000029005/ENSMUSG00000029291/ENSMUSG00000029838/ENSMUSG00000036264/ENSMUSG00000039384/ENSMUSG00000043557/ENSMUSG00000048616/ENSMUSG00000049556/ENSMUSG00000054252/ENSMUSG00000059146/ENSMUSG00000070509	Cdkl3/Id2/Ntn1/Id4/Wnt5a/Nfatc4/Sema4g/Sema6d/Tlr2/Brinp1/Draxin/Rufy3/Ptn/Fstl4/Dusp10/Mdga1/Nog/Lingo1/Fgfr3/Ntrk3/Rgma	21
BP	GO:0048771	tissue remodeling	0.0253583	23/907	201/23062	4.65288e-06	0.000186812	0.000141509	ENSMUSG00000000440/ENSMUSG00000003070/ENSMUSG00000019880/ENSMUSG00000020007/ENSMUSG00000021732/ENSMUSG00000024140/ENSMUSG00000024743/ENSMUSG00000024913/ENSMUSG00000027276/ENSMUSG00000028111/ENSMUSG00000029675/ENSMUSG00000029838/ENSMUSG00000031616/ENSMUSG00000031980/ENSMUSG00000032492/ENSMUSG00000033871/ENSMUSG00000039191/ENSMUSG00000039239/ENSMUSG00000040856/ENSMUSG00000050541/ENSMUSG00000054252/…	Wnt2/Wnt11/Fgf10/Wnt5a/Bmp2/Wnt2b/Rbpj/Cited2/Robo2	23
BP	GO:0003156	regulation of animal organ formation	0.00992282	9/907	34/23062	4.67401e-06	0.000186812	0.000141509	ENSMUSG00000010797/ENSMUSG00000015957/ENSMUSG00000021732/ENSMUSG00000021994/ENSMUSG00000027358/ENSMUSG00000027840/ENSMUSG00000039191/ENSMUSG00000039910/ENSMUSG00000052516	Pparg/Efna2/Rspo3/Il20ra/Fgf10/Epas1/Syt7/Lrp5/Jag1/Ctsk/Eln/Ptn/Ednra/Agt/Pth1r/Ppargc1b/Rbpj/Tgfb2/Dlk1/Adra1b/Fgfr3/Grem1/Hoxa3	9
BP	GO:0048592	eye morphogenesis	0.0242558	22/907	187/23062	4.73874e-06	0.000187908	0.000142339	ENSMUSG00000000093/ENSMUSG00000004655/ENSMUSG00000014773/ENSMUSG00000024176/ENSMUSG00000024913/ENSMUSG00000026365/ENSMUSG00000027276/ENSMUSG00000029669/ENSMUSG00000029838/ENSMUSG00000030323/ENSMUSG00000031737/ENSMUSG00000031738/ENSMUSG00000033278/ENSMUSG00000034777/ENSMUSG00000035799/ENSMUSG00000037259/ENSMUSG00000038151/ENSMUSG00000039910/ENSMUSG00000054252/ENSMUSG00000063810/ENSMUSG00000074505/…	Tbx2/Aqp1/Dll1/Sox8/Lrp5/Cfh/Jag1/Tspan12/Ptn/Ift122/Irx5/Irx6/Ptprm/Vax2/Twist1/Dzank1/Prdm1/Cited2/Fgfr3/Alms1/Fat3/Dio3	22
BP	GO:0010717	regulation of epithelial to mesenchymal transition	0.016538	15/907	96/23062	4.95682e-06	0.00019502	0.000147726	ENSMUSG00000000142/ENSMUSG00000020542/ENSMUSG00000022018/ENSMUSG00000022114/ENSMUSG00000024232/ENSMUSG00000027276/ENSMUSG00000027358/ENSMUSG00000027985/ENSMUSG00000035799/ENSMUSG00000039239/ENSMUSG00000039646/ENSMUSG00000041000/ENSMUSG00000042821/ENSMUSG00000048616/ENSMUSG00000074934	Axin2/Myocd/Rgcc/Spry2/Bambi/Jag1/Bmp2/Lef1/Twist1/Tgfb2/Vasn/Trim62/Snai1/Nog/Grem1	15
BP	GO:0010632	regulation of epithelial cell migration	0.0286659	26/907	246/23062	5.00975e-06	0.000195574	0.000148146	ENSMUSG00000000440/ENSMUSG00000000753/ENSMUSG00000002985/ENSMUSG00000004655/ENSMUSG00000006386/ENSMUSG00000019929/ENSMUSG00000021732/ENSMUSG00000021994/ENSMUSG00000022018/ENSMUSG00000022676/ENSMUSG00000026822/ENSMUSG00000027208/ENSMUSG00000028434/ENSMUSG00000028517/ENSMUSG00000030022/ENSMUSG00000031253/ENSMUSG00000031980/ENSMUSG00000033278/ENSMUSG00000034730/ENSMUSG00000036144/ENSMUSG00000037621/…	Pparg/Serpinf1/Apoe/Aqp1/Tek/Dcn/Fgf10/Wnt5a/Rgcc/Snai2/Lcn2/Fgf7/Epb41l4b/Plpp3/Adamts9/Srpx2/Agt/Ptprm/Adgrb1/Meox2/Atoh8/Irs2/Tgfb2/Dusp10/Ccbe1/Mcc	26
BP	GO:0045834	positive regulation of lipid metabolic process	0.0242558	22/907	188/23062	5.17134e-06	0.00020033	0.000151749	ENSMUSG00000000440/ENSMUSG00000002289/ENSMUSG00000002944/ENSMUSG00000002985/ENSMUSG00000006386/ENSMUSG00000009621/ENSMUSG00000014077/ENSMUSG00000020123/ENSMUSG00000022878/ENSMUSG00000024030/ENSMUSG00000026676/ENSMUSG00000028341/ENSMUSG00000029167/ENSMUSG00000029231/ENSMUSG00000031725/ENSMUSG00000031980/ENSMUSG00000035799/ENSMUSG00000038894/ENSMUSG00000049115/ENSMUSG00000054252/ENSMUSG00000055782/…	Pparg/Angptl4/Cd36/Apoe/Tek/Vav2/Chp1/Avpr1a/Adipoq/Abcg1/Ccdc3/Nr4a3/Ppargc1a/Pdgfra/Ces1f/Agt/Twist1/Irs2/Agtr1a/Fgfr3/Abcd2/Ces1g	22
BP	GO:0001659	temperature homeostasis	0.0242558	22/907	189/23062	5.63951e-06	0.000216798	0.000164223	ENSMUSG00000000440/ENSMUSG00000002944/ENSMUSG00000009633/ENSMUSG00000018554/ENSMUSG00000019846/ENSMUSG00000020623/ENSMUSG00000022206/ENSMUSG00000022878/ENSMUSG00000023328/ENSMUSG00000024140/ENSMUSG00000026822/ENSMUSG00000029167/ENSMUSG00000033871/ENSMUSG00000035283/ENSMUSG00000038349/ENSMUSG00000039191/ENSMUSG00000045333/ENSMUSG00000057880/ENSMUSG00000058756/ENSMUSG00000062515/ENSMUSG00000063810/…	Pparg/Cd36/G0s2/Ybx2/Lama4/Map2k6/Npr3/Adipoq/Ache/Epas1/Lcn2/Ppargc1a/Ppargc1b/Adrb1/Plcl1/Rbpj/Zfp423/Abat/Thra/Fabp4/Alms1/Arrdc3	22
BP	GO:0045747	positive regulation of Notch signaling pathway	0.0110254	10/907	44/23062	6.1906e-06	0.000236181	0.000178905	ENSMUSG00000005672/ENSMUSG00000014773/ENSMUSG00000020052/ENSMUSG00000021732/ENSMUSG00000027276/ENSMUSG00000028476/ENSMUSG00000037362/ENSMUSG00000039191/ENSMUSG00000039239/ENSMUSG00000052516	Kit/Dll1/Ascl1/Fgf10/Jag1/Reck/Ccn3/Rbpj/Tgfb2/Robo2	10
BP	GO:0043542	endothelial cell migration	0.0275634	25/907	234/23062	6.26076e-06	0.000237062	0.000179573	ENSMUSG00000000440/ENSMUSG00000000753/ENSMUSG00000002985/ENSMUSG00000006386/ENSMUSG00000019929/ENSMUSG00000021994/ENSMUSG00000022018/ENSMUSG00000022676/ENSMUSG00000024972/ENSMUSG00000026822/ENSMUSG00000028517/ENSMUSG00000030022/ENSMUSG00000030123/ENSMUSG00000031253/ENSMUSG00000031980/ENSMUSG00000033278/ENSMUSG00000034730/ENSMUSG00000036144/ENSMUSG00000037362/ENSMUSG00000037621/ENSMUSG00000045930/…	Pparg/Serpinf1/Apoe/Tek/Dcn/Wnt5a/Rgcc/Snai2/Lgals12/Lcn2/Plpp3/Adamts9/Plxnd1/Srpx2/Agt/Ptprm/Adgrb1/Meox2/Ccn3/Atoh8/Clec14a/Ccbe1/Vstm4/Cxcl12/Grem1	25
BP	GO:0060419	heart growth	0.0187431	17/907	123/23062	6.59582e-06	0.000247885	0.000187771	ENSMUSG00000000093/ENSMUSG00000010797/ENSMUSG00000020542/ENSMUSG00000026360/ENSMUSG00000031626/ENSMUSG00000031980/ENSMUSG00000035283/ENSMUSG00000038530/ENSMUSG00000039191/ENSMUSG00000039239/ENSMUSG00000039910/ENSMUSG00000045414/ENSMUSG00000048078/ENSMUSG00000048616/ENSMUSG00000050541/ENSMUSG00000068122/ENSMUSG00000075254	Tbx2/Wnt2/Myocd/Rgs2/Sorbs2/Agt/Adrb1/Rgs4/Rbpj/Tgfb2/Cited2/Dipk2a/Tenm4/Nog/Adra1b/Agtr2/Heg1	17
BP	GO:0071695	anatomical structure maturation	0.0319735	29/907	297/23062	7.00181e-06	0.000261193	0.000197852	ENSMUSG00000000440/ENSMUSG00000020052/ENSMUSG00000020486/ENSMUSG00000020644/ENSMUSG00000021994/ENSMUSG00000024140/ENSMUSG00000024164/ENSMUSG00000024176/ENSMUSG00000026697/ENSMUSG00000027358/ENSMUSG00000028476/ENSMUSG00000030110/ENSMUSG00000031616/ENSMUSG00000031737/ENSMUSG00000032492/ENSMUSG00000033486/ENSMUSG00000034957/ENSMUSG00000036196/ENSMUSG00000036560/ENSMUSG00000037664/ENSMUSG00000039191/…	Pparg/Ascl1/Septin4/Id2/Wnt5a/Epas1/C3/Sox8/Myoc/Bmp2/Reck/Ret/Ednra/Irx5/Pth1r/Catsper2/Cebpa/Slc26a8/Lgi4/Cdkn1c/Rbpj/Tgfb2/Sox18/Kcnb1/Fgfr3/Klf2/Zbtb16/Ank3/Grem1	29
BP	GO:0033002	muscle cell proliferation	0.0297685	27/907	266/23062	7.06743e-06	0.000261703	0.000198238	ENSMUSG00000000093/ENSMUSG00000000440/ENSMUSG00000002985/ENSMUSG00000010797/ENSMUSG00000011171/ENSMUSG00000015405/ENSMUSG00000020542/ENSMUSG00000020644/ENSMUSG00000022206/ENSMUSG00000022878/ENSMUSG00000027358/ENSMUSG00000028341/ENSMUSG00000029167/ENSMUSG00000031616/ENSMUSG00000031980/ENSMUSG00000037362/ENSMUSG00000039191/ENSMUSG00000039239/ENSMUSG00000039910/ENSMUSG00000040841/ENSMUSG00000041417/…	Tbx2/Pparg/Apoe/Wnt2/Vipr2/Ace2/Myocd/Id2/Npr3/Adipoq/Bmp2/Nr4a3/Ppargc1a/Ednra/Agt/Ccn3/Rbpj/Tgfb2/Cited2/Six5/Pik3r1/Dipk2a/Tenm4/Nog/Agtr1a/Gper1/Calcrl	27
BP	GO:1905809	negative regulation of synapse organization	0.00661521	6/907	14/23062	8.33344e-06	0.00030633	0.000232043	ENSMUSG00000002985/ENSMUSG00000021994/ENSMUSG00000023411/ENSMUSG00000027995/ENSMUSG00000029838/ENSMUSG00000043557	Apoe/Wnt5a/Nfatc4/Tlr2/Ptn/Mdga1	6
CC	GO:0033116	endoplasmic reticulum-Golgi intermediate compartment membrane	0.00762527	7/918	16/22971	1.32654e-06	0.00031837	0.000290443	ENSMUSG00000028517/ENSMUSG00000028789/ENSMUSG00000030004/ENSMUSG00000051262/ENSMUSG00000057103/ENSMUSG00000068299/ENSMUSG00000089694	Plpp3/Azin2/Nat8/Nat8f3/Nat8f1/Nat8f4/Nat8f7	7
BP	GO:0030278	regulation of ossification	0.0198456	18/907	139/23062	9.02844e-06	0.000329473	0.000249573	ENSMUSG00000001494/ENSMUSG00000021994/ENSMUSG00000022025/ENSMUSG00000024247/ENSMUSG00000027316/ENSMUSG00000027358/ENSMUSG00000029838/ENSMUSG00000031849/ENSMUSG00000035799/ENSMUSG00000036867/ENSMUSG00000039191/ENSMUSG00000040856/ENSMUSG00000042988/ENSMUSG00000049551/ENSMUSG00000054252/ENSMUSG00000066026/ENSMUSG00000066687/ENSMUSG00000074934	Sost/Wnt5a/Cnmd/Pkdcc/Gfra4/Bmp2/Ptn/Comp/Twist1/Smad6/Rbpj/Dlk1/Notum/Fzd9/Fgfr3/Dhrs3/Zbtb16/Grem1	18
BP	GO:0048640	negative regulation of developmental growth	0.0187431	17/907	126/23062	9.1596e-06	0.000331854	0.000251377	ENSMUSG00000020389/ENSMUSG00000020902/ENSMUSG00000021994/ENSMUSG00000025207/ENSMUSG00000026360/ENSMUSG00000027200/ENSMUSG00000029005/ENSMUSG00000031661/ENSMUSG00000035283/ENSMUSG00000036264/ENSMUSG00000038530/ENSMUSG00000039384/ENSMUSG00000039910/ENSMUSG00000048616/ENSMUSG00000054252/ENSMUSG00000063810/ENSMUSG00000070509	Cdkl3/Ntn1/Wnt5a/Sema4g/Rgs2/Sema6d/Draxin/Nkd1/Adrb1/Fstl4/Rgs4/Dusp10/Cited2/Nog/Fgfr3/Alms1/Rgma	17
BP	GO:0006631	fatty acid metabolic process	0.0418964	38/907	451/23062	9.61515e-06	0.000341851	0.00025895	ENSMUSG00000000440/ENSMUSG00000002944/ENSMUSG00000002997/ENSMUSG00000003123/ENSMUSG00000006344/ENSMUSG00000006638/ENSMUSG00000015568/ENSMUSG00000020123/ENSMUSG00000020810/ENSMUSG00000022040/ENSMUSG00000022878/ENSMUSG00000024164/ENSMUSG00000024292/ENSMUSG00000025197/ENSMUSG00000027048/ENSMUSG00000028167/ENSMUSG00000028341/ENSMUSG00000029059/ENSMUSG00000029167/ENSMUSG00000029456/ENSMUSG00000031425/…	Pparg/Cd36/Prkar2b/Lipe/Ggt5/Abhd1/Lpl/Avpr1a/Cygb/Ephx2/Adipoq/C3/Cyp4f14/Cyp2c23/Abcb11/Bdh2/Nr4a3/Prxl2b/Ppargc1a/Acad10/Plp1/Ces1f/Agt/Cyp1a1/Mgll/Tnxb/Twist1/Irs2/Pdk2/Echdc3/Cyp2f2/Thnsl2/Adh7/Abcd2/Ces1g/Cyp2d22/Fabp4/Ankrd23	38
BP	GO:0003231	cardiac ventricle development	0.0209482	19/907	153/23062	9.50688e-06	0.000341851	0.00025895	ENSMUSG00000008090/ENSMUSG00000015957/ENSMUSG00000020542/ENSMUSG00000020644/ENSMUSG00000021994/ENSMUSG00000027276/ENSMUSG00000031616/ENSMUSG00000036867/ENSMUSG00000038151/ENSMUSG00000039191/ENSMUSG00000039239/ENSMUSG00000039910/ENSMUSG00000040289/ENSMUSG00000044674/ENSMUSG00000048616/ENSMUSG00000052516/ENSMUSG00000056427/ENSMUSG00000075254/ENSMUSG00000110195	Fgfrl1/Wnt11/Myocd/Id2/Wnt5a/Jag1/Ednra/Smad6/Prdm1/Rbpj/Tgfb2/Cited2/Hey1/Fzd1/Nog/Robo2/Slit3/Heg1/Pde2a	19
BP	GO:0010463	mesenchymal cell proliferation	0.0121279	11/907	56/23062	9.63916e-06	0.000341851	0.00025895	ENSMUSG00000000093/ENSMUSG00000010797/ENSMUSG00000015957/ENSMUSG00000021994/ENSMUSG00000024913/ENSMUSG00000027208/ENSMUSG00000027358/ENSMUSG00000029838/ENSMUSG00000038894/ENSMUSG00000048450/ENSMUSG00000102692	Tbx2/Wnt2/Wnt11/Wnt5a/Lrp5/Fgf7/Bmp2/Ptn/Irs2/Msx1/Dchs2	11
BP	GO:0007611	learning or memory	0.0330761	30/907	319/23062	1.02825e-05	0.000362115	0.0002743	ENSMUSG00000000753/ENSMUSG00000002985/ENSMUSG00000002997/ENSMUSG00000005672/ENSMUSG00000007097/ENSMUSG00000018566/ENSMUSG00000020431/ENSMUSG00000022619/ENSMUSG00000022623/ENSMUSG00000023411/ENSMUSG00000026822/ENSMUSG00000027995/ENSMUSG00000028351/ENSMUSG00000029838/ENSMUSG00000031189/ENSMUSG00000031302/ENSMUSG00000031980/ENSMUSG00000035283/ENSMUSG00000038128/ENSMUSG00000038665/ENSMUSG00000041552/…	Serpinf1/Apoe/Prkar2b/Kit/Atp1a2/Slc2a4/Adcy1/Mapk8ip2/Shank3/Nfatc4/Lcn2/Tlr2/Brinp1/Ptn/Aff2/Nlgn3/Agt/Adrb1/Camk4/Dgki/Ptchd1/Camk2n1/Nog/Fzd9/Adra1b/Epm2a/Thra/Ppp1r1b/Dnaaf4/Peg13	30
BP	GO:0021700	developmental maturation	0.0352811	32/907	353/23062	1.12141e-05	0.000392184	0.000297077	ENSMUSG00000000440/ENSMUSG00000020052/ENSMUSG00000020486/ENSMUSG00000020644/ENSMUSG00000021994/ENSMUSG00000023411/ENSMUSG00000024140/ENSMUSG00000024164/ENSMUSG00000024176/ENSMUSG00000026697/ENSMUSG00000027358/ENSMUSG00000028476/ENSMUSG00000028565/ENSMUSG00000030110/ENSMUSG00000031616/ENSMUSG00000031737/ENSMUSG00000032492/ENSMUSG00000033486/ENSMUSG00000034957/ENSMUSG00000036196/ENSMUSG00000036560/…	Pparg/Ascl1/Septin4/Id2/Wnt5a/Nfatc4/Epas1/C3/Sox8/Myoc/Bmp2/Reck/Nfia/Ret/Ednra/Irx5/Pth1r/Catsper2/Cebpa/Slc26a8/Lgi4/Cdkn1c/Rbpj/Tgfb2/Sox18/Kcnb1/Fgfr3/Klf2/Nrg2/Zbtb16/Ank3/Grem1	32
BP	GO:0001759	organ induction	0.00882029	8/907	29/23062	1.14051e-05	0.000396113	0.000300053	ENSMUSG00000010797/ENSMUSG00000015957/ENSMUSG00000021732/ENSMUSG00000021994/ENSMUSG00000027358/ENSMUSG00000027840/ENSMUSG00000039191/ENSMUSG00000052516	Wnt2/Wnt11/Fgf10/Wnt5a/Bmp2/Wnt2b/Rbpj/Robo2	8
BP	GO:0003179	heart valve morphogenesis	0.0110254	10/907	47/23062	1.16091e-05	0.000400435	0.000303327	ENSMUSG00000008090/ENSMUSG00000027276/ENSMUSG00000027358/ENSMUSG00000030022/ENSMUSG00000035799/ENSMUSG00000036867/ENSMUSG00000039239/ENSMUSG00000040289/ENSMUSG00000052516/ENSMUSG00000056427	Fgfrl1/Jag1/Bmp2/Adamts9/Twist1/Smad6/Tgfb2/Hey1/Robo2/Slit3	10
BP	GO:0060537	muscle tissue development	0.0441014	40/907	491/23062	1.24922e-05	0.000427965	0.000324181	ENSMUSG00000000093/ENSMUSG00000010797/ENSMUSG00000014773/ENSMUSG00000019848/ENSMUSG00000020542/ENSMUSG00000020644/ENSMUSG00000021994/ENSMUSG00000022687/ENSMUSG00000024176/ENSMUSG00000024236/ENSMUSG00000026360/ENSMUSG00000027358/ENSMUSG00000027985/ENSMUSG00000028634/ENSMUSG00000029167/ENSMUSG00000029231/ENSMUSG00000029675/ENSMUSG00000030022/ENSMUSG00000031616/ENSMUSG00000031626/ENSMUSG00000031698/…	Tbx2/Wnt2/Dll1/Popdc3/Myocd/Id2/Wnt5a/Boc/Sox8/Svil/Rgs2/Bmp2/Lef1/Hivep3/Ppargc1a/Pdgfra/Eln/Adamts9/Ednra/Sorbs2/Mylk3/Agt/Adrb1/Twist1/Meox2/Dner/AW551984/Rgs4/Rbpj/Tgfb2/Cited2/Hey1/Dipk2a/Tenm4/Nog/Adra1b/Cyp26b1/Agtr2/Grem1/Heg1	40
BP	GO:0050890	cognition	0.0352811	32/907	356/23062	1.33086e-05	0.000452851	0.000343032	ENSMUSG00000000753/ENSMUSG00000002985/ENSMUSG00000002997/ENSMUSG00000004843/ENSMUSG00000005672/ENSMUSG00000007097/ENSMUSG00000018566/ENSMUSG00000020431/ENSMUSG00000022619/ENSMUSG00000022623/ENSMUSG00000022947/ENSMUSG00000023411/ENSMUSG00000026822/ENSMUSG00000027995/ENSMUSG00000028351/ENSMUSG00000029838/ENSMUSG00000031189/ENSMUSG00000031302/ENSMUSG00000031980/ENSMUSG00000035283/ENSMUSG00000038128/…	Serpinf1/Apoe/Prkar2b/Chmp2b/Kit/Atp1a2/Slc2a4/Adcy1/Mapk8ip2/Shank3/Cbr3/Nfatc4/Lcn2/Tlr2/Brinp1/Ptn/Aff2/Nlgn3/Agt/Adrb1/Camk4/Dgki/Ptchd1/Camk2n1/Nog/Fzd9/Adra1b/Epm2a/Thra/Ppp1r1b/Dnaaf4/Peg13	32
BP	GO:0006749	glutathione metabolic process	0.014333	13/907	80/23062	1.35677e-05	0.000458571	0.000347365	ENSMUSG00000000811/ENSMUSG00000001663/ENSMUSG00000006344/ENSMUSG00000008540/ENSMUSG00000017943/ENSMUSG00000019278/ENSMUSG00000030004/ENSMUSG00000032348/ENSMUSG00000051262/ENSMUSG00000057103/ENSMUSG00000058135/ENSMUSG00000068299/ENSMUSG00000089694	Txnrd3/Gstt1/Ggt5/Mgst1/Gdap1l1/Dpep1/Nat8/Gsta4/Nat8f3/Nat8f1/Gstm1/Nat8f4/Nat8f7	13
BP	GO:0042311	vasodilation	0.0121279	11/907	58/23062	1.37195e-05	0.000460609	0.000348908	ENSMUSG00000002985/ENSMUSG00000022206/ENSMUSG00000026360/ENSMUSG00000031980/ENSMUSG00000033278/ENSMUSG00000035283/ENSMUSG00000042284/ENSMUSG00000050666/ENSMUSG00000053647/ENSMUSG00000055148/ENSMUSG00000068122	Apoe/Npr3/Rgs2/Agt/Ptprm/Adrb1/Itga1/Vstm4/Gper1/Klf2/Agtr2	11
BP	GO:0048593	camera-type eye morphogenesis	0.0209482	19/907	157/23062	1.3816e-05	0.000460777	0.000349035	ENSMUSG00000000093/ENSMUSG00000004655/ENSMUSG00000014773/ENSMUSG00000024176/ENSMUSG00000024913/ENSMUSG00000026365/ENSMUSG00000027276/ENSMUSG00000029669/ENSMUSG00000029838/ENSMUSG00000030323/ENSMUSG00000031737/ENSMUSG00000031738/ENSMUSG00000033278/ENSMUSG00000035799/ENSMUSG00000039910/ENSMUSG00000054252/ENSMUSG00000063810/ENSMUSG00000074505/ENSMUSG00000075707	Tbx2/Aqp1/Dll1/Sox8/Lrp5/Cfh/Jag1/Tspan12/Ptn/Ift122/Irx5/Irx6/Ptprm/Twist1/Cited2/Fgfr3/Alms1/Fat3/Dio3	19
BP	GO:0001558	regulation of cell growth	0.0418964	38/907	459/23062	1.43016e-05	0.000464664	0.00035198	ENSMUSG00000000440/ENSMUSG00000000532/ENSMUSG00000002985/ENSMUSG00000015957/ENSMUSG00000017493/ENSMUSG00000018238/ENSMUSG00000020123/ENSMUSG00000020389/ENSMUSG00000020542/ENSMUSG00000020902/ENSMUSG00000021994/ENSMUSG00000024008/ENSMUSG00000025207/ENSMUSG00000025213/ENSMUSG00000026360/ENSMUSG00000027004/ENSMUSG00000027200/ENSMUSG00000029005/ENSMUSG00000029291/ENSMUSG00000029765/ENSMUSG00000030731/…	Pparg/Acvr1b/Apoe/Wnt11/Igfbp4/Gdf9/Avpr1a/Cdkl3/Myocd/Ntn1/Wnt5a/Cpne5/Sema4g/Kazald1/Rgs2/Frzb/Sema6d/Draxin/Rufy3/Plxna4/Syt3/Agt/Mgll/Adrb1/Fstl4/Ccn3/Rgs4/Tgfb2/Cirbp/Msx1/Epm2a/Slit3/Ntrk3/Cxcl12/Rgma/Osgin1/Grem1/Prdm11	38
BP	GO:0045668	negative regulation of osteoblast differentiation	0.0132304	12/907	69/23062	1.42204e-05	0.000464664	0.00035198	ENSMUSG00000000142/ENSMUSG00000000440/ENSMUSG00000007872/ENSMUSG00000014704/ENSMUSG00000020644/ENSMUSG00000024232/ENSMUSG00000024913/ENSMUSG00000035799/ENSMUSG00000036867/ENSMUSG00000040856/ENSMUSG00000048616/ENSMUSG00000074934	Axin2/Pparg/Id3/Hoxa2/Id2/Bambi/Lrp5/Twist1/Smad6/Dlk1/Nog/Grem1	12
BP	GO:0009409	response to cold	0.0110254	10/907	48/23062	1.41511e-05	0.000464664	0.00035198	ENSMUSG00000000440/ENSMUSG00000003123/ENSMUSG00000023912/ENSMUSG00000030546/ENSMUSG00000031980/ENSMUSG00000035283/ENSMUSG00000039208/ENSMUSG00000039428/ENSMUSG00000045193/ENSMUSG00000058756	Pparg/Lipe/Slc25a27/Plin1/Agt/Adrb1/Metrnl/Tmem135/Cirbp/Thra	10
BP	GO:0014003	oligodendrocyte development	0.0110254	10/907	48/23062	1.41511e-05	0.000464664	0.00035198	ENSMUSG00000020052/ENSMUSG00000020644/ENSMUSG00000021379/ENSMUSG00000022037/ENSMUSG00000027995/ENSMUSG00000031425/ENSMUSG00000035456/ENSMUSG00000048078/ENSMUSG00000054252/ENSMUSG00000055022	Ascl1/Id2/Id4/Clu/Tlr2/Plp1/Prdm8/Tenm4/Fgfr3/Cntn1	10
MF	GO:0019838	growth factor binding	0.0220751	20/906	151/22557	2.80823e-06	0.000476838	0.000422122	ENSMUSG00000000532/ENSMUSG00000002020/ENSMUSG00000002944/ENSMUSG00000006386/ENSMUSG00000008090/ENSMUSG00000017493/ENSMUSG00000025213/ENSMUSG00000026072/ENSMUSG00000029231/ENSMUSG00000029838/ENSMUSG00000030513/ENSMUSG00000031253/ENSMUSG00000036264/ENSMUSG00000037362/ENSMUSG00000039646/ENSMUSG00000042379/ENSMUSG00000046070/ENSMUSG00000054252/ENSMUSG00000059146/ENSMUSG00000073889	Acvr1b/Ltbp2/Cd36/Tek/Fgfrl1/Igfbp4/Kazald1/Il1r1/Pdgfra/Ptn/Pcsk6/Srpx2/Fstl4/Ccn3/Vasn/Esm1/Igfals/Fgfr3/Ntrk3/Il11ra1	20
BP	GO:0015850	organic hydroxy compound transport	0.030871	28/907	293/23062	1.49585e-05	0.000482893	0.000365788	ENSMUSG00000000440/ENSMUSG00000002944/ENSMUSG00000002985/ENSMUSG00000004655/ENSMUSG00000022878/ENSMUSG00000024030/ENSMUSG00000024743/ENSMUSG00000026051/ENSMUSG00000027048/ENSMUSG00000027220/ENSMUSG00000028427/ENSMUSG00000028756/ENSMUSG00000029321/ENSMUSG00000030731/ENSMUSG00000031725/ENSMUSG00000031980/ENSMUSG00000036298/ENSMUSG00000036611/ENSMUSG00000041828/ENSMUSG00000049115/ENSMUSG00000050556/…	Pparg/Cd36/Apoe/Aqp1/Adipoq/Abcg1/Syt7/Ecrg4/Abcb11/Syt13/Aqp7/Pink1/Slc10a6/Syt3/Ces1f/Agt/Slc2a13/Eepd1/Abca8a/Agtr1a/Kcnb1/Ces1g/Abat/Cxcl12/Syt9/Agtr2/Slc5a3/Pcp4	28
BP	GO:0044070	regulation of anion transport	0.0176406	16/907	118/23062	1.56414e-05	0.000501721	0.00038005	ENSMUSG00000015405/ENSMUSG00000020123/ENSMUSG00000020623/ENSMUSG00000021319/ENSMUSG00000022935/ENSMUSG00000026360/ENSMUSG00000027048/ENSMUSG00000031725/ENSMUSG00000031980/ENSMUSG00000036570/ENSMUSG00000038178/ENSMUSG00000038486/ENSMUSG00000038530/ENSMUSG00000057074/ENSMUSG00000057880/ENSMUSG00000068122	Ace2/Avpr1a/Map2k6/Sfrp4/Grik1/Rgs2/Abcb11/Ces1f/Agt/Fxyd1/Slc43a2/Sv2a/Rgs4/Ces1g/Abat/Agtr2	16
BP	GO:0110148	biomineralization	0.0231533	21/907	188/23062	1.72581e-05	0.000546614	0.000414056	ENSMUSG00000000142/ENSMUSG00000015957/ENSMUSG00000021388/ENSMUSG00000024247/ENSMUSG00000025784/ENSMUSG00000027358/ENSMUSG00000027386/ENSMUSG00000029838/ENSMUSG00000030834/ENSMUSG00000031451/ENSMUSG00000031849/ENSMUSG00000032492/ENSMUSG00000035799/ENSMUSG00000040289/ENSMUSG00000040856/ENSMUSG00000042988/ENSMUSG00000049551/ENSMUSG00000054252/ENSMUSG00000057457/ENSMUSG00000060284/ENSMUSG00000074934	Axin2/Wnt11/Aspn/Pkdcc/Clec3b/Bmp2/Fbln7/Ptn/Abcc6/Gas6/Comp/Pth1r/Twist1/Hey1/Dlk1/Notum/Fzd9/Fgfr3/Phex/Sp7/Grem1	21
BP	GO:0010718	positive regulation of epithelial to mesenchymal transition	0.0110254	10/907	49/23062	1.71578e-05	0.000546614	0.000414056	ENSMUSG00000000142/ENSMUSG00000020542/ENSMUSG00000022018/ENSMUSG00000024232/ENSMUSG00000027276/ENSMUSG00000027358/ENSMUSG00000027985/ENSMUSG00000035799/ENSMUSG00000039239/ENSMUSG00000042821	Axin2/Myocd/Rgcc/Bambi/Jag1/Bmp2/Lef1/Twist1/Tgfb2/Snai1	10
BP	GO:0045165	cell fate commitment	0.030871	28/907	296/23062	1.80406e-05	0.000567828	0.000430126	ENSMUSG00000000093/ENSMUSG00000000094/ENSMUSG00000000440/ENSMUSG00000010797/ENSMUSG00000014704/ENSMUSG00000014773/ENSMUSG00000015957/ENSMUSG00000020052/ENSMUSG00000020644/ENSMUSG00000021732/ENSMUSG00000021994/ENSMUSG00000022114/ENSMUSG00000024140/ENSMUSG00000024176/ENSMUSG00000027358/ENSMUSG00000027840/ENSMUSG00000030170/ENSMUSG00000031616/ENSMUSG00000034762/ENSMUSG00000038112/ENSMUSG00000038151/…	Tbx2/Tbx4/Pparg/Wnt2/Hoxa2/Dll1/Wnt11/Ascl1/Id2/Fgf10/Wnt5a/Spry2/Epas1/Sox8/Bmp2/Wnt2b/Wnt5b/Ednra/Glis1/AW551984/Prdm1/Rbpj/Tgfb2/Sox18/Tenm4/Fgfr3/Ntrk3/Cyp26b1	28
BP	GO:0071901	negative regulation of protein serine/threonine kinase activity	0.016538	15/907	107/23062	1.9121e-05	0.000598096	0.000453053	ENSMUSG00000000440/ENSMUSG00000002985/ENSMUSG00000002997/ENSMUSG00000020542/ENSMUSG00000022114/ENSMUSG00000022878/ENSMUSG00000024427/ENSMUSG00000024913/ENSMUSG00000026360/ENSMUSG00000027358/ENSMUSG00000031980/ENSMUSG00000037664/ENSMUSG00000039384/ENSMUSG00000043372/ENSMUSG00000075254	Pparg/Apoe/Prkar2b/Myocd/Spry2/Adipoq/Spry4/Lrp5/Rgs2/Bmp2/Agt/Cdkn1c/Dusp10/Hexim2/Heg1	15
BP	GO:0072009	nephron epithelium development	0.0176406	16/907	120/23062	1.93797e-05	0.000602445	0.000456348	ENSMUSG00000004655/ENSMUSG00000014773/ENSMUSG00000022878/ENSMUSG00000024176/ENSMUSG00000027276/ENSMUSG00000027358/ENSMUSG00000027840/ENSMUSG00000030087/ENSMUSG00000031616/ENSMUSG00000031980/ENSMUSG00000040289/ENSMUSG00000048616/ENSMUSG00000049115/ENSMUSG00000049538/ENSMUSG00000068122/ENSMUSG00000074934	Aqp1/Dll1/Adipoq/Sox8/Jag1/Bmp2/Wnt2b/Klf15/Ednra/Agt/Hey1/Nog/Agtr1a/Adamts16/Agtr2/Grem1	16
BP	GO:1905332	positive regulation of morphogenesis of an epithelium	0.00992282	9/907	40/23062	1.97119e-05	0.000609012	0.000461323	ENSMUSG00000024176/ENSMUSG00000026822/ENSMUSG00000027840/ENSMUSG00000029231/ENSMUSG00000031980/ENSMUSG00000048616/ENSMUSG00000049115/ENSMUSG00000068122/ENSMUSG00000074934	Sox8/Lcn2/Wnt2b/Pdgfra/Agt/Nog/Agtr1a/Agtr2/Grem1	9
BP	GO:0090190	positive regulation of branching involved in ureteric bud morphogenesis	0.00771775	7/907	23/23062	2.00553e-05	0.000615844	0.000466497	ENSMUSG00000024176/ENSMUSG00000027840/ENSMUSG00000031980/ENSMUSG00000048616/ENSMUSG00000049115/ENSMUSG00000068122/ENSMUSG00000074934	Sox8/Wnt2b/Agt/Nog/Agtr1a/Agtr2/Grem1	7
BP	GO:0045685	regulation of glial cell differentiation	0.0154355	14/907	95/23062	2.02527e-05	0.000618138	0.000468235	ENSMUSG00000000440/ENSMUSG00000010086/ENSMUSG00000020644/ENSMUSG00000020774/ENSMUSG00000021379/ENSMUSG00000027358/ENSMUSG00000027995/ENSMUSG00000029838/ENSMUSG00000039384/ENSMUSG00000048078/ENSMUSG00000048616/ENSMUSG00000049556/ENSMUSG00000054252/ENSMUSG00000059146	Pparg/Rnf112/Id2/Aspa/Id4/Bmp2/Tlr2/Ptn/Dusp10/Tenm4/Nog/Lingo1/Fgfr3/Ntrk3	14
BP	GO:0048736	appendage development	0.0242558	22/907	205/23062	2.06474e-05	0.000622636	0.000471643	ENSMUSG00000000093/ENSMUSG00000000094/ENSMUSG00000014603/ENSMUSG00000021136/ENSMUSG00000021732/ENSMUSG00000021994/ENSMUSG00000024247/ENSMUSG00000024913/ENSMUSG00000026640/ENSMUSG00000027985/ENSMUSG00000028476/ENSMUSG00000030323/ENSMUSG00000031849/ENSMUSG00000035799/ENSMUSG00000036144/ENSMUSG00000037138/ENSMUSG00000039239/ENSMUSG00000048450/ENSMUSG00000048616/ENSMUSG00000063415/ENSMUSG00000066687/…	Tbx2/Tbx4/Alx3/Smoc1/Fgf10/Wnt5a/Pkdcc/Lrp5/Plxna2/Lef1/Reck/Ift122/Comp/Twist1/Meox2/Aff3/Tgfb2/Msx1/Nog/Cyp26b1/Zbtb16/Grem1	22
BP	GO:0060173	limb development	0.0242558	22/907	205/23062	2.06474e-05	0.000622636	0.000471643	ENSMUSG00000000093/ENSMUSG00000000094/ENSMUSG00000014603/ENSMUSG00000021136/ENSMUSG00000021732/ENSMUSG00000021994/ENSMUSG00000024247/ENSMUSG00000024913/ENSMUSG00000026640/ENSMUSG00000027985/ENSMUSG00000028476/ENSMUSG00000030323/ENSMUSG00000031849/ENSMUSG00000035799/ENSMUSG00000036144/ENSMUSG00000037138/ENSMUSG00000039239/ENSMUSG00000048450/ENSMUSG00000048616/ENSMUSG00000063415/ENSMUSG00000066687/…	Tbx2/Tbx4/Alx3/Smoc1/Fgf10/Wnt5a/Pkdcc/Lrp5/Plxna2/Lef1/Reck/Ift122/Comp/Twist1/Meox2/Aff3/Tgfb2/Msx1/Nog/Cyp26b1/Zbtb16/Grem1	22
BP	GO:0021782	glial cell development	0.0176406	16/907	121/23062	2.15305e-05	0.000645402	0.000488887	ENSMUSG00000014773/ENSMUSG00000020009/ENSMUSG00000020052/ENSMUSG00000020644/ENSMUSG00000021379/ENSMUSG00000022037/ENSMUSG00000026697/ENSMUSG00000027995/ENSMUSG00000031425/ENSMUSG00000031980/ENSMUSG00000035456/ENSMUSG00000036560/ENSMUSG00000048078/ENSMUSG00000054252/ENSMUSG00000055022/ENSMUSG00000059146	Dll1/Ifngr1/Ascl1/Id2/Id4/Clu/Myoc/Tlr2/Plp1/Agt/Prdm8/Lgi4/Tenm4/Fgfr3/Cntn1/Ntrk3	16
BP	GO:1903522	regulation of blood circulation	0.0286659	26/907	268/23062	2.30021e-05	0.000685437	0.000519214	ENSMUSG00000007097/ENSMUSG00000015405/ENSMUSG00000015968/ENSMUSG00000020123/ENSMUSG00000024112/ENSMUSG00000024140/ENSMUSG00000025026/ENSMUSG00000026360/ENSMUSG00000028001/ENSMUSG00000028051/ENSMUSG00000031616/ENSMUSG00000031737/ENSMUSG00000031748/ENSMUSG00000031980/ENSMUSG00000033174/ENSMUSG00000035283/ENSMUSG00000035954/ENSMUSG00000036570/ENSMUSG00000036867/ENSMUSG00000038530/ENSMUSG00000039239/…	Atp1a2/Ace2/Cacna1d/Avpr1a/Cacna1h/Epas1/Add3/Rgs2/Fga/Hcn3/Ednra/Irx5/Gnao1/Agt/Mgll/Adrb1/Dock4/Fxyd1/Smad6/Rgs4/Tgfb2/Pik3r1/Agtr1a/Adra1b/Thra/Agtr2	26
BP	GO:0010720	positive regulation of cell development	0.0363837	33/907	383/23062	2.33183e-05	0.00069077	0.000523253	ENSMUSG00000000440/ENSMUSG00000000753/ENSMUSG00000002985/ENSMUSG00000005672/ENSMUSG00000010086/ENSMUSG00000010797/ENSMUSG00000020052/ENSMUSG00000020389/ENSMUSG00000020644/ENSMUSG00000020774/ENSMUSG00000020902/ENSMUSG00000021379/ENSMUSG00000022623/ENSMUSG00000022878/ENSMUSG00000023328/ENSMUSG00000024176/ENSMUSG00000026640/ENSMUSG00000026697/ENSMUSG00000026872/ENSMUSG00000027358/ENSMUSG00000027995/…	Pparg/Serpinf1/Apoe/Kit/Rnf112/Wnt2/Ascl1/Cdkl3/Id2/Aspa/Ntn1/Id4/Shank3/Adipoq/Ache/Sox8/Plxna2/Myoc/Zeb2/Bmp2/Tlr2/Rufy3/Plxna4/Ptn/Ret/Plxnd1/Tenm4/Nog/Robo2/Gper1/Ntrk3/Cxcl12/Marcks	33
BP	GO:0051090	regulation of DNA-binding transcription factor activity	0.0396913	36/907	435/23062	2.4055e-05	0.000700685	0.000530764	ENSMUSG00000000440/ENSMUSG00000002944/ENSMUSG00000005672/ENSMUSG00000007872/ENSMUSG00000010797/ENSMUSG00000014077/ENSMUSG00000015968/ENSMUSG00000018909/ENSMUSG00000020431/ENSMUSG00000020542/ENSMUSG00000020644/ENSMUSG00000021319/ENSMUSG00000021994/ENSMUSG00000022018/ENSMUSG00000022037/ENSMUSG00000022096/ENSMUSG00000024913/ENSMUSG00000026017/ENSMUSG00000027358/ENSMUSG00000027995/ENSMUSG00000028133/…	Pparg/Cd36/Kit/Id3/Wnt2/Chp1/Cacna1d/Arrb1/Adcy1/Myocd/Id2/Sfrp4/Wnt5a/Rgcc/Clu/Hr/Lrp5/Carf/Bmp2/Tlr2/Rwdd3/Plpp3/Pink1/Ppargc1a/Gas6/Ppargc1b/Twist1/Mturn/Trim62/Abra/Fzd1/Fzd4/Thra/Eda/Cys1/Grem1	36
BP	GO:0044282	small molecule catabolic process	0.0341786	31/907	350/23062	2.40704e-05	0.000700685	0.000530764	ENSMUSG00000002985/ENSMUSG00000003123/ENSMUSG00000006638/ENSMUSG00000017453/ENSMUSG00000017713/ENSMUSG00000021238/ENSMUSG00000021259/ENSMUSG00000022878/ENSMUSG00000022947/ENSMUSG00000023044/ENSMUSG00000024292/ENSMUSG00000024654/ENSMUSG00000024747/ENSMUSG00000024913/ENSMUSG00000026839/ENSMUSG00000027048/ENSMUSG00000028167/ENSMUSG00000029456/ENSMUSG00000031725/ENSMUSG00000032263/ENSMUSG00000032315/…	Apoe/Lipe/Abhd1/Pipox/Tha1/Aldh6a1/Cyp46a1/Adipoq/Cbr3/Csad/Cyp4f14/Asrgl1/Aldh1a7/Lrp5/Upp2/Abcb11/Bdh2/Acad10/Ces1f/Bckdhb/Cyp1a1/Dpyd/Twist1/Irs2/Thnsl2/Adh7/Abcd2/Abat/Cyp26b1/Il4i1/Adh1	31
BP	GO:0016525	negative regulation of angiogenesis	0.016538	15/907	109/23062	2.3937e-05	0.000700685	0.000530764	ENSMUSG00000000440/ENSMUSG00000000753/ENSMUSG00000002944/ENSMUSG00000006386/ENSMUSG00000019929/ENSMUSG00000022018/ENSMUSG00000022025/ENSMUSG00000022114/ENSMUSG00000029838/ENSMUSG00000030022/ENSMUSG00000031980/ENSMUSG00000033278/ENSMUSG00000034730/ENSMUSG00000039239/ENSMUSG00000055148	Pparg/Serpinf1/Cd36/Tek/Dcn/Rgcc/Cnmd/Spry2/Ptn/Adamts9/Agt/Ptprm/Adgrb1/Tgfb2/Klf2	15
BP	GO:0010875	positive regulation of cholesterol efflux	0.00882029	8/907	32/23062	2.51687e-05	0.000728447	0.000551794	ENSMUSG00000000440/ENSMUSG00000002985/ENSMUSG00000022878/ENSMUSG00000024030/ENSMUSG00000031725/ENSMUSG00000036611/ENSMUSG00000041828/ENSMUSG00000057074	Pparg/Apoe/Adipoq/Abcg1/Ces1f/Eepd1/Abca8a/Ces1g	8
BP	GO:0007416	synapse assembly	0.0231533	21/907	193/23062	2.56825e-05	0.000734869	0.000556659	ENSMUSG00000020902/ENSMUSG00000021994/ENSMUSG00000022623/ENSMUSG00000023328/ENSMUSG00000025656/ENSMUSG00000027995/ENSMUSG00000030123/ENSMUSG00000031217/ENSMUSG00000031253/ENSMUSG00000031302/ENSMUSG00000032076/ENSMUSG00000034730/ENSMUSG00000036295/ENSMUSG00000041417/ENSMUSG00000042873/ENSMUSG00000043557/ENSMUSG00000044674/ENSMUSG00000047910/ENSMUSG00000058571/ENSMUSG00000059146/ENSMUSG00000060275	Ntn1/Wnt5a/Shank3/Ache/Arhgef9/Tlr2/Plxnd1/Efnb1/Srpx2/Nlgn3/Cadm1/Adgrb1/Lrrn3/Pik3r1/Lhfpl4/Mdga1/Fzd1/Pcdhb16/Gpc6/Ntrk3/Nrg2	21
BP	GO:0048662	negative regulation of smooth muscle cell proliferation	0.0132304	12/907	73/23062	2.56784e-05	0.000734869	0.000556659	ENSMUSG00000000440/ENSMUSG00000002985/ENSMUSG00000011171/ENSMUSG00000015405/ENSMUSG00000020542/ENSMUSG00000022206/ENSMUSG00000022878/ENSMUSG00000027358/ENSMUSG00000029167/ENSMUSG00000031980/ENSMUSG00000041417/ENSMUSG00000053647	Pparg/Apoe/Vipr2/Ace2/Myocd/Npr3/Adipoq/Bmp2/Ppargc1a/Agt/Pik3r1/Gper1	12
BP	GO:0010721	negative regulation of cell development	0.0242558	22/907	210/23062	3.00077e-05	0.00084424	0.000639507	ENSMUSG00000020389/ENSMUSG00000020644/ENSMUSG00000020902/ENSMUSG00000021379/ENSMUSG00000021994/ENSMUSG00000023411/ENSMUSG00000024427/ENSMUSG00000025207/ENSMUSG00000027004/ENSMUSG00000027200/ENSMUSG00000027750/ENSMUSG00000028351/ENSMUSG00000029005/ENSMUSG00000029291/ENSMUSG00000029838/ENSMUSG00000036264/ENSMUSG00000039384/ENSMUSG00000048616/ENSMUSG00000049556/ENSMUSG00000054252/ENSMUSG00000059146/…	Axin2/Wnt2/Wnt11/Fgf10/Wnt5a/Bmp2/Wnt2b/Rbpj/Robo2	22
BP	GO:2000181	negative regulation of blood vessel morphogenesis	0.016538	15/907	111/23062	2.97936e-05	0.00084424	0.000639507	ENSMUSG00000000440/ENSMUSG00000000753/ENSMUSG00000002944/ENSMUSG00000006386/ENSMUSG00000019929/ENSMUSG00000022018/ENSMUSG00000022025/ENSMUSG00000022114/ENSMUSG00000029838/ENSMUSG00000030022/ENSMUSG00000031980/ENSMUSG00000033278/ENSMUSG00000034730/ENSMUSG00000039239/ENSMUSG00000055148	Cdkl3/Id2/Ntn1/Id4/Wnt5a/Nfatc4/Spry4/Sema4g/Frzb/Sema6d/Postn/Brinp1/Draxin/Rufy3/Ptn/Fstl4/Dusp10/Nog/Lingo1/Fgfr3/Ntrk3/Rgma	15
BP	GO:0010092	specification of animal organ identity	0.00992282	9/907	42/23062	2.99542e-05	0.00084424	0.000639507	ENSMUSG00000000142/ENSMUSG00000010797/ENSMUSG00000015957/ENSMUSG00000021732/ENSMUSG00000021994/ENSMUSG00000027358/ENSMUSG00000027840/ENSMUSG00000039191/ENSMUSG00000052516	Pparg/Serpinf1/Cd36/Tek/Dcn/Rgcc/Cnmd/Spry2/Ptn/Adamts9/Agt/Ptprm/Adgrb1/Tgfb2/Klf2	9
BP	GO:0002040	sprouting angiogenesis	0.0176406	16/907	125/23062	3.24025e-05	0.000906551	0.000686706	ENSMUSG00000001240/ENSMUSG00000006386/ENSMUSG00000014773/ENSMUSG00000019880/ENSMUSG00000027985/ENSMUSG00000028476/ENSMUSG00000030022/ENSMUSG00000031253/ENSMUSG00000031380/ENSMUSG00000036144/ENSMUSG00000042379/ENSMUSG00000045930/ENSMUSG00000049115/ENSMUSG00000050666/ENSMUSG00000055148/ENSMUSG00000074934	Ramp2/Tek/Dll1/Rspo3/Lef1/Reck/Adamts9/Srpx2/Vegfd/Meox2/Esm1/Clec14a/Agtr1a/Vstm4/Klf2/Grem1	16
BP	GO:1901343	negative regulation of vasculature development	0.016538	15/907	112/23062	3.31695e-05	0.000922883	0.000699078	ENSMUSG00000000440/ENSMUSG00000000753/ENSMUSG00000002944/ENSMUSG00000006386/ENSMUSG00000019929/ENSMUSG00000022018/ENSMUSG00000022025/ENSMUSG00000022114/ENSMUSG00000029838/ENSMUSG00000030022/ENSMUSG00000031980/ENSMUSG00000033278/ENSMUSG00000034730/ENSMUSG00000039239/ENSMUSG00000055148	Pparg/Serpinf1/Cd36/Tek/Dcn/Rgcc/Cnmd/Spry2/Ptn/Adamts9/Agt/Ptprm/Adgrb1/Tgfb2/Klf2	15
BP	GO:0060348	bone development	0.0275634	25/907	258/23062	3.34731e-05	0.000926212	0.000701599	ENSMUSG00000000142/ENSMUSG00000005672/ENSMUSG00000016087/ENSMUSG00000020623/ENSMUSG00000021319/ENSMUSG00000024913/ENSMUSG00000026147/ENSMUSG00000026365/ENSMUSG00000026697/ENSMUSG00000027358/ENSMUSG00000027796/ENSMUSG00000031849/ENSMUSG00000032076/ENSMUSG00000035799/ENSMUSG00000039883/ENSMUSG00000039910/ENSMUSG00000042988/ENSMUSG00000045672/ENSMUSG00000048450/ENSMUSG00000054252/ENSMUSG00000059049/…	Axin2/Kit/Fli1/Map2k6/Sfrp4/Lrp5/Col9a1/Cfh/Myoc/Bmp2/Smad9/Comp/Cadm1/Twist1/Lrrc17/Cited2/Notum/Col27a1/Msx1/Fgfr3/Frem1/Cyp26b1/Dhrs3/Zbtb16/Grem1	25
BP	GO:0048645	animal organ formation	0.0132304	12/907	75/23062	3.39513e-05	0.000934309	0.000707733	ENSMUSG00000000142/ENSMUSG00000010797/ENSMUSG00000015957/ENSMUSG00000021732/ENSMUSG00000021994/ENSMUSG00000027358/ENSMUSG00000027840/ENSMUSG00000039191/ENSMUSG00000039910/ENSMUSG00000048616/ENSMUSG00000052516/ENSMUSG00000079560	Axin2/Wnt2/Wnt11/Fgf10/Wnt5a/Bmp2/Wnt2b/Rbpj/Cited2/Nog/Robo2/Hoxa3	12
BP	GO:0003129	heart induction	0.00551268	5/907	11/23062	3.52717e-05	0.000965371	0.000731262	ENSMUSG00000015957/ENSMUSG00000021994/ENSMUSG00000027358/ENSMUSG00000039191/ENSMUSG00000052516	Wnt11/Wnt5a/Bmp2/Rbpj/Robo2	5
BP	GO:0050768	negative regulation of neurogenesis	0.0209482	19/907	168/23062	3.60335e-05	0.000980891	0.000743018	ENSMUSG00000020389/ENSMUSG00000020644/ENSMUSG00000020902/ENSMUSG00000021379/ENSMUSG00000021994/ENSMUSG00000023411/ENSMUSG00000025207/ENSMUSG00000027200/ENSMUSG00000028351/ENSMUSG00000029005/ENSMUSG00000029291/ENSMUSG00000029838/ENSMUSG00000036264/ENSMUSG00000039384/ENSMUSG00000048616/ENSMUSG00000049556/ENSMUSG00000054252/ENSMUSG00000059146/ENSMUSG00000070509	Cdkl3/Id2/Ntn1/Id4/Wnt5a/Nfatc4/Sema4g/Sema6d/Brinp1/Draxin/Rufy3/Ptn/Fstl4/Dusp10/Nog/Lingo1/Fgfr3/Ntrk3/Rgma	19
BP	GO:0045765	regulation of angiogenesis	0.030871	28/907	308/23062	3.701e-05	0.000986149	0.000747001	ENSMUSG00000000440/ENSMUSG00000000753/ENSMUSG00000001240/ENSMUSG00000002944/ENSMUSG00000004655/ENSMUSG00000006386/ENSMUSG00000014773/ENSMUSG00000019929/ENSMUSG00000021994/ENSMUSG00000022018/ENSMUSG00000022025/ENSMUSG00000022114/ENSMUSG00000024053/ENSMUSG00000024164/ENSMUSG00000028476/ENSMUSG00000029669/ENSMUSG00000029838/ENSMUSG00000030022/ENSMUSG00000030123/ENSMUSG00000031380/ENSMUSG00000031980/…	Ntn1/Wnt5a/Sema4g/Sema6d/Plxna4/Rtn4rl1/Igfals/Robo2/Slit3	28
BP	GO:0001823	mesonephros development	0.016538	15/907	113/23062	3.68778e-05	0.000986149	0.000747001	ENSMUSG00000024176/ENSMUSG00000027358/ENSMUSG00000027796/ENSMUSG00000027840/ENSMUSG00000030110/ENSMUSG00000031980/ENSMUSG00000036867/ENSMUSG00000040289/ENSMUSG00000048616/ENSMUSG00000049115/ENSMUSG00000049538/ENSMUSG00000052516/ENSMUSG00000066687/ENSMUSG00000068122/ENSMUSG00000074934	Sox8/Wnt2b/Agt/Nog/Agtr1a/Agtr2/Grem1	15
BP	GO:0050919	negative chemotaxis	0.00992282	9/907	43/23062	3.6571e-05	0.000986149	0.000747001	ENSMUSG00000020902/ENSMUSG00000021994/ENSMUSG00000025207/ENSMUSG00000027200/ENSMUSG00000029765/ENSMUSG00000045287/ENSMUSG00000046070/ENSMUSG00000052516/ENSMUSG00000056427	Pparg/Serpinf1/Ramp2/Cd36/Aqp1/Tek/Dll1/Dcn/Wnt5a/Rgcc/Cnmd/Spry2/Emilin2/C3/Reck/Tspan12/Ptn/Adamts9/Plxnd1/Vegfd/Agt/Ptprm/Adgrb1/Tgfb2/Ccbe1/Agtr1a/Klf2/Grem1	9
BP	GO:0090189	regulation of branching involved in ureteric bud morphogenesis	0.00771775	7/907	25/23062	3.67071e-05	0.000986149	0.000747001	ENSMUSG00000024176/ENSMUSG00000027840/ENSMUSG00000031980/ENSMUSG00000048616/ENSMUSG00000049115/ENSMUSG00000068122/ENSMUSG00000074934	Sox8/Bmp2/Smad9/Wnt2b/Ret/Agt/Smad6/Hey1/Nog/Agtr1a/Adamts16/Robo2/Zbtb16/Agtr2/Grem1	7
BP	GO:0060021	roof of mouth development	0.0154355	14/907	101/23062	4.08737e-05	0.00108337	0.000820644	ENSMUSG00000000093/ENSMUSG00000015957/ENSMUSG00000021994/ENSMUSG00000022676/ENSMUSG00000024247/ENSMUSG00000027985/ENSMUSG00000029231/ENSMUSG00000036144/ENSMUSG00000039239/ENSMUSG00000042821/ENSMUSG00000044674/ENSMUSG00000046982/ENSMUSG00000048450/ENSMUSG00000066026	Tbx2/Wnt11/Wnt5a/Snai2/Pkdcc/Lef1/Pdgfra/Meox2/Tgfb2/Snai1/Fzd1/Tshz1/Msx1/Dhrs3	14
BP	GO:0014032	neural crest cell development	0.014333	13/907	89/23062	4.37069e-05	0.0011464	0.000868387	ENSMUSG00000019966/ENSMUSG00000022676/ENSMUSG00000024176/ENSMUSG00000025207/ENSMUSG00000026872/ENSMUSG00000027200/ENSMUSG00000027276/ENSMUSG00000029576/ENSMUSG00000030110/ENSMUSG00000031217/ENSMUSG00000031616/ENSMUSG00000035799/ENSMUSG00000039910	Kitl/Snai2/Sox8/Sema4g/Zeb2/Sema6d/Jag1/Radil/Ret/Efnb1/Ednra/Twist1/Cited2	13
BP	GO:0032890	regulation of organic acid transport	0.014333	13/907	89/23062	4.37069e-05	0.0011464	0.000868387	ENSMUSG00000015405/ENSMUSG00000020123/ENSMUSG00000020623/ENSMUSG00000022935/ENSMUSG00000026360/ENSMUSG00000031980/ENSMUSG00000036570/ENSMUSG00000038178/ENSMUSG00000038486/ENSMUSG00000038530/ENSMUSG00000038894/ENSMUSG00000057880/ENSMUSG00000068122	Ace2/Avpr1a/Map2k6/Grik1/Rgs2/Agt/Fxyd1/Slc43a2/Sv2a/Rgs4/Irs2/Abat/Agtr2	13
BP	GO:0031128	developmental induction	0.00992282	9/907	44/23062	4.43831e-05	0.0011581	0.000877254	ENSMUSG00000010797/ENSMUSG00000015957/ENSMUSG00000021732/ENSMUSG00000021994/ENSMUSG00000024176/ENSMUSG00000027358/ENSMUSG00000027840/ENSMUSG00000039191/ENSMUSG00000052516	Wnt2/Wnt11/Fgf10/Wnt5a/Sox8/Bmp2/Wnt2b/Rbpj/Robo2	9
BP	GO:0003128	heart field specification	0.00661521	6/907	18/23062	4.49944e-05	0.001168	0.000884751	ENSMUSG00000000142/ENSMUSG00000015957/ENSMUSG00000021994/ENSMUSG00000027358/ENSMUSG00000039191/ENSMUSG00000052516	Axin2/Wnt11/Wnt5a/Bmp2/Rbpj/Robo2	6
BP	GO:0014033	neural crest cell differentiation	0.0154355	14/907	102/23062	4.56874e-05	0.00117991	0.000893772	ENSMUSG00000019966/ENSMUSG00000022676/ENSMUSG00000024176/ENSMUSG00000025207/ENSMUSG00000026872/ENSMUSG00000027004/ENSMUSG00000027200/ENSMUSG00000027276/ENSMUSG00000029576/ENSMUSG00000030110/ENSMUSG00000031217/ENSMUSG00000031616/ENSMUSG00000035799/ENSMUSG00000039910	Kitl/Snai2/Sox8/Sema4g/Zeb2/Frzb/Sema6d/Jag1/Radil/Ret/Efnb1/Ednra/Twist1/Cited2	14
BP	GO:1901342	regulation of vasculature development	0.030871	28/907	312/23062	4.65363e-05	0.0011957	0.000905733	ENSMUSG00000000440/ENSMUSG00000000753/ENSMUSG00000001240/ENSMUSG00000002944/ENSMUSG00000004655/ENSMUSG00000006386/ENSMUSG00000014773/ENSMUSG00000019929/ENSMUSG00000021994/ENSMUSG00000022018/ENSMUSG00000022025/ENSMUSG00000022114/ENSMUSG00000024053/ENSMUSG00000024164/ENSMUSG00000028476/ENSMUSG00000029669/ENSMUSG00000029838/ENSMUSG00000030022/ENSMUSG00000030123/ENSMUSG00000031380/ENSMUSG00000031980/…	Pparg/Serpinf1/Ramp2/Cd36/Aqp1/Tek/Dll1/Dcn/Wnt5a/Rgcc/Cnmd/Spry2/Emilin2/C3/Reck/Tspan12/Ptn/Adamts9/Plxnd1/Vegfd/Agt/Ptprm/Adgrb1/Tgfb2/Ccbe1/Agtr1a/Klf2/Grem1	28
BP	GO:0032835	glomerulus development	0.0121279	11/907	66/23062	4.85979e-05	0.00124233	0.000941057	ENSMUSG00000004655/ENSMUSG00000006386/ENSMUSG00000022878/ENSMUSG00000026365/ENSMUSG00000027276/ENSMUSG00000029231/ENSMUSG00000030087/ENSMUSG00000030110/ENSMUSG00000031616/ENSMUSG00000048616/ENSMUSG00000068122	Aqp1/Tek/Adipoq/Cfh/Jag1/Pdgfra/Klf15/Ret/Ednra/Nog/Agtr2	11
BP	GO:0098742	cell-cell adhesion via plasma-membrane adhesion molecules	0.0242558	22/907	217/23062	4.94955e-05	0.00125256	0.000948805	ENSMUSG00000008090/ENSMUSG00000016028/ENSMUSG00000022636/ENSMUSG00000022878/ENSMUSG00000027358/ENSMUSG00000029309/ENSMUSG00000030110/ENSMUSG00000032076/ENSMUSG00000033278/ENSMUSG00000038591/ENSMUSG00000039239/ENSMUSG00000043557/ENSMUSG00000044043/ENSMUSG00000045876/ENSMUSG00000047910/ENSMUSG00000048078/ENSMUSG00000051375/ENSMUSG00000051678/ENSMUSG00000052516/ENSMUSG00000055333/ENSMUSG00000058571/…	Fgfrl1/Celsr1/Alcam/Adipoq/Bmp2/Sparcl1/Ret/Cadm1/Ptprm/Colec10/Tgfb2/Mdga1/Pcdhb14/Pcdhb8/Pcdhb16/Tenm4/Pcdh1/Pcdhb6/Robo2/Fat2/Gpc6/Fat3	22
BP	GO:0001974	blood vessel remodeling	0.0110254	10/907	55/23062	4.93353e-05	0.00125256	0.000948805	ENSMUSG00000019880/ENSMUSG00000021732/ENSMUSG00000024140/ENSMUSG00000027276/ENSMUSG00000029675/ENSMUSG00000031616/ENSMUSG00000039191/ENSMUSG00000039239/ENSMUSG00000050541/ENSMUSG00000079560	Rspo3/Fgf10/Epas1/Jag1/Eln/Ednra/Rbpj/Tgfb2/Adra1b/Hoxa3	10
BP	GO:1905952	regulation of lipid localization	0.0220507	20/907	187/23062	5.07262e-05	0.00127729	0.000967536	ENSMUSG00000000440/ENSMUSG00000002944/ENSMUSG00000002985/ENSMUSG00000015568/ENSMUSG00000018238/ENSMUSG00000020623/ENSMUSG00000022878/ENSMUSG00000024030/ENSMUSG00000024164/ENSMUSG00000026051/ENSMUSG00000031725/ENSMUSG00000031980/ENSMUSG00000036611/ENSMUSG00000038894/ENSMUSG00000039428/ENSMUSG00000041828/ENSMUSG00000049115/ENSMUSG00000057074/ENSMUSG00000068122/ENSMUSG00000068742	Pparg/Cd36/Apoe/Lpl/Gdf9/Map2k6/Adipoq/Abcg1/C3/Ecrg4/Ces1f/Agt/Eepd1/Irs2/Tmem135/Abca8a/Agtr1a/Ces1g/Agtr2/Cry2	20
BP	GO:0010876	lipid localization	0.0407938	37/907	469/23062	5.18292e-05	0.00129857	0.000983656	ENSMUSG00000000440/ENSMUSG00000002944/ENSMUSG00000002985/ENSMUSG00000015568/ENSMUSG00000016024/ENSMUSG00000018238/ENSMUSG00000020623/ENSMUSG00000022878/ENSMUSG00000024030/ENSMUSG00000024164/ENSMUSG00000024743/ENSMUSG00000026051/ENSMUSG00000027048/ENSMUSG00000027546/ENSMUSG00000028158/ENSMUSG00000029321/ENSMUSG00000031725/ENSMUSG00000031980/ENSMUSG00000032377/ENSMUSG00000032548/ENSMUSG00000035773/…	Pparg/Cd36/Apoe/Lpl/Lbp/Gdf9/Map2k6/Adipoq/Abcg1/C3/Syt7/Ecrg4/Abcb11/Atp9a/Mttp/Slc10a6/Ces1f/Agt/Plscr4/Slco2a1/Kiss1r/Eepd1/Irs2/Tmem135/Pitpnc1/Abca9/Abca8a/Plppr4/Atp10d/Yjefn3/Agtr1a/Fzd4/Abcd2/Ces1g/Fabp4/Agtr2/Cry2	37
BP	GO:0006869	lipid transport	0.0374862	34/907	418/23062	5.66536e-05	0.00141241	0.00106989	ENSMUSG00000000440/ENSMUSG00000002944/ENSMUSG00000002985/ENSMUSG00000016024/ENSMUSG00000018238/ENSMUSG00000020623/ENSMUSG00000022878/ENSMUSG00000024030/ENSMUSG00000024743/ENSMUSG00000026051/ENSMUSG00000027048/ENSMUSG00000027546/ENSMUSG00000028158/ENSMUSG00000029321/ENSMUSG00000031725/ENSMUSG00000031980/ENSMUSG00000032377/ENSMUSG00000032548/ENSMUSG00000035773/ENSMUSG00000036611/ENSMUSG00000038894/…	Pparg/Cd36/Apoe/Lbp/Gdf9/Map2k6/Adipoq/Abcg1/Syt7/Ecrg4/Abcb11/Atp9a/Mttp/Slc10a6/Ces1f/Agt/Plscr4/Slco2a1/Kiss1r/Eepd1/Irs2/Pitpnc1/Abca9/Abca8a/Plppr4/Atp10d/Yjefn3/Agtr1a/Fzd4/Abcd2/Ces1g/Fabp4/Agtr2/Cry2	34
BP	GO:0048638	regulation of developmental growth	0.0363837	33/907	401/23062	5.7834e-05	0.00142771	0.00108148	ENSMUSG00000000093/ENSMUSG00000002985/ENSMUSG00000010797/ENSMUSG00000014773/ENSMUSG00000020389/ENSMUSG00000020902/ENSMUSG00000021994/ENSMUSG00000024008/ENSMUSG00000024164/ENSMUSG00000025207/ENSMUSG00000026360/ENSMUSG00000027200/ENSMUSG00000028524/ENSMUSG00000029005/ENSMUSG00000029291/ENSMUSG00000029765/ENSMUSG00000030731/ENSMUSG00000031661/ENSMUSG00000031980/ENSMUSG00000033174/ENSMUSG00000035283/…	Tbx2/Apoe/Wnt2/Dll1/Cdkl3/Ntn1/Wnt5a/Cpne5/C3/Sema4g/Rgs2/Sema6d/Sgip1/Draxin/Rufy3/Plxna4/Syt3/Nkd1/Agt/Mgll/Adrb1/Fstl4/Rgs4/Rbpj/Dusp10/Cited2/Nog/Fgfr3/Ntrk3/Cxcl12/Alms1/Rgma/Dio3	33
BP	GO:0030282	bone mineralization	0.0176406	16/907	131/23062	5.78012e-05	0.00142771	0.00108148	ENSMUSG00000000142/ENSMUSG00000015957/ENSMUSG00000021388/ENSMUSG00000024247/ENSMUSG00000025784/ENSMUSG00000027358/ENSMUSG00000029838/ENSMUSG00000031849/ENSMUSG00000032492/ENSMUSG00000035799/ENSMUSG00000040856/ENSMUSG00000042988/ENSMUSG00000049551/ENSMUSG00000054252/ENSMUSG00000057457/ENSMUSG00000074934	Axin2/Wnt11/Aspn/Pkdcc/Clec3b/Bmp2/Ptn/Comp/Pth1r/Twist1/Dlk1/Notum/Fzd9/Fgfr3/Phex/Grem1	16
BP	GO:0090184	positive regulation of kidney development	0.00551268	5/907	12/23062	5.85057e-05	0.00143027	0.00108342	ENSMUSG00000024176/ENSMUSG00000030110/ENSMUSG00000031616/ENSMUSG00000048616/ENSMUSG00000068122	Sox8/Ret/Ednra/Nog/Agtr2	5
BP	GO:2000826	regulation of heart morphogenesis	0.00551268	5/907	12/23062	5.85057e-05	0.00143027	0.00108342	ENSMUSG00000015957/ENSMUSG00000021994/ENSMUSG00000027358/ENSMUSG00000039191/ENSMUSG00000052516	Wnt11/Wnt5a/Bmp2/Rbpj/Robo2	5
BP	GO:0048562	embryonic organ morphogenesis	0.0319735	29/907	333/23062	5.90679e-05	0.00143703	0.00108854	ENSMUSG00000000093/ENSMUSG00000014603/ENSMUSG00000014704/ENSMUSG00000014773/ENSMUSG00000015957/ENSMUSG00000016028/ENSMUSG00000020644/ENSMUSG00000020902/ENSMUSG00000021732/ENSMUSG00000021994/ENSMUSG00000022114/ENSMUSG00000027004/ENSMUSG00000028341/ENSMUSG00000028631/ENSMUSG00000029231/ENSMUSG00000030323/ENSMUSG00000031616/ENSMUSG00000031737/ENSMUSG00000032717/ENSMUSG00000034777/ENSMUSG00000035799/…	Tbx2/Alx3/Hoxa2/Dll1/Wnt11/Celsr1/Id2/Ntn1/Fgf10/Wnt5a/Spry2/Frzb/Nr4a3/Kcnq4/Pdgfra/Ift122/Ednra/Irx5/Mdfi/Vax2/Twist1/Rbpj/Tgfb2/Cited2/Tshz1/Msx1/Nog/Hoxb2/Hoxa3	29
BP	GO:0030258	lipid modification	0.0242558	22/907	220/23062	6.08578e-05	0.00147346	0.00111614	ENSMUSG00000000440/ENSMUSG00000002944/ENSMUSG00000002985/ENSMUSG00000020810/ENSMUSG00000022040/ENSMUSG00000022878/ENSMUSG00000024030/ENSMUSG00000027048/ENSMUSG00000028167/ENSMUSG00000028341/ENSMUSG00000028517/ENSMUSG00000029167/ENSMUSG00000029456/ENSMUSG00000031980/ENSMUSG00000032315/ENSMUSG00000035799/ENSMUSG00000038665/ENSMUSG00000038894/ENSMUSG00000044667/ENSMUSG00000049115/ENSMUSG00000055301/…	Pparg/Cd36/Apoe/Cygb/Ephx2/Adipoq/Abcg1/Abcb11/Bdh2/Nr4a3/Plpp3/Ppargc1a/Acad10/Agt/Cyp1a1/Twist1/Dgki/Irs2/Plppr4/Agtr1a/Adh7/Abcd2	22
BP	GO:0009952	anterior/posterior pattern specification	0.0253583	23/907	236/23062	6.2317e-05	0.00149671	0.00113375	ENSMUSG00000000142/ENSMUSG00000001657/ENSMUSG00000010797/ENSMUSG00000014704/ENSMUSG00000014773/ENSMUSG00000016028/ENSMUSG00000021994/ENSMUSG00000024913/ENSMUSG00000026640/ENSMUSG00000026872/ENSMUSG00000027358/ENSMUSG00000027840/ENSMUSG00000027985/ENSMUSG00000030513/ENSMUSG00000036144/ENSMUSG00000039191/ENSMUSG00000040289/ENSMUSG00000046982/ENSMUSG00000048450/ENSMUSG00000048616/ENSMUSG00000066687/…	Wnt5a/Lrp5/Plpp3/Nat8/Dact1/Tenm4/Nat8f3/Nat8f1	23
BP	GO:0035107	appendage morphogenesis	0.0209482	19/907	175/23062	6.32041e-05	0.00149671	0.00113375	ENSMUSG00000000093/ENSMUSG00000000094/ENSMUSG00000014603/ENSMUSG00000021732/ENSMUSG00000021994/ENSMUSG00000024247/ENSMUSG00000024913/ENSMUSG00000026640/ENSMUSG00000027985/ENSMUSG00000028476/ENSMUSG00000030323/ENSMUSG00000035799/ENSMUSG00000037138/ENSMUSG00000039239/ENSMUSG00000048450/ENSMUSG00000048616/ENSMUSG00000063415/ENSMUSG00000066687/ENSMUSG00000074934	Bmp2/Twist1/Smad6/Rbpj/Hey1/Robo2/Slit3	19
BP	GO:0035108	limb morphogenesis	0.0209482	19/907	175/23062	6.32041e-05	0.00149671	0.00113375	ENSMUSG00000000093/ENSMUSG00000000094/ENSMUSG00000014603/ENSMUSG00000021732/ENSMUSG00000021994/ENSMUSG00000024247/ENSMUSG00000024913/ENSMUSG00000026640/ENSMUSG00000027985/ENSMUSG00000028476/ENSMUSG00000030323/ENSMUSG00000035799/ENSMUSG00000037138/ENSMUSG00000039239/ENSMUSG00000048450/ENSMUSG00000048616/ENSMUSG00000063415/ENSMUSG00000066687/ENSMUSG00000074934	Axin2/Hoxc8/Wnt2/Hoxa2/Dll1/Celsr1/Wnt5a/Lrp5/Plxna2/Zeb2/Bmp2/Wnt2b/Lef1/Pcsk6/Meox2/Rbpj/Hey1/Tshz1/Msx1/Nog/Zbtb16/Hoxb2/Hoxa3	19
BP	GO:0001702	gastrulation with mouth forming second	0.00882029	8/907	36/23062	6.29814e-05	0.00149671	0.00113375	ENSMUSG00000021994/ENSMUSG00000024913/ENSMUSG00000028517/ENSMUSG00000030004/ENSMUSG00000044548/ENSMUSG00000048078/ENSMUSG00000051262/ENSMUSG00000057103	Tbx2/Tbx4/Alx3/Fgf10/Wnt5a/Pkdcc/Lrp5/Plxna2/Lef1/Reck/Ift122/Twist1/Aff3/Tgfb2/Msx1/Nog/Cyp26b1/Zbtb16/Grem1	8
BP	GO:0003176	aortic valve development	0.00771775	7/907	27/23062	6.33041e-05	0.00149671	0.00113375	ENSMUSG00000027358/ENSMUSG00000035799/ENSMUSG00000036867/ENSMUSG00000039191/ENSMUSG00000040289/ENSMUSG00000052516/ENSMUSG00000056427	Tbx2/Tbx4/Alx3/Fgf10/Wnt5a/Pkdcc/Lrp5/Plxna2/Lef1/Reck/Ift122/Twist1/Aff3/Tgfb2/Msx1/Nog/Cyp26b1/Zbtb16/Grem1	7
BP	GO:0050433	regulation of catecholamine secretion	0.0121279	11/907	68/23062	6.45779e-05	0.00151969	0.00115116	ENSMUSG00000024743/ENSMUSG00000027220/ENSMUSG00000028756/ENSMUSG00000030731/ENSMUSG00000031980/ENSMUSG00000050556/ENSMUSG00000057880/ENSMUSG00000061353/ENSMUSG00000062542/ENSMUSG00000068122/ENSMUSG00000090223	Syt7/Syt13/Pink1/Syt3/Agt/Kcnb1/Abat/Cxcl12/Syt9/Agtr2/Pcp4	11
BP	GO:0048839	inner ear development	0.0242558	22/907	221/23062	6.51325e-05	0.00152561	0.00115564	ENSMUSG00000000093/ENSMUSG00000014773/ENSMUSG00000016028/ENSMUSG00000020902/ENSMUSG00000021732/ENSMUSG00000021994/ENSMUSG00000022114/ENSMUSG00000027004/ENSMUSG00000027276/ENSMUSG00000027358/ENSMUSG00000028341/ENSMUSG00000028631/ENSMUSG00000034957/ENSMUSG00000036853/ENSMUSG00000039191/ENSMUSG00000039239/ENSMUSG00000040289/ENSMUSG00000044667/ENSMUSG00000054252/ENSMUSG00000062563/ENSMUSG00000063810/…	Tbx2/Dll1/Celsr1/Ntn1/Fgf10/Wnt5a/Spry2/Frzb/Jag1/Bmp2/Nr4a3/Kcnq4/Cebpa/Mcoln3/Rbpj/Tgfb2/Hey1/Plppr4/Fgfr3/Cys1/Alms1/Cebpd	22
BP	GO:1901888	regulation of cell junction assembly	0.0242558	22/907	222/23062	6.96729e-05	0.00162441	0.00123048	ENSMUSG00000006386/ENSMUSG00000015405/ENSMUSG00000020902/ENSMUSG00000021994/ENSMUSG00000022676/ENSMUSG00000026697/ENSMUSG00000027995/ENSMUSG00000031253/ENSMUSG00000031302/ENSMUSG00000031980/ENSMUSG00000034730/ENSMUSG00000036295/ENSMUSG00000041417/ENSMUSG00000042821/ENSMUSG00000042873/ENSMUSG00000043557/ENSMUSG00000044433/ENSMUSG00000044674/ENSMUSG00000058571/ENSMUSG00000059146/ENSMUSG00000060275/…	Tek/Ace2/Ntn1/Wnt5a/Snai2/Myoc/Tlr2/Srpx2/Nlgn3/Agt/Adgrb1/Lrrn3/Pik3r1/Snai1/Lhfpl4/Mdga1/Camsap3/Fzd1/Gpc6/Ntrk3/Nrg2/Grem1	22
BP	GO:0001657	ureteric bud development	0.0154355	14/907	107/23062	7.79524e-05	0.00179255	0.00135784	ENSMUSG00000024176/ENSMUSG00000027358/ENSMUSG00000027796/ENSMUSG00000027840/ENSMUSG00000030110/ENSMUSG00000031980/ENSMUSG00000036867/ENSMUSG00000040289/ENSMUSG00000048616/ENSMUSG00000049115/ENSMUSG00000049538/ENSMUSG00000052516/ENSMUSG00000068122/ENSMUSG00000074934	Axin2/Npr3/Sox8/Lrp5/Bmp2/Mn1/Grem1/Kcnq1ot1	14
BP	GO:0033687	osteoblast proliferation	0.00882029	8/907	37/23062	7.76052e-05	0.00179255	0.00135784	ENSMUSG00000000142/ENSMUSG00000022206/ENSMUSG00000024176/ENSMUSG00000024913/ENSMUSG00000027358/ENSMUSG00000070576/ENSMUSG00000074934/ENSMUSG00000101609	Tbx2/Wnt2/Celsr1/Fgf10/Spry2/Wnt2b/Pdgfra/Lama1	8
BP	GO:0060441	epithelial tube branching involved in lung morphogenesis	0.00882029	8/907	37/23062	7.76052e-05	0.00179255	0.00135784	ENSMUSG00000000093/ENSMUSG00000010797/ENSMUSG00000016028/ENSMUSG00000021732/ENSMUSG00000022114/ENSMUSG00000027840/ENSMUSG00000029231/ENSMUSG00000032796	Sox8/Bmp2/Smad9/Wnt2b/Ret/Agt/Smad6/Hey1/Nog/Agtr1a/Adamts16/Robo2/Agtr2/Grem1	8
BP	GO:0034329	cell junction assembly	0.0385888	35/907	443/23062	7.95384e-05	0.00181247	0.00137293	ENSMUSG00000001240/ENSMUSG00000006386/ENSMUSG00000015405/ENSMUSG00000015957/ENSMUSG00000020902/ENSMUSG00000021994/ENSMUSG00000022132/ENSMUSG00000022623/ENSMUSG00000022676/ENSMUSG00000023328/ENSMUSG00000025656/ENSMUSG00000026697/ENSMUSG00000027995/ENSMUSG00000029581/ENSMUSG00000030123/ENSMUSG00000031214/ENSMUSG00000031217/ENSMUSG00000031253/ENSMUSG00000031302/ENSMUSG00000031980/ENSMUSG00000032076/…	Ramp2/Tek/Ace2/Wnt11/Ntn1/Wnt5a/Cldn10/Shank3/Snai2/Ache/Arhgef9/Myoc/Tlr2/Fscn1/Plxnd1/Ophn1/Efnb1/Srpx2/Nlgn3/Agt/Cadm1/Adgrb1/Lrrn3/Pik3r1/Snai1/Lhfpl4/Mdga1/Camsap3/Fzd1/Pcdhb16/Gpc6/Ntrk3/Nrg2/Grem1/Heg1	35
BP	GO:0034764	positive regulation of transmembrane transport	0.0275634	25/907	272/23062	7.95061e-05	0.00181247	0.00137293	ENSMUSG00000014077/ENSMUSG00000015405/ENSMUSG00000015968/ENSMUSG00000017412/ENSMUSG00000019326/ENSMUSG00000020009/ENSMUSG00000020723/ENSMUSG00000022623/ENSMUSG00000022878/ENSMUSG00000024164/ENSMUSG00000026822/ENSMUSG00000028341/ENSMUSG00000028789/ENSMUSG00000030087/ENSMUSG00000031302/ENSMUSG00000031425/ENSMUSG00000031616/ENSMUSG00000031980/ENSMUSG00000035283/ENSMUSG00000036570/ENSMUSG00000038894/…	Chp1/Ace2/Cacna1d/Cacnb4/Aoc3/Ifngr1/Cacng4/Shank3/Adipoq/C3/Lcn2/Nr4a3/Azin2/Klf15/Nlgn3/Plp1/Ednra/Agt/Adrb1/Fxyd1/Irs2/Atp1b2/Agtr1a/Gper1/Ank3	25
BP	GO:0015849	organic acid transport	0.030871	28/907	322/23062	8.07418e-05	0.0018316	0.00138743	ENSMUSG00000000440/ENSMUSG00000002944/ENSMUSG00000002985/ENSMUSG00000015405/ENSMUSG00000017412/ENSMUSG00000020123/ENSMUSG00000020623/ENSMUSG00000022935/ENSMUSG00000024897/ENSMUSG00000026360/ENSMUSG00000027048/ENSMUSG00000029321/ENSMUSG00000031980/ENSMUSG00000033965/ENSMUSG00000035773/ENSMUSG00000036196/ENSMUSG00000036570/ENSMUSG00000038178/ENSMUSG00000038486/ENSMUSG00000038530/ENSMUSG00000038894/…	Pparg/Cd36/Apoe/Ace2/Cacnb4/Avpr1a/Map2k6/Grik1/Apba1/Rgs2/Abcb11/Slc10a6/Agt/Slc16a2/Kiss1r/Slc26a8/Fxyd1/Slc43a2/Sv2a/Rgs4/Irs2/Slc26a7/Epm2a/Abcd2/Abat/Fabp4/Sfxn4/Agtr2	28
MF	GO:0017147	Wnt-protein binding	0.00883002	8/906	29/22557	1.32828e-05	0.00187952	0.00166384	ENSMUSG00000021319/ENSMUSG00000024913/ENSMUSG00000027004/ENSMUSG00000028476/ENSMUSG00000044674/ENSMUSG00000049551/ENSMUSG00000049791/ENSMUSG00000070867	Sfrp4/Lrp5/Frzb/Reck/Fzd1/Fzd9/Fzd4/Trabd2b	8
BP	GO:0014013	regulation of gliogenesis	0.0176406	16/907	135/23062	8.32351e-05	0.00187969	0.00142386	ENSMUSG00000000440/ENSMUSG00000010086/ENSMUSG00000020644/ENSMUSG00000020774/ENSMUSG00000020902/ENSMUSG00000021379/ENSMUSG00000024176/ENSMUSG00000027358/ENSMUSG00000027995/ENSMUSG00000029838/ENSMUSG00000039384/ENSMUSG00000048078/ENSMUSG00000048616/ENSMUSG00000049556/ENSMUSG00000054252/ENSMUSG00000059146	Pparg/Rnf112/Id2/Aspa/Ntn1/Id4/Sox8/Bmp2/Tlr2/Ptn/Dusp10/Tenm4/Nog/Lingo1/Fgfr3/Ntrk3	16
BP	GO:0031214	biomineral tissue development	0.0209482	19/907	179/23062	8.58122e-05	0.00192924	0.00146139	ENSMUSG00000000142/ENSMUSG00000015957/ENSMUSG00000021388/ENSMUSG00000024247/ENSMUSG00000025784/ENSMUSG00000027358/ENSMUSG00000029838/ENSMUSG00000031451/ENSMUSG00000031849/ENSMUSG00000032492/ENSMUSG00000035799/ENSMUSG00000040289/ENSMUSG00000040856/ENSMUSG00000042988/ENSMUSG00000049551/ENSMUSG00000054252/ENSMUSG00000057457/ENSMUSG00000060284/ENSMUSG00000074934	Axin2/Wnt11/Aspn/Pkdcc/Clec3b/Bmp2/Ptn/Gas6/Comp/Pth1r/Twist1/Hey1/Dlk1/Notum/Fzd9/Fgfr3/Phex/Sp7/Grem1	19
BP	GO:0090263	positive regulation of canonical Wnt signaling pathway	0.0154355	14/907	108/23062	8.63737e-05	0.00193323	0.00146441	ENSMUSG00000008734/ENSMUSG00000019880/ENSMUSG00000021319/ENSMUSG00000021732/ENSMUSG00000024232/ENSMUSG00000026872/ENSMUSG00000028031/ENSMUSG00000028476/ENSMUSG00000039191/ENSMUSG00000044548/ENSMUSG00000049551/ENSMUSG00000054252/ENSMUSG00000058756/ENSMUSG00000059327	Gprc5b/Rspo3/Sfrp4/Fgf10/Bambi/Zeb2/Dkk2/Reck/Rbpj/Dact1/Fzd9/Fgfr3/Thra/Eda	14
BP	GO:0046942	carboxylic acid transport	0.0286659	26/907	290/23062	8.71e-05	0.00194087	0.00147019	ENSMUSG00000002944/ENSMUSG00000015405/ENSMUSG00000017412/ENSMUSG00000020123/ENSMUSG00000020623/ENSMUSG00000022935/ENSMUSG00000024897/ENSMUSG00000026360/ENSMUSG00000027048/ENSMUSG00000029321/ENSMUSG00000030834/ENSMUSG00000031725/ENSMUSG00000031980/ENSMUSG00000032548/ENSMUSG00000035773/ENSMUSG00000036196/ENSMUSG00000037762/ENSMUSG00000038178/ENSMUSG00000038486/ENSMUSG00000038530/ENSMUSG00000040569/…	Cd36/Ace2/Cacnb4/Avpr1a/Map2k6/Grik1/Apba1/Rgs2/Abcb11/Slc10a6/Abcc6/Ces1f/Agt/Slco2a1/Kiss1r/Slc26a8/Slc16a9/Slc43a2/Sv2a/Rgs4/Slc26a7/Slc16a5/Epm2a/Ces1g/Abat/Agtr2	26
BP	GO:0090100	positive regulation of transmembrane receptor protein serine/threonine kinase signaling pathway	0.016538	15/907	122/23062	9.03978e-05	0.00200548	0.00151914	ENSMUSG00000000440/ENSMUSG00000000532/ENSMUSG00000018238/ENSMUSG00000020542/ENSMUSG00000026872/ENSMUSG00000027358/ENSMUSG00000031586/ENSMUSG00000032340/ENSMUSG00000037664/ENSMUSG00000039191/ENSMUSG00000039239/ENSMUSG00000039910/ENSMUSG00000045333/ENSMUSG00000048450/ENSMUSG00000059022	Pparg/Acvr1b/Gdf9/Myocd/Zeb2/Bmp2/Rbpms/Neo1/Cdkn1c/Rbpj/Tgfb2/Cited2/Zfp423/Msx1/Kcp	15
BP	GO:0045923	positive regulation of fatty acid metabolic process	0.00992282	9/907	48/23062	9.12062e-05	0.00201454	0.001526	ENSMUSG00000000440/ENSMUSG00000020123/ENSMUSG00000022878/ENSMUSG00000028341/ENSMUSG00000029167/ENSMUSG00000031980/ENSMUSG00000035799/ENSMUSG00000038894/ENSMUSG00000055782	Pparg/Avpr1a/Adipoq/Nr4a3/Ppargc1a/Agt/Twist1/Irs2/Abcd2	9
BP	GO:1900121	negative regulation of receptor binding	0.00551268	5/907	13/23062	9.19929e-05	0.00202304	0.00153244	ENSMUSG00000022878/ENSMUSG00000042401/ENSMUSG00000048616/ENSMUSG00000053647/ENSMUSG00000070509	Adipoq/Crtac1/Nog/Gper1/Rgma	5
BP	GO:0050770	regulation of axonogenesis	0.0209482	19/907	181/23062	9.95937e-05	0.00218067	0.00165184	ENSMUSG00000002985/ENSMUSG00000020389/ENSMUSG00000020902/ENSMUSG00000021994/ENSMUSG00000023328/ENSMUSG00000025207/ENSMUSG00000026640/ENSMUSG00000026872/ENSMUSG00000027200/ENSMUSG00000029005/ENSMUSG00000029291/ENSMUSG00000029765/ENSMUSG00000030110/ENSMUSG00000030123/ENSMUSG00000036264/ENSMUSG00000052516/ENSMUSG00000059146/ENSMUSG00000061353/ENSMUSG00000070509	Apoe/Cdkl3/Ntn1/Wnt5a/Ache/Sema4g/Plxna2/Zeb2/Sema6d/Draxin/Rufy3/Plxna4/Ret/Plxnd1/Fstl4/Robo2/Ntrk3/Cxcl12/Rgma	19
BP	GO:0022010	central nervous system myelination	0.00771775	7/907	29/23062	0.000103875	0.00224512	0.00170066	ENSMUSG00000021379/ENSMUSG00000022037/ENSMUSG00000027995/ENSMUSG00000031425/ENSMUSG00000048078/ENSMUSG00000054252/ENSMUSG00000055022	Id4/Clu/Tlr2/Plp1/Tenm4/Fgfr3/Cntn1	7
BP	GO:0031670	cellular response to nutrient	0.00771775	7/907	29/23062	0.000103875	0.00224512	0.00170066	ENSMUSG00000015568/ENSMUSG00000020647/ENSMUSG00000022676/ENSMUSG00000027750/ENSMUSG00000031451/ENSMUSG00000038967/ENSMUSG00000070576	Lpl/Ncoa1/Snai2/Postn/Gas6/Pdk2/Mn1	7
BP	GO:0032291	axon ensheathment in central nervous system	0.00771775	7/907	29/23062	0.000103875	0.00224512	0.00170066	ENSMUSG00000021379/ENSMUSG00000022037/ENSMUSG00000027995/ENSMUSG00000031425/ENSMUSG00000048078/ENSMUSG00000054252/ENSMUSG00000055022	Id4/Clu/Tlr2/Plp1/Tenm4/Fgfr3/Cntn1	7
BP	GO:0072163	mesonephric epithelium development	0.0154355	14/907	110/23062	0.000105616	0.00226332	0.00171445	ENSMUSG00000024176/ENSMUSG00000027358/ENSMUSG00000027796/ENSMUSG00000027840/ENSMUSG00000030110/ENSMUSG00000031980/ENSMUSG00000036867/ENSMUSG00000040289/ENSMUSG00000048616/ENSMUSG00000049115/ENSMUSG00000049538/ENSMUSG00000052516/ENSMUSG00000068122/ENSMUSG00000074934	Sox8/Bmp2/Smad9/Wnt2b/Ret/Agt/Smad6/Hey1/Nog/Agtr1a/Adamts16/Robo2/Agtr2/Grem1	14
BP	GO:0072164	mesonephric tubule development	0.0154355	14/907	110/23062	0.000105616	0.00226332	0.00171445	ENSMUSG00000024176/ENSMUSG00000027358/ENSMUSG00000027796/ENSMUSG00000027840/ENSMUSG00000030110/ENSMUSG00000031980/ENSMUSG00000036867/ENSMUSG00000040289/ENSMUSG00000048616/ENSMUSG00000049115/ENSMUSG00000049538/ENSMUSG00000052516/ENSMUSG00000068122/ENSMUSG00000074934	Sox8/Bmp2/Smad9/Wnt2b/Ret/Agt/Smad6/Hey1/Nog/Agtr1a/Adamts16/Robo2/Agtr2/Grem1	14
BP	GO:0060042	retina morphogenesis in camera-type eye	0.0132304	12/907	84/23062	0.000106255	0.00226738	0.00171753	ENSMUSG00000014773/ENSMUSG00000024176/ENSMUSG00000024913/ENSMUSG00000026365/ENSMUSG00000029669/ENSMUSG00000029838/ENSMUSG00000031737/ENSMUSG00000031738/ENSMUSG00000033278/ENSMUSG00000063810/ENSMUSG00000074505/ENSMUSG00000075707	Dll1/Sox8/Lrp5/Cfh/Tspan12/Ptn/Irx5/Irx6/Ptprm/Alms1/Fat3/Dio3	12
BP	GO:0010633	negative regulation of epithelial cell migration	0.0121279	11/907	72/23062	0.00011036	0.00234502	0.00177634	ENSMUSG00000000440/ENSMUSG00000000753/ENSMUSG00000002985/ENSMUSG00000019929/ENSMUSG00000022018/ENSMUSG00000030022/ENSMUSG00000033278/ENSMUSG00000034730/ENSMUSG00000036144/ENSMUSG00000039384/ENSMUSG00000071856	Pparg/Serpinf1/Apoe/Dcn/Rgcc/Adamts9/Ptprm/Adgrb1/Meox2/Dusp10/Mcc	11
BP	GO:0003177	pulmonary valve development	0.00661521	6/907	21/23062	0.000118858	0.00250447	0.00189712	ENSMUSG00000027276/ENSMUSG00000036867/ENSMUSG00000039191/ENSMUSG00000039239/ENSMUSG00000040289/ENSMUSG00000052516	Jag1/Smad6/Rbpj/Tgfb2/Hey1/Robo2	6
BP	GO:0046321	positive regulation of fatty acid oxidation	0.00661521	6/907	21/23062	0.000118858	0.00250447	0.00189712	ENSMUSG00000000440/ENSMUSG00000028341/ENSMUSG00000029167/ENSMUSG00000035799/ENSMUSG00000038894/ENSMUSG00000055782	Pparg/Nr4a3/Ppargc1a/Twist1/Irs2/Abcd2	6
BP	GO:0008016	regulation of heart contraction	0.0220507	20/907	199/23062	0.000120787	0.002524	0.00191192	ENSMUSG00000007097/ENSMUSG00000015405/ENSMUSG00000015968/ENSMUSG00000020123/ENSMUSG00000024112/ENSMUSG00000024140/ENSMUSG00000026360/ENSMUSG00000028051/ENSMUSG00000031616/ENSMUSG00000031737/ENSMUSG00000031748/ENSMUSG00000031980/ENSMUSG00000035283/ENSMUSG00000036570/ENSMUSG00000038530/ENSMUSG00000039239/ENSMUSG00000041417/ENSMUSG00000050541/ENSMUSG00000058756/ENSMUSG00000068122	Atp1a2/Ace2/Cacna1d/Avpr1a/Cacna1h/Epas1/Rgs2/Hcn3/Ednra/Irx5/Gnao1/Agt/Adrb1/Fxyd1/Rgs4/Tgfb2/Pik3r1/Adra1b/Thra/Agtr2	20
BP	GO:0120162	positive regulation of cold-induced thermogenesis	0.014333	13/907	98/23062	0.0001207	0.002524	0.00191192	ENSMUSG00000002944/ENSMUSG00000009633/ENSMUSG00000018554/ENSMUSG00000022878/ENSMUSG00000023328/ENSMUSG00000024140/ENSMUSG00000026822/ENSMUSG00000029167/ENSMUSG00000033871/ENSMUSG00000035283/ENSMUSG00000058756/ENSMUSG00000062515/ENSMUSG00000063810	Cd36/G0s2/Ybx2/Adipoq/Ache/Epas1/Lcn2/Ppargc1a/Ppargc1b/Adrb1/Thra/Fabp4/Alms1	13
BP	GO:0032970	regulation of actin filament-based process	0.0363837	33/907	417/23062	0.000122061	0.00254007	0.00192409	ENSMUSG00000006386/ENSMUSG00000007097/ENSMUSG00000014778/ENSMUSG00000015957/ENSMUSG00000016028/ENSMUSG00000018126/ENSMUSG00000019831/ENSMUSG00000019944/ENSMUSG00000020120/ENSMUSG00000021676/ENSMUSG00000022018/ENSMUSG00000022211/ENSMUSG00000022623/ENSMUSG00000024112/ENSMUSG00000024236/ENSMUSG00000025026/ENSMUSG00000026697/ENSMUSG00000027995/ENSMUSG00000029581/ENSMUSG00000029675/ENSMUSG00000031698/…	Tek/Atp1a2/Fhod1/Wnt11/Celsr1/Baiap2l2/Wasf1/Rhobtb1/Plek/Iqgap2/Rgcc/Carmil3/Shank3/Cacna1h/Svil/Add3/Myoc/Tlr2/Fscn1/Eln/Mylk3/Arhgap44/Adrb1/Kank4/Kiss1r/Fxyd1/Rgs4/Tgfb2/Pik3r1/Dnai3/Ntrk3/Alms1/Ankrd23	33
BP	GO:0061035	regulation of cartilage development	0.0121279	11/907	73/23062	0.000125384	0.00259849	0.00196834	ENSMUSG00000000142/ENSMUSG00000021994/ENSMUSG00000022676/ENSMUSG00000024247/ENSMUSG00000027004/ENSMUSG00000027358/ENSMUSG00000028111/ENSMUSG00000039239/ENSMUSG00000048616/ENSMUSG00000066687/ENSMUSG00000074934	Axin2/Wnt5a/Snai2/Pkdcc/Frzb/Bmp2/Ctsk/Tgfb2/Nog/Zbtb16/Grem1	11
BP	GO:1990138	neuron projection extension	0.0220507	20/907	200/23062	0.000129358	0.00266986	0.0020224	ENSMUSG00000002985/ENSMUSG00000019831/ENSMUSG00000020389/ENSMUSG00000020902/ENSMUSG00000021994/ENSMUSG00000024008/ENSMUSG00000025207/ENSMUSG00000027200/ENSMUSG00000027750/ENSMUSG00000029005/ENSMUSG00000029291/ENSMUSG00000029765/ENSMUSG00000030731/ENSMUSG00000031302/ENSMUSG00000031616/ENSMUSG00000033174/ENSMUSG00000037708/ENSMUSG00000056427/ENSMUSG00000059146/ENSMUSG00000061353	Apoe/Wasf1/Cdkl3/Ntn1/Wnt5a/Cpne5/Sema4g/Sema6d/Postn/Draxin/Rufy3/Plxna4/Syt3/Nlgn3/Ednra/Mgll/Spag6/Slit3/Ntrk3/Cxcl12	20
BP	GO:0009308	amine metabolic process	0.016538	15/907	126/23062	0.000130628	0.00268506	0.00203392	ENSMUSG00000003477/ENSMUSG00000019326/ENSMUSG00000024140/ENSMUSG00000024534/ENSMUSG00000028789/ENSMUSG00000030711/ENSMUSG00000031616/ENSMUSG00000032271/ENSMUSG00000032315/ENSMUSG00000039239/ENSMUSG00000049115/ENSMUSG00000057880/ENSMUSG00000061740/ENSMUSG00000068122/ENSMUSG00000074141	Inmt/Aoc3/Epas1/Sncaip/Azin2/Sult1a1/Ednra/Nnmt/Cyp1a1/Tgfb2/Agtr1a/Abat/Cyp2d22/Agtr2/Il4i1	15
BP	GO:0051047	positive regulation of secretion	0.0363837	33/907	419/23062	0.000133504	0.00272153	0.00206154	ENSMUSG00000000440/ENSMUSG00000004655/ENSMUSG00000015968/ENSMUSG00000018909/ENSMUSG00000020123/ENSMUSG00000020623/ENSMUSG00000022018/ENSMUSG00000022935/ENSMUSG00000024030/ENSMUSG00000024112/ENSMUSG00000024743/ENSMUSG00000026051/ENSMUSG00000027048/ENSMUSG00000027358/ENSMUSG00000027995/ENSMUSG00000028001/ENSMUSG00000028756/ENSMUSG00000031980/ENSMUSG00000035283/ENSMUSG00000035773/ENSMUSG00000038894/…	Pparg/Aqp1/Cacna1d/Arrb1/Avpr1a/Map2k6/Rgcc/Grik1/Abcg1/Cacna1h/Syt7/Ecrg4/Abcb11/Bmp2/Tlr2/Fga/Pink1/Agt/Adrb1/Kiss1r/Irs2/Tgfb2/Camk2n1/Rapgef4/Kcnb1/Gper1/Vsnl1/Abat/Cxcl12/Syt9/Agtr2/Gpr27/Pcp4	33
BP	GO:0048864	stem cell development	0.014333	13/907	99/23062	0.000134023	0.00272153	0.00206154	ENSMUSG00000019966/ENSMUSG00000022676/ENSMUSG00000024176/ENSMUSG00000025207/ENSMUSG00000026872/ENSMUSG00000027200/ENSMUSG00000027276/ENSMUSG00000029576/ENSMUSG00000030110/ENSMUSG00000031217/ENSMUSG00000031616/ENSMUSG00000035799/ENSMUSG00000039910	Kitl/Snai2/Sox8/Sema4g/Zeb2/Sema6d/Jag1/Radil/Ret/Efnb1/Ednra/Twist1/Cited2	13
BP	GO:0048708	astrocyte differentiation	0.0132304	12/907	86/23062	0.000133824	0.00272153	0.00206154	ENSMUSG00000014773/ENSMUSG00000020009/ENSMUSG00000020644/ENSMUSG00000021379/ENSMUSG00000024176/ENSMUSG00000027358/ENSMUSG00000028517/ENSMUSG00000031425/ENSMUSG00000031980/ENSMUSG00000048616/ENSMUSG00000054252/ENSMUSG00000059146	Dll1/Ifngr1/Id2/Id4/Sox8/Bmp2/Plpp3/Plp1/Agt/Nog/Fgfr3/Ntrk3	12
BP	GO:0071285	cellular response to lithium ion	0.00551268	5/907	14/23062	0.00013847	0.00278935	0.00211291	ENSMUSG00000000440/ENSMUSG00000020644/ENSMUSG00000023411/ENSMUSG00000034957/ENSMUSG00000062515	Pparg/Id2/Nfatc4/Cebpa/Fabp4	5
BP	GO:0072224	metanephric glomerulus development	0.00551268	5/907	14/23062	0.00013847	0.00278935	0.00211291	ENSMUSG00000004655/ENSMUSG00000022878/ENSMUSG00000029231/ENSMUSG00000030110/ENSMUSG00000068122	Aqp1/Adipoq/Pdgfra/Ret/Agtr2	5
BP	GO:0050432	catecholamine secretion	0.0121279	11/907	74/23062	0.000142114	0.00285134	0.00215987	ENSMUSG00000024743/ENSMUSG00000027220/ENSMUSG00000028756/ENSMUSG00000030731/ENSMUSG00000031980/ENSMUSG00000050556/ENSMUSG00000057880/ENSMUSG00000061353/ENSMUSG00000062542/ENSMUSG00000068122/ENSMUSG00000090223	Syt7/Syt13/Pink1/Syt3/Agt/Kcnb1/Abat/Cxcl12/Syt9/Agtr2/Pcp4	11
BP	GO:0006469	negative regulation of protein kinase activity	0.0220507	20/907	202/23062	0.000148123	0.00296012	0.00224227	ENSMUSG00000000440/ENSMUSG00000002985/ENSMUSG00000002997/ENSMUSG00000014077/ENSMUSG00000020542/ENSMUSG00000021892/ENSMUSG00000022114/ENSMUSG00000022878/ENSMUSG00000024427/ENSMUSG00000024913/ENSMUSG00000026360/ENSMUSG00000027358/ENSMUSG00000031980/ENSMUSG00000037664/ENSMUSG00000039384/ENSMUSG00000043372/ENSMUSG00000046447/ENSMUSG00000062515/ENSMUSG00000075254/ENSMUSG00000090223	Pparg/Apoe/Prkar2b/Chp1/Myocd/Sh3bp5/Spry2/Adipoq/Spry4/Lrp5/Rgs2/Bmp2/Agt/Cdkn1c/Dusp10/Hexim2/Camk2n1/Fabp4/Heg1/Pcp4	20
BP	GO:0050678	regulation of epithelial cell proliferation	0.0374862	34/907	440/23062	0.000152895	0.00303142	0.00229628	ENSMUSG00000000440/ENSMUSG00000000753/ENSMUSG00000002985/ENSMUSG00000006386/ENSMUSG00000010797/ENSMUSG00000021732/ENSMUSG00000021994/ENSMUSG00000022018/ENSMUSG00000022025/ENSMUSG00000022676/ENSMUSG00000025422/ENSMUSG00000027208/ENSMUSG00000027276/ENSMUSG00000027358/ENSMUSG00000028341/ENSMUSG00000029838/ENSMUSG00000030323/ENSMUSG00000031380/ENSMUSG00000031616/ENSMUSG00000033278/ENSMUSG00000035799/…	Pparg/Serpinf1/Apoe/Tek/Wnt2/Fgf10/Wnt5a/Rgcc/Cnmd/Snai2/Agap2/Fgf7/Jag1/Bmp2/Nr4a3/Ptn/Ift122/Vegfd/Ednra/Ptprm/Twist1/Atoh8/Cdkn1c/Irs2/Rbpj/Tgfb2/Dusp10/Hey1/Dlk1/Nog/Agtr1a/Fgfr3/Cxcl12/Mcc	34
BP	GO:0007517	muscle organ development	0.0330761	30/907	369/23062	0.000152895	0.00303142	0.00229628	ENSMUSG00000007872/ENSMUSG00000008090/ENSMUSG00000010797/ENSMUSG00000014773/ENSMUSG00000019848/ENSMUSG00000020542/ENSMUSG00000021994/ENSMUSG00000022687/ENSMUSG00000023033/ENSMUSG00000024176/ENSMUSG00000024236/ENSMUSG00000027358/ENSMUSG00000027985/ENSMUSG00000028444/ENSMUSG00000028634/ENSMUSG00000029675/ENSMUSG00000031616/ENSMUSG00000034730/ENSMUSG00000035799/ENSMUSG00000036144/ENSMUSG00000036766/…	Id3/Fgfrl1/Wnt2/Dll1/Popdc3/Myocd/Wnt5a/Boc/Scn8a/Sox8/Svil/Bmp2/Lef1/Cntfr/Hivep3/Eln/Ednra/Adgrb1/Twist1/Meox2/Dner/Rbpj/Tgfb2/Cited2/Hey1/Fzd1/Msx1/Nog/Cyp26b1/Heg1	30
BP	GO:0006805	xenobiotic metabolic process	0.0154355	14/907	114/23062	0.000155491	0.0030708	0.00232611	ENSMUSG00000001663/ENSMUSG00000021213/ENSMUSG00000021259/ENSMUSG00000025197/ENSMUSG00000027048/ENSMUSG00000030711/ENSMUSG00000032238/ENSMUSG00000032315/ENSMUSG00000032348/ENSMUSG00000052974/ENSMUSG00000058135/ENSMUSG00000061740/ENSMUSG00000063415/ENSMUSG00000063558	Gstt1/Akr1c13/Cyp46a1/Cyp2c23/Abcb11/Sult1a1/Rora/Cyp1a1/Gsta4/Cyp2f2/Gstm1/Cyp2d22/Cyp26b1/Aox1	14
BP	GO:0048469	cell maturation	0.0231533	21/907	219/23062	0.000160542	0.00315817	0.00239229	ENSMUSG00000000440/ENSMUSG00000020052/ENSMUSG00000020486/ENSMUSG00000020644/ENSMUSG00000024140/ENSMUSG00000024164/ENSMUSG00000024176/ENSMUSG00000026697/ENSMUSG00000030110/ENSMUSG00000031616/ENSMUSG00000031737/ENSMUSG00000032492/ENSMUSG00000033486/ENSMUSG00000034957/ENSMUSG00000036196/ENSMUSG00000036560/ENSMUSG00000037664/ENSMUSG00000046470/ENSMUSG00000050556/ENSMUSG00000055148/ENSMUSG00000069601	Pparg/Ascl1/Septin4/Id2/Epas1/C3/Sox8/Myoc/Ret/Ednra/Irx5/Pth1r/Catsper2/Cebpa/Slc26a8/Lgi4/Cdkn1c/Sox18/Kcnb1/Klf2/Ank3	21
BP	GO:0001755	neural crest cell migration	0.0110254	10/907	63/23062	0.000162321	0.00316841	0.00240005	ENSMUSG00000019966/ENSMUSG00000024176/ENSMUSG00000025207/ENSMUSG00000026872/ENSMUSG00000027200/ENSMUSG00000029576/ENSMUSG00000030110/ENSMUSG00000031217/ENSMUSG00000031616/ENSMUSG00000035799	Kitl/Sox8/Sema4g/Zeb2/Sema6d/Radil/Ret/Efnb1/Ednra/Twist1	10
BP	GO:0050435	amyloid-beta metabolic process	0.0110254	10/907	63/23062	0.000162321	0.00316841	0.00240005	ENSMUSG00000002985/ENSMUSG00000020009/ENSMUSG00000022037/ENSMUSG00000024030/ENSMUSG00000030004/ENSMUSG00000036298/ENSMUSG00000051262/ENSMUSG00000057103/ENSMUSG00000068299/ENSMUSG00000089694	Apoe/Ifngr1/Clu/Abcg1/Nat8/Slc2a13/Nat8f3/Nat8f1/Nat8f4/Nat8f7	10
BP	GO:0033688	regulation of osteoblast proliferation	0.00771775	7/907	31/23062	0.000163401	0.00317717	0.00240669	ENSMUSG00000000142/ENSMUSG00000022206/ENSMUSG00000024176/ENSMUSG00000024913/ENSMUSG00000027358/ENSMUSG00000070576/ENSMUSG00000074934	Axin2/Npr3/Sox8/Lrp5/Bmp2/Mn1/Grem1	7
BP	GO:0030326	embryonic limb morphogenesis	0.0176406	16/907	143/23062	0.000164812	0.00318004	0.00240886	ENSMUSG00000000093/ENSMUSG00000000094/ENSMUSG00000014603/ENSMUSG00000021994/ENSMUSG00000024913/ENSMUSG00000027985/ENSMUSG00000028476/ENSMUSG00000030323/ENSMUSG00000035799/ENSMUSG00000037138/ENSMUSG00000039239/ENSMUSG00000048450/ENSMUSG00000048616/ENSMUSG00000063415/ENSMUSG00000066687/ENSMUSG00000074934	Tbx2/Tbx4/Alx3/Wnt5a/Lrp5/Lef1/Reck/Ift122/Twist1/Aff3/Tgfb2/Msx1/Nog/Cyp26b1/Zbtb16/Grem1	16
BP	GO:0035113	embryonic appendage morphogenesis	0.0176406	16/907	143/23062	0.000164812	0.00318004	0.00240886	ENSMUSG00000000093/ENSMUSG00000000094/ENSMUSG00000014603/ENSMUSG00000021994/ENSMUSG00000024913/ENSMUSG00000027985/ENSMUSG00000028476/ENSMUSG00000030323/ENSMUSG00000035799/ENSMUSG00000037138/ENSMUSG00000039239/ENSMUSG00000048450/ENSMUSG00000048616/ENSMUSG00000063415/ENSMUSG00000066687/ENSMUSG00000074934	Tbx2/Tbx4/Alx3/Wnt5a/Lrp5/Lef1/Reck/Ift122/Twist1/Aff3/Tgfb2/Msx1/Nog/Cyp26b1/Zbtb16/Grem1	16
BP	GO:0042445	hormone metabolic process	0.0242558	22/907	236/23062	0.00017036	0.00327454	0.00248045	ENSMUSG00000016194/ENSMUSG00000021259/ENSMUSG00000022842/ENSMUSG00000024112/ENSMUSG00000027358/ENSMUSG00000028111/ENSMUSG00000029167/ENSMUSG00000029231/ENSMUSG00000030513/ENSMUSG00000030711/ENSMUSG00000031980/ENSMUSG00000032315/ENSMUSG00000033965/ENSMUSG00000055301/ENSMUSG00000060402/ENSMUSG00000061740/ENSMUSG00000063415/ENSMUSG00000066026/ENSMUSG00000074141/ENSMUSG00000074207/ENSMUSG00000075707/…	Hsd11b1/Cyp46a1/Ece2/Cacna1h/Bmp2/Ctsk/Ppargc1a/Pdgfra/Pcsk6/Sult1a1/Agt/Cyp1a1/Slc16a2/Adh7/Chst8/Cyp2d22/Cyp26b1/Dhrs3/Il4i1/Adh1/Dio3/Ugt1a7c	22
MF	GO:0005109	frizzled binding	0.00993377	9/906	41/22557	2.87509e-05	0.00332125	0.00294015	ENSMUSG00000010797/ENSMUSG00000015957/ENSMUSG00000019880/ENSMUSG00000021994/ENSMUSG00000024232/ENSMUSG00000026697/ENSMUSG00000027840/ENSMUSG00000030170/ENSMUSG00000044674	Wnt2/Wnt11/Rspo3/Wnt5a/Bambi/Myoc/Wnt2b/Wnt5b/Fzd1	9
MF	GO:0043395	heparan sulfate proteoglycan binding	0.00772627	7/906	24/22557	3.12957e-05	0.00332125	0.00294015	ENSMUSG00000002985/ENSMUSG00000015568/ENSMUSG00000026365/ENSMUSG00000027386/ENSMUSG00000031849/ENSMUSG00000074852/ENSMUSG00000074934	Apoe/Lpl/Cfh/Fbln7/Comp/Hpse2/Grem1	7
BP	GO:0048732	gland development	0.0396913	36/907	481/23062	0.000185742	0.00355664	0.00269413	ENSMUSG00000000093/ENSMUSG00000000753/ENSMUSG00000006920/ENSMUSG00000017412/ENSMUSG00000020052/ENSMUSG00000020644/ENSMUSG00000020902/ENSMUSG00000021379/ENSMUSG00000021732/ENSMUSG00000021994/ENSMUSG00000022676/ENSMUSG00000024913/ENSMUSG00000025422/ENSMUSG00000027004/ENSMUSG00000027208/ENSMUSG00000027358/ENSMUSG00000027985/ENSMUSG00000029231/ENSMUSG00000029838/ENSMUSG00000030123/ENSMUSG00000031616/…	Tbx2/Serpinf1/Ezh1/Cacnb4/Ascl1/Id2/Ntn1/Id4/Fgf10/Wnt5a/Snai2/Lrp5/Agap2/Frzb/Fgf7/Bmp2/Lef1/Pdgfra/Ptn/Plxnd1/Ednra/Hp/Cadm1/Lama1/Cebpa/Cdkn1c/Irs2/Rbpj/Cited2/Msx1/Nog/Ugt1a6a/Thra/Eda/Hoxa3/Ugt1a7c	36
BP	GO:0001738	morphogenesis of a polarized epithelium	0.0132304	12/907	89/23062	0.000186564	0.00355885	0.0026958	ENSMUSG00000015957/ENSMUSG00000016028/ENSMUSG00000021994/ENSMUSG00000028373/ENSMUSG00000031214/ENSMUSG00000031661/ENSMUSG00000032796/ENSMUSG00000039546/ENSMUSG00000044433/ENSMUSG00000044548/ENSMUSG00000044674/ENSMUSG00000063810	Wnt11/Celsr1/Wnt5a/Astn2/Ophn1/Nkd1/Lama1/Ajap1/Camsap3/Dact1/Fzd1/Alms1	12
BP	GO:0046879	hormone secretion	0.0330761	30/907	374/23062	0.000193248	0.00367245	0.00278185	ENSMUSG00000000440/ENSMUSG00000004655/ENSMUSG00000015968/ENSMUSG00000018238/ENSMUSG00000018909/ENSMUSG00000020894/ENSMUSG00000022878/ENSMUSG00000024030/ENSMUSG00000024743/ENSMUSG00000024913/ENSMUSG00000026051/ENSMUSG00000028001/ENSMUSG00000031980/ENSMUSG00000033965/ENSMUSG00000035773/ENSMUSG00000035828/ENSMUSG00000037362/ENSMUSG00000038894/ENSMUSG00000046447/ENSMUSG00000049044/ENSMUSG00000049115/…	Pparg/Aqp1/Cacna1d/Gdf9/Arrb1/Vamp2/Adipoq/Abcg1/Syt7/Lrp5/Ecrg4/Fga/Agt/Slc16a2/Kiss1r/Pim3/Ccn3/Irs2/Camk2n1/Rapgef4/Agtr1a/Fzd4/Kcnb1/Gper1/Vsnl1/Abat/Syt9/Agtr2/Cry2/Gpr27	30
BP	GO:0014059	regulation of dopamine secretion	0.00882029	8/907	42/23062	0.000199386	0.00377484	0.00285942	ENSMUSG00000024743/ENSMUSG00000027220/ENSMUSG00000028756/ENSMUSG00000030731/ENSMUSG00000057880/ENSMUSG00000061353/ENSMUSG00000062542/ENSMUSG00000090223	Syt7/Syt13/Pink1/Syt3/Abat/Cxcl12/Syt9/Pcp4	8
BP	GO:0097084	vascular associated smooth muscle cell development	0.00551268	5/907	15/23062	0.000200992	0.003791	0.00287166	ENSMUSG00000001240/ENSMUSG00000023411/ENSMUSG00000031616/ENSMUSG00000031849/ENSMUSG00000036867	Ramp2/Nfatc4/Ednra/Comp/Smad6	5
BP	GO:0051954	positive regulation of amine transport	0.00992282	9/907	53/23062	0.000202178	0.00379914	0.00287782	ENSMUSG00000015405/ENSMUSG00000020123/ENSMUSG00000022935/ENSMUSG00000028756/ENSMUSG00000031980/ENSMUSG00000050556/ENSMUSG00000057880/ENSMUSG00000061353/ENSMUSG00000090223	Ace2/Avpr1a/Grik1/Pink1/Agt/Kcnb1/Abat/Cxcl12/Pcp4	9
CC	GO:0043235	receptor complex	0.0392157	36/918	428/22971	2.38293e-05	0.00381269	0.00347824	ENSMUSG00000000440/ENSMUSG00000000532/ENSMUSG00000001240/ENSMUSG00000002944/ENSMUSG00000005672/ENSMUSG00000006386/ENSMUSG00000008734/ENSMUSG00000020723/ENSMUSG00000022636/ENSMUSG00000022935/ENSMUSG00000024913/ENSMUSG00000026640/ENSMUSG00000027316/ENSMUSG00000027358/ENSMUSG00000027995/ENSMUSG00000028158/ENSMUSG00000028444/ENSMUSG00000029231/ENSMUSG00000029765/ENSMUSG00000029869/ENSMUSG00000030110/…	Pparg/Acvr1b/Ramp2/Cd36/Kit/Tek/Gprc5b/Cacng4/Alcam/Grik1/Lrp5/Plxna2/Gfra4/Bmp2/Tlr2/Mttp/Cntfr/Pdgfra/Plxna4/Ephb6/Ret/Plxnd1/Il13ra2/Plp1/Olfm2/Pth1r/Itga2b/Itga9/Grin3a/Itga1/Tril/Fgfr3/Ntrk3/Calcrl/Il11ra1/Kctd12	36
BP	GO:0019218	regulation of steroid metabolic process	0.0154355	14/907	117/23062	0.000205183	0.00384128	0.00290974	ENSMUSG00000002985/ENSMUSG00000005672/ENSMUSG00000022040/ENSMUSG00000022676/ENSMUSG00000024030/ENSMUSG00000027048/ENSMUSG00000027358/ENSMUSG00000029167/ENSMUSG00000031725/ENSMUSG00000031980/ENSMUSG00000032238/ENSMUSG00000042821/ENSMUSG00000049115/ENSMUSG00000057074	Apoe/Kit/Ephx2/Snai2/Abcg1/Abcb11/Bmp2/Ppargc1a/Ces1f/Agt/Rora/Snai1/Agtr1a/Ces1g	14
BP	GO:1900120	regulation of receptor binding	0.00661521	6/907	23/23062	0.000206706	0.00385544	0.00292047	ENSMUSG00000022878/ENSMUSG00000038349/ENSMUSG00000042401/ENSMUSG00000048616/ENSMUSG00000053647/ENSMUSG00000070509	Adipoq/Plcl1/Crtac1/Nog/Gper1/Rgma	6
BP	GO:0010594	regulation of endothelial cell migration	0.0198456	18/907	176/23062	0.0002086	0.00387642	0.00293636	ENSMUSG00000000440/ENSMUSG00000000753/ENSMUSG00000002985/ENSMUSG00000006386/ENSMUSG00000019929/ENSMUSG00000021994/ENSMUSG00000022018/ENSMUSG00000022676/ENSMUSG00000026822/ENSMUSG00000028517/ENSMUSG00000030022/ENSMUSG00000031253/ENSMUSG00000031980/ENSMUSG00000033278/ENSMUSG00000034730/ENSMUSG00000036144/ENSMUSG00000037621/ENSMUSG00000046318	Pparg/Serpinf1/Apoe/Tek/Dcn/Wnt5a/Rgcc/Snai2/Lcn2/Plpp3/Adamts9/Srpx2/Agt/Ptprm/Adgrb1/Meox2/Atoh8/Ccbe1	18
BP	GO:0090497	mesenchymal cell migration	0.0110254	10/907	65/23062	0.000211818	0.00392175	0.0029707	ENSMUSG00000019966/ENSMUSG00000024176/ENSMUSG00000025207/ENSMUSG00000026872/ENSMUSG00000027200/ENSMUSG00000029576/ENSMUSG00000030110/ENSMUSG00000031217/ENSMUSG00000031616/ENSMUSG00000035799	Kitl/Sox8/Sema4g/Zeb2/Sema6d/Radil/Ret/Efnb1/Ednra/Twist1	10
BP	GO:0043270	positive regulation of ion transport	0.030871	28/907	342/23062	0.000223055	0.00411466	0.00311683	ENSMUSG00000014077/ENSMUSG00000015405/ENSMUSG00000015968/ENSMUSG00000017412/ENSMUSG00000020009/ENSMUSG00000020123/ENSMUSG00000020623/ENSMUSG00000020723/ENSMUSG00000022623/ENSMUSG00000022935/ENSMUSG00000026822/ENSMUSG00000027048/ENSMUSG00000028756/ENSMUSG00000031302/ENSMUSG00000031425/ENSMUSG00000031616/ENSMUSG00000031980/ENSMUSG00000035283/ENSMUSG00000036570/ENSMUSG00000041329/ENSMUSG00000049115/…	Chp1/Ace2/Cacna1d/Cacnb4/Ifngr1/Avpr1a/Map2k6/Cacng4/Shank3/Grik1/Lcn2/Abcb11/Pink1/Nlgn3/Plp1/Ednra/Agt/Adrb1/Fxyd1/Atp1b2/Agtr1a/Kcnb1/Gper1/Cntn1/Abat/Cxcl12/Ank3/Pcp4	28
BP	GO:0001892	embryonic placenta development	0.0154355	14/907	118/23062	0.000224534	0.00412684	0.00312606	ENSMUSG00000010797/ENSMUSG00000019880/ENSMUSG00000020647/ENSMUSG00000024140/ENSMUSG00000027985/ENSMUSG00000032717/ENSMUSG00000034957/ENSMUSG00000037664/ENSMUSG00000038151/ENSMUSG00000039191/ENSMUSG00000039910/ENSMUSG00000040289/ENSMUSG00000042821/ENSMUSG00000086503	Wnt2/Rspo3/Ncoa1/Epas1/Lef1/Mdfi/Cebpa/Cdkn1c/Prdm1/Rbpj/Cited2/Hey1/Snai1/Xist	14
BP	GO:0090101	negative regulation of transmembrane receptor protein serine/threonine kinase signaling pathway	0.0176406	16/907	147/23062	0.000227035	0.00415762	0.00314937	ENSMUSG00000000440/ENSMUSG00000001494/ENSMUSG00000016942/ENSMUSG00000021388/ENSMUSG00000021994/ENSMUSG00000022114/ENSMUSG00000024232/ENSMUSG00000027358/ENSMUSG00000036867/ENSMUSG00000037362/ENSMUSG00000039646/ENSMUSG00000044674/ENSMUSG00000047146/ENSMUSG00000048616/ENSMUSG00000049907/ENSMUSG00000074934	Pparg/Sost/Tmprss6/Aspn/Wnt5a/Spry2/Bambi/Bmp2/Smad6/Ccn3/Vasn/Fzd1/Tet1/Nog/Rasl11b/Grem1	16
BP	GO:0051955	regulation of amino acid transport	0.00992282	9/907	54/23062	0.000234249	0.00427069	0.00323502	ENSMUSG00000015405/ENSMUSG00000020123/ENSMUSG00000022935/ENSMUSG00000026360/ENSMUSG00000031980/ENSMUSG00000038178/ENSMUSG00000038486/ENSMUSG00000038530/ENSMUSG00000057880	Ace2/Avpr1a/Grik1/Rgs2/Agt/Slc43a2/Sv2a/Rgs4/Abat	9
BP	GO:0007616	long-term memory	0.00882029	8/907	43/23062	0.000236601	0.00427069	0.00323502	ENSMUSG00000002985/ENSMUSG00000018566/ENSMUSG00000020431/ENSMUSG00000023411/ENSMUSG00000026822/ENSMUSG00000038128/ENSMUSG00000041552/ENSMUSG00000046447	Apoe/Slc2a4/Adcy1/Nfatc4/Lcn2/Camk4/Ptchd1/Camk2n1	8
BP	GO:0010874	regulation of cholesterol efflux	0.00882029	8/907	43/23062	0.000236601	0.00427069	0.00323502	ENSMUSG00000000440/ENSMUSG00000002985/ENSMUSG00000022878/ENSMUSG00000024030/ENSMUSG00000031725/ENSMUSG00000036611/ENSMUSG00000041828/ENSMUSG00000057074	Pparg/Apoe/Adipoq/Abcg1/Ces1f/Eepd1/Abca8a/Ces1g	8
BP	GO:0060563	neuroepithelial cell differentiation	0.00882029	8/907	43/23062	0.000236601	0.00427069	0.00323502	ENSMUSG00000001510/ENSMUSG00000014773/ENSMUSG00000015957/ENSMUSG00000020052/ENSMUSG00000027276/ENSMUSG00000027358/ENSMUSG00000027985/ENSMUSG00000054252	Dlx3/Dll1/Wnt11/Ascl1/Jag1/Bmp2/Lef1/Fgfr3	8
BP	GO:0019098	reproductive behavior	0.0110254	10/907	66/23062	0.000240965	0.00433392	0.00328292	ENSMUSG00000020123/ENSMUSG00000020647/ENSMUSG00000021010/ENSMUSG00000022619/ENSMUSG00000028351/ENSMUSG00000031616/ENSMUSG00000057880/ENSMUSG00000058756/ENSMUSG00000061718/ENSMUSG00000106847	Avpr1a/Ncoa1/Npas3/Mapk8ip2/Brinp1/Ednra/Abat/Thra/Ppp1r1b/Peg13	10
BP	GO:0072080	nephron tubule development	0.014333	13/907	105/23062	0.000243671	0.004367	0.00330797	ENSMUSG00000004655/ENSMUSG00000014773/ENSMUSG00000024176/ENSMUSG00000027276/ENSMUSG00000027358/ENSMUSG00000027840/ENSMUSG00000031980/ENSMUSG00000040289/ENSMUSG00000048616/ENSMUSG00000049115/ENSMUSG00000049538/ENSMUSG00000068122/ENSMUSG00000074934	Aqp1/Dll1/Sox8/Jag1/Bmp2/Wnt2b/Agt/Hey1/Nog/Agtr1a/Adamts16/Agtr2/Grem1	13
BP	GO:0033673	negative regulation of kinase activity	0.0231533	21/907	226/23062	0.000247908	0.00442717	0.00335355	ENSMUSG00000000440/ENSMUSG00000002985/ENSMUSG00000002997/ENSMUSG00000014077/ENSMUSG00000020542/ENSMUSG00000021892/ENSMUSG00000022114/ENSMUSG00000022878/ENSMUSG00000024427/ENSMUSG00000024913/ENSMUSG00000026360/ENSMUSG00000027358/ENSMUSG00000031980/ENSMUSG00000037664/ENSMUSG00000038894/ENSMUSG00000039384/ENSMUSG00000043372/ENSMUSG00000046447/ENSMUSG00000062515/ENSMUSG00000075254/ENSMUSG00000090223	Pparg/Apoe/Prkar2b/Chp1/Myocd/Sh3bp5/Spry2/Adipoq/Spry4/Lrp5/Rgs2/Bmp2/Agt/Cdkn1c/Irs2/Dusp10/Hexim2/Camk2n1/Fabp4/Heg1/Pcp4	21
BP	GO:0042060	wound healing	0.0330761	30/907	380/23062	0.000254033	0.00452053	0.00342427	ENSMUSG00000000440/ENSMUSG00000002944/ENSMUSG00000002985/ENSMUSG00000004655/ENSMUSG00000004843/ENSMUSG00000015085/ENSMUSG00000016028/ENSMUSG00000020120/ENSMUSG00000021732/ENSMUSG00000021994/ENSMUSG00000022676/ENSMUSG00000024053/ENSMUSG00000024164/ENSMUSG00000024743/ENSMUSG00000026365/ENSMUSG00000027082/ENSMUSG00000027208/ENSMUSG00000028001/ENSMUSG00000028434/ENSMUSG00000028517/ENSMUSG00000029231/…	Pparg/Cd36/Apoe/Aqp1/Chmp2b/Entpd2/Celsr1/Plek/Fgf10/Wnt5a/Snai2/Emilin2/C3/Syt7/Cfh/Tfpi/Fgf7/Fga/Epb41l4b/Plpp3/Pdgfra/F8/Gas6/Comp/Adrb1/Tgfb2/Ajap1/Nog/Arhgap24/Abat	30
BP	GO:0007264	small GTPase mediated signal transduction	0.0363837	33/907	434/23062	0.000254947	0.00452082	0.00342449	ENSMUSG00000002985/ENSMUSG00000009621/ENSMUSG00000016028/ENSMUSG00000018909/ENSMUSG00000019831/ENSMUSG00000019944/ENSMUSG00000019966/ENSMUSG00000020902/ENSMUSG00000021732/ENSMUSG00000022114/ENSMUSG00000024427/ENSMUSG00000025656/ENSMUSG00000026482/ENSMUSG00000026697/ENSMUSG00000031214/ENSMUSG00000031616/ENSMUSG00000032356/ENSMUSG00000033389/ENSMUSG00000035283/ENSMUSG00000035954/ENSMUSG00000036882/…	Apoe/Vav2/Celsr1/Arrb1/Wasf1/Rhobtb1/Kitl/Ntn1/Fgf10/Spry2/Spry4/Arhgef9/Rgl1/Myoc/Ophn1/Ednra/Rasgrf1/Arhgap44/Adrb1/Dock4/Arhgap33/Psd/Dock10/Dgki/Tgfb2/Abra/Rapgef4/Agtr1a/Adra1b/Dock8/Arhgap24/Sh2d3c/Heg1	33
BP	GO:0003181	atrioventricular valve morphogenesis	0.00661521	6/907	24/23062	0.000266489	0.00470891	0.00356697	ENSMUSG00000027358/ENSMUSG00000035799/ENSMUSG00000036867/ENSMUSG00000039239/ENSMUSG00000040289/ENSMUSG00000056427	Bmp2/Twist1/Smad6/Tgfb2/Hey1/Slit3	6
BP	GO:0010563	negative regulation of phosphorus metabolic process	0.0374862	34/907	454/23062	0.000274096	0.00478825	0.00362706	ENSMUSG00000000440/ENSMUSG00000002985/ENSMUSG00000002997/ENSMUSG00000014077/ENSMUSG00000018909/ENSMUSG00000020120/ENSMUSG00000020542/ENSMUSG00000021892/ENSMUSG00000022114/ENSMUSG00000022878/ENSMUSG00000024427/ENSMUSG00000024913/ENSMUSG00000026360/ENSMUSG00000027358/ENSMUSG00000028517/ENSMUSG00000029167/ENSMUSG00000031980/ENSMUSG00000036867/ENSMUSG00000037664/ENSMUSG00000038894/ENSMUSG00000039239/…	Pparg/Apoe/Prkar2b/Chp1/Arrb1/Plek/Myocd/Sh3bp5/Spry2/Adipoq/Spry4/Lrp5/Rgs2/Bmp2/Plpp3/Ppargc1a/Agt/Smad6/Cdkn1c/Irs2/Tgfb2/Dusp10/Hexim2/Camk2n1/Cmya5/Nog/Epm2a/Ntrk3/Ppp1r1b/Fabp4/Cry2/Grem1/Heg1/Pcp4	34
BP	GO:0045936	negative regulation of phosphate metabolic process	0.0374862	34/907	454/23062	0.000274096	0.00478825	0.00362706	ENSMUSG00000000440/ENSMUSG00000002985/ENSMUSG00000002997/ENSMUSG00000014077/ENSMUSG00000018909/ENSMUSG00000020120/ENSMUSG00000020542/ENSMUSG00000021892/ENSMUSG00000022114/ENSMUSG00000022878/ENSMUSG00000024427/ENSMUSG00000024913/ENSMUSG00000026360/ENSMUSG00000027358/ENSMUSG00000028517/ENSMUSG00000029167/ENSMUSG00000031980/ENSMUSG00000036867/ENSMUSG00000037664/ENSMUSG00000038894/ENSMUSG00000039239/…	Pparg/Apoe/Prkar2b/Chp1/Arrb1/Plek/Myocd/Sh3bp5/Spry2/Adipoq/Spry4/Lrp5/Rgs2/Bmp2/Plpp3/Ppargc1a/Agt/Smad6/Cdkn1c/Irs2/Tgfb2/Dusp10/Hexim2/Camk2n1/Cmya5/Nog/Epm2a/Ntrk3/Ppp1r1b/Fabp4/Cry2/Grem1/Heg1/Pcp4	34
BP	GO:1903532	positive regulation of secretion by cell	0.0319735	29/907	364/23062	0.000274782	0.00478825	0.00362706	ENSMUSG00000000440/ENSMUSG00000015968/ENSMUSG00000018909/ENSMUSG00000020123/ENSMUSG00000020623/ENSMUSG00000022018/ENSMUSG00000024030/ENSMUSG00000024112/ENSMUSG00000024743/ENSMUSG00000026051/ENSMUSG00000027358/ENSMUSG00000027995/ENSMUSG00000028001/ENSMUSG00000028756/ENSMUSG00000031980/ENSMUSG00000035283/ENSMUSG00000035773/ENSMUSG00000038894/ENSMUSG00000039239/ENSMUSG00000046447/ENSMUSG00000049044/…	Pparg/Cacna1d/Arrb1/Avpr1a/Map2k6/Rgcc/Abcg1/Cacna1h/Syt7/Ecrg4/Bmp2/Tlr2/Fga/Pink1/Agt/Adrb1/Kiss1r/Irs2/Tgfb2/Camk2n1/Rapgef4/Kcnb1/Gper1/Vsnl1/Abat/Cxcl12/Syt9/Gpr27/Pcp4	29
BP	GO:0061082	myeloid leukocyte cytokine production	0.0110254	10/907	67/23062	0.000273397	0.00478825	0.00362706	ENSMUSG00000002944/ENSMUSG00000005672/ENSMUSG00000008734/ENSMUSG00000021994/ENSMUSG00000027995/ENSMUSG00000028341/ENSMUSG00000031451/ENSMUSG00000032109/ENSMUSG00000035799/ENSMUSG00000039239	Cd36/Kit/Gprc5b/Wnt5a/Tlr2/Nr4a3/Gas6/Nlrx1/Twist1/Tgfb2	10
BP	GO:0009914	hormone transport	0.0330761	30/907	382/23062	0.000277781	0.00482096	0.00365184	ENSMUSG00000000440/ENSMUSG00000004655/ENSMUSG00000015968/ENSMUSG00000018238/ENSMUSG00000018909/ENSMUSG00000020894/ENSMUSG00000022878/ENSMUSG00000024030/ENSMUSG00000024743/ENSMUSG00000024913/ENSMUSG00000026051/ENSMUSG00000028001/ENSMUSG00000031980/ENSMUSG00000033965/ENSMUSG00000035773/ENSMUSG00000035828/ENSMUSG00000037362/ENSMUSG00000038894/ENSMUSG00000046447/ENSMUSG00000049044/ENSMUSG00000049115/…	Syt7/Syt13/Pink1/Syt3/Abat/Cxcl12/Syt9/Pcp4	30
BP	GO:0016054	organic acid catabolic process	0.0231533	21/907	228/23062	0.000279531	0.00482096	0.00365184	ENSMUSG00000003123/ENSMUSG00000006638/ENSMUSG00000017453/ENSMUSG00000017713/ENSMUSG00000021238/ENSMUSG00000022878/ENSMUSG00000023044/ENSMUSG00000024292/ENSMUSG00000024654/ENSMUSG00000027048/ENSMUSG00000028167/ENSMUSG00000029456/ENSMUSG00000031725/ENSMUSG00000032263/ENSMUSG00000035799/ENSMUSG00000038894/ENSMUSG00000054474/ENSMUSG00000055782/ENSMUSG00000057880/ENSMUSG00000063415/ENSMUSG00000074141	Pparg/Aqp1/Cacna1d/Gdf9/Arrb1/Vamp2/Adipoq/Abcg1/Syt7/Lrp5/Ecrg4/Fga/Agt/Slc16a2/Kiss1r/Pim3/Ccn3/Irs2/Camk2n1/Rapgef4/Agtr1a/Fzd4/Kcnb1/Gper1/Vsnl1/Abat/Syt9/Agtr2/Cry2/Gpr27	21
BP	GO:0014046	dopamine secretion	0.00882029	8/907	44/23062	0.000279316	0.00482096	0.00365184	ENSMUSG00000024743/ENSMUSG00000027220/ENSMUSG00000028756/ENSMUSG00000030731/ENSMUSG00000057880/ENSMUSG00000061353/ENSMUSG00000062542/ENSMUSG00000090223	Lipe/Abhd1/Pipox/Tha1/Aldh6a1/Adipoq/Csad/Cyp4f14/Asrgl1/Abcb11/Bdh2/Acad10/Ces1f/Bckdhb/Twist1/Irs2/Thnsl2/Abcd2/Abat/Cyp26b1/Il4i1	8
BP	GO:0001933	negative regulation of protein phosphorylation	0.030871	28/907	347/23062	0.000282834	0.00482966	0.00365844	ENSMUSG00000000440/ENSMUSG00000002985/ENSMUSG00000002997/ENSMUSG00000014077/ENSMUSG00000018909/ENSMUSG00000020542/ENSMUSG00000021892/ENSMUSG00000022114/ENSMUSG00000022878/ENSMUSG00000024427/ENSMUSG00000024913/ENSMUSG00000026360/ENSMUSG00000027358/ENSMUSG00000028517/ENSMUSG00000029167/ENSMUSG00000031980/ENSMUSG00000036867/ENSMUSG00000037664/ENSMUSG00000039384/ENSMUSG00000043372/ENSMUSG00000046447/…	Pparg/Id2/Nfatc4/Cebpa/Fabp4	28
BP	GO:0010226	response to lithium ion	0.00551268	5/907	16/23062	0.000282913	0.00482966	0.00365844	ENSMUSG00000000440/ENSMUSG00000020644/ENSMUSG00000023411/ENSMUSG00000034957/ENSMUSG00000062515	Epas1/Tgfb2/Agtr1a/Cyp2d22/Agtr2	5
BP	GO:0042416	dopamine biosynthetic process	0.00551268	5/907	16/23062	0.000282913	0.00482966	0.00365844	ENSMUSG00000024140/ENSMUSG00000039239/ENSMUSG00000049115/ENSMUSG00000061740/ENSMUSG00000068122	Pparg/Apoe/Prkar2b/Chp1/Arrb1/Myocd/Sh3bp5/Spry2/Adipoq/Spry4/Lrp5/Rgs2/Bmp2/Plpp3/Ppargc1a/Agt/Smad6/Cdkn1c/Dusp10/Hexim2/Camk2n1/Nog/Epm2a/Ntrk3/Fabp4/Grem1/Heg1/Pcp4	5
BP	GO:0001890	placenta development	0.0198456	18/907	181/23062	0.000295112	0.00502089	0.00380329	ENSMUSG00000000440/ENSMUSG00000001510/ENSMUSG00000010797/ENSMUSG00000019880/ENSMUSG00000020647/ENSMUSG00000024140/ENSMUSG00000027985/ENSMUSG00000029838/ENSMUSG00000032717/ENSMUSG00000034957/ENSMUSG00000037664/ENSMUSG00000038151/ENSMUSG00000039191/ENSMUSG00000039910/ENSMUSG00000040289/ENSMUSG00000042821/ENSMUSG00000073889/ENSMUSG00000086503	Pparg/Dlx3/Wnt2/Rspo3/Ncoa1/Epas1/Lef1/Ptn/Mdfi/Cebpa/Cdkn1c/Prdm1/Rbpj/Cited2/Hey1/Snai1/Il11ra1/Xist	18
BP	GO:0035929	steroid hormone secretion	0.00771775	7/907	34/23062	0.000301643	0.00511472	0.00387437	ENSMUSG00000018238/ENSMUSG00000026051/ENSMUSG00000031980/ENSMUSG00000049115/ENSMUSG00000049791/ENSMUSG00000068122/ENSMUSG00000068742	Gdf9/Ecrg4/Agt/Agtr1a/Fzd4/Agtr2/Cry2	7
BP	GO:0009410	response to xenobiotic stimulus	0.0286659	26/907	314/23062	0.000309411	0.00520518	0.00394289	ENSMUSG00000001663/ENSMUSG00000008540/ENSMUSG00000019102/ENSMUSG00000019278/ENSMUSG00000021213/ENSMUSG00000021259/ENSMUSG00000022878/ENSMUSG00000025026/ENSMUSG00000025197/ENSMUSG00000026822/ENSMUSG00000027048/ENSMUSG00000030711/ENSMUSG00000031451/ENSMUSG00000032238/ENSMUSG00000032315/ENSMUSG00000032348/ENSMUSG00000033278/ENSMUSG00000033308/ENSMUSG00000039239/ENSMUSG00000044674/ENSMUSG00000052974/…	Pparg/Serpinf1/Apoe/Dcn/Rgcc/Adamts9/Ptprm/Adgrb1/Meox2	26
BP	GO:0010596	negative regulation of endothelial cell migration	0.00992282	9/907	56/23062	0.000311112	0.00520518	0.00394289	ENSMUSG00000000440/ENSMUSG00000000753/ENSMUSG00000002985/ENSMUSG00000019929/ENSMUSG00000022018/ENSMUSG00000030022/ENSMUSG00000033278/ENSMUSG00000034730/ENSMUSG00000036144	Rarres2/Avpr1a/Id2/Ephx2/Agt/Adrb1/Camk2n1/Agtr1a/Adra1b	9
BP	GO:0045777	positive regulation of blood pressure	0.00992282	9/907	56/23062	0.000311112	0.00520518	0.00394289	ENSMUSG00000009281/ENSMUSG00000020123/ENSMUSG00000020644/ENSMUSG00000022040/ENSMUSG00000031980/ENSMUSG00000035283/ENSMUSG00000046447/ENSMUSG00000049115/ENSMUSG00000050541	Pparg/Id2/Aspa/Id4/Tlr2/Ptn/Dusp10/Tenm4/Lingo1	9
BP	GO:0048713	regulation of oligodendrocyte differentiation	0.00992282	9/907	56/23062	0.000311112	0.00520518	0.00394289	ENSMUSG00000000440/ENSMUSG00000020644/ENSMUSG00000020774/ENSMUSG00000021379/ENSMUSG00000027995/ENSMUSG00000029838/ENSMUSG00000039384/ENSMUSG00000048078/ENSMUSG00000049556	Gstt1/Mgst1/Aldh3a1/Dpep1/Akr1c13/Cyp46a1/Adipoq/Add3/Cyp2c23/Lcn2/Abcb11/Sult1a1/Gas6/Rora/Cyp1a1/Gsta4/Ptprm/Dpyd/Tgfb2/Fzd1/Cyp2f2/Abat/Gstm1/Cyp2d22/Cyp26b1/Aox1	9
BP	GO:0051963	regulation of synapse assembly	0.0154355	14/907	122/23062	0.000318462	0.00531051	0.00402267	ENSMUSG00000020902/ENSMUSG00000021994/ENSMUSG00000027995/ENSMUSG00000031253/ENSMUSG00000031302/ENSMUSG00000034730/ENSMUSG00000036295/ENSMUSG00000041417/ENSMUSG00000042873/ENSMUSG00000043557/ENSMUSG00000044674/ENSMUSG00000058571/ENSMUSG00000059146/ENSMUSG00000060275	Ntn1/Wnt5a/Tlr2/Srpx2/Nlgn3/Adgrb1/Lrrn3/Pik3r1/Lhfpl4/Mdga1/Fzd1/Gpc6/Ntrk3/Nrg2	14
BP	GO:0062012	regulation of small molecule metabolic process	0.0319735	29/907	368/23062	0.000329311	0.00537309	0.00407008	ENSMUSG00000000440/ENSMUSG00000002944/ENSMUSG00000002985/ENSMUSG00000005672/ENSMUSG00000016194/ENSMUSG00000017493/ENSMUSG00000020120/ENSMUSG00000020123/ENSMUSG00000022040/ENSMUSG00000022676/ENSMUSG00000022878/ENSMUSG00000024030/ENSMUSG00000027048/ENSMUSG00000027358/ENSMUSG00000028341/ENSMUSG00000029167/ENSMUSG00000031725/ENSMUSG00000031980/ENSMUSG00000032238/ENSMUSG00000032271/ENSMUSG00000032492/…	Myocd/Rgs2/Sorbs2/Agt/Adrb1/Rgs4/Adra1b/Agtr2	29
BP	GO:0048863	stem cell differentiation	0.0264609	24/907	281/23062	0.00033075	0.00537309	0.00407008	ENSMUSG00000005672/ENSMUSG00000019966/ENSMUSG00000022676/ENSMUSG00000024176/ENSMUSG00000025207/ENSMUSG00000026872/ENSMUSG00000027004/ENSMUSG00000027200/ENSMUSG00000027276/ENSMUSG00000029231/ENSMUSG00000029576/ENSMUSG00000029838/ENSMUSG00000030110/ENSMUSG00000031217/ENSMUSG00000031616/ENSMUSG00000035799/ENSMUSG00000039239/ENSMUSG00000039910/ENSMUSG00000044674/ENSMUSG00000046470/ENSMUSG00000048450/…	Myocd/Rgs2/Sorbs2/Agt/Adrb1/Rgs4/Adra1b/Agtr2	24
BP	GO:0007626	locomotory behavior	0.0253583	23/907	264/23062	0.000329195	0.00537309	0.00407008	ENSMUSG00000002985/ENSMUSG00000007097/ENSMUSG00000008734/ENSMUSG00000016028/ENSMUSG00000017412/ENSMUSG00000020644/ENSMUSG00000021010/ENSMUSG00000022307/ENSMUSG00000022623/ENSMUSG00000023033/ENSMUSG00000024897/ENSMUSG00000031748/ENSMUSG00000032172/ENSMUSG00000036560/ENSMUSG00000036853/ENSMUSG00000048240/ENSMUSG00000049791/ENSMUSG00000050541/ENSMUSG00000055022/ENSMUSG00000057880/ENSMUSG00000061353/…	Myocd/Rgs2/Sorbs2/Agt/Adrb1/Rgs4/Adra1b/Agtr2	23
BP	GO:0050807	regulation of synapse organization	0.0253583	23/907	264/23062	0.000329195	0.00537309	0.00407008	ENSMUSG00000002985/ENSMUSG00000004843/ENSMUSG00000020902/ENSMUSG00000021994/ENSMUSG00000022623/ENSMUSG00000023411/ENSMUSG00000027995/ENSMUSG00000029309/ENSMUSG00000029838/ENSMUSG00000031253/ENSMUSG00000031302/ENSMUSG00000033389/ENSMUSG00000034730/ENSMUSG00000036295/ENSMUSG00000041417/ENSMUSG00000042873/ENSMUSG00000043557/ENSMUSG00000044674/ENSMUSG00000049044/ENSMUSG00000058571/ENSMUSG00000059146/…	Pparg/Cd36/Apoe/Kit/Hsd11b1/Igfbp4/Plek/Avpr1a/Ephx2/Snai2/Adipoq/Abcg1/Abcb11/Bmp2/Nr4a3/Ppargc1a/Ces1f/Agt/Rora/Nnmt/Pth1r/Twist1/Irs2/Pdk2/Snai1/Adra1b/Gper1/Abcd2/Ces1g	23
BP	GO:0034754	cellular hormone metabolic process	0.016538	15/907	137/23062	0.000330556	0.00537309	0.00407008	ENSMUSG00000016194/ENSMUSG00000021259/ENSMUSG00000024112/ENSMUSG00000027358/ENSMUSG00000029167/ENSMUSG00000029231/ENSMUSG00000030711/ENSMUSG00000032315/ENSMUSG00000055301/ENSMUSG00000061740/ENSMUSG00000063415/ENSMUSG00000066026/ENSMUSG00000074141/ENSMUSG00000074207/ENSMUSG00000090124	Kit/Kitl/Snai2/Sox8/Sema4g/Zeb2/Frzb/Sema6d/Jag1/Pdgfra/Radil/Ptn/Ret/Efnb1/Ednra/Twist1/Tgfb2/Cited2/Fzd1/Sox18/Msx1/Nog/Bbs12/Sp7	15
BP	GO:0003298	physiological muscle hypertrophy	0.00882029	8/907	45/23062	0.000328129	0.00537309	0.00407008	ENSMUSG00000020542/ENSMUSG00000026360/ENSMUSG00000031626/ENSMUSG00000031980/ENSMUSG00000035283/ENSMUSG00000038530/ENSMUSG00000050541/ENSMUSG00000068122	Apoe/Atp1a2/Gprc5b/Celsr1/Cacnb4/Id2/Npas3/Oxr1/Shank3/Scn8a/Apba1/Gnao1/Olfm2/Lgi4/Mcoln3/Gng7/Fzd4/Adra1b/Cntn1/Abat/Cxcl12/Ppp1r1b/Arrdc3	8
BP	GO:0003301	physiological cardiac muscle hypertrophy	0.00882029	8/907	45/23062	0.000328129	0.00537309	0.00407008	ENSMUSG00000020542/ENSMUSG00000026360/ENSMUSG00000031626/ENSMUSG00000031980/ENSMUSG00000035283/ENSMUSG00000038530/ENSMUSG00000050541/ENSMUSG00000068122	Apoe/Chmp2b/Ntn1/Wnt5a/Shank3/Nfatc4/Tlr2/Sparcl1/Ptn/Srpx2/Nlgn3/Arhgap44/Adgrb1/Lrrn3/Pik3r1/Lhfpl4/Mdga1/Fzd1/Rapgef4/Gpc6/Ntrk3/Nrg2/Marcks	8
BP	GO:0061049	cell growth involved in cardiac muscle cell development	0.00882029	8/907	45/23062	0.000328129	0.00537309	0.00407008	ENSMUSG00000020542/ENSMUSG00000026360/ENSMUSG00000031626/ENSMUSG00000031980/ENSMUSG00000035283/ENSMUSG00000038530/ENSMUSG00000050541/ENSMUSG00000068122	Hsd11b1/Cyp46a1/Cacna1h/Bmp2/Ppargc1a/Pdgfra/Sult1a1/Cyp1a1/Adh7/Cyp2d22/Cyp26b1/Dhrs3/Il4i1/Adh1/Ugt1a7c	8
BP	GO:0032956	regulation of actin cytoskeleton organization	0.0319735	29/907	369/23062	0.000344358	0.00557616	0.00422391	ENSMUSG00000006386/ENSMUSG00000014778/ENSMUSG00000015957/ENSMUSG00000016028/ENSMUSG00000018126/ENSMUSG00000019831/ENSMUSG00000019944/ENSMUSG00000020120/ENSMUSG00000021676/ENSMUSG00000022018/ENSMUSG00000022211/ENSMUSG00000022623/ENSMUSG00000024236/ENSMUSG00000025026/ENSMUSG00000026697/ENSMUSG00000027995/ENSMUSG00000029581/ENSMUSG00000029675/ENSMUSG00000031698/ENSMUSG00000033389/ENSMUSG00000035407/…	Tek/Fhod1/Wnt11/Celsr1/Baiap2l2/Wasf1/Rhobtb1/Plek/Iqgap2/Rgcc/Carmil3/Shank3/Svil/Add3/Myoc/Tlr2/Fscn1/Eln/Mylk3/Arhgap44/Kank4/Kiss1r/Rgs4/Tgfb2/Pik3r1/Dnai3/Ntrk3/Alms1/Ankrd23	29
BP	GO:0060425	lung morphogenesis	0.0110254	10/907	69/23062	0.000349276	0.00563768	0.00427051	ENSMUSG00000000093/ENSMUSG00000010797/ENSMUSG00000016028/ENSMUSG00000021732/ENSMUSG00000022114/ENSMUSG00000027208/ENSMUSG00000027840/ENSMUSG00000029231/ENSMUSG00000032796/ENSMUSG00000048616	Tbx2/Wnt2/Celsr1/Fgf10/Spry2/Fgf7/Wnt2b/Pdgfra/Lama1/Nog	10
BP	GO:0007160	cell-matrix adhesion	0.0231533	21/907	232/23062	0.000353543	0.0056522	0.0042815	ENSMUSG00000002944/ENSMUSG00000006386/ENSMUSG00000026697/ENSMUSG00000027276/ENSMUSG00000027750/ENSMUSG00000028001/ENSMUSG00000030022/ENSMUSG00000031980/ENSMUSG00000033327/ENSMUSG00000034664/ENSMUSG00000039115/ENSMUSG00000039546/ENSMUSG00000041417/ENSMUSG00000042284/ENSMUSG00000044433/ENSMUSG00000047793/ENSMUSG00000059049/ENSMUSG00000059327/ENSMUSG00000074934/ENSMUSG00000078716/ENSMUSG00000089661	Cd36/Tek/Myoc/Jag1/Postn/Fga/Adamts9/Agt/Tnxb/Itga2b/Itga9/Ajap1/Pik3r1/Itga1/Camsap3/Sned1/Frem1/Eda/Grem1/Tmem8b/Mia	21
BP	GO:0060349	bone morphogenesis	0.014333	13/907	109/23062	0.000353366	0.0056522	0.0042815	ENSMUSG00000000142/ENSMUSG00000021319/ENSMUSG00000024913/ENSMUSG00000026147/ENSMUSG00000031849/ENSMUSG00000035799/ENSMUSG00000039910/ENSMUSG00000045672/ENSMUSG00000048450/ENSMUSG00000054252/ENSMUSG00000059049/ENSMUSG00000063415/ENSMUSG00000066026	Axin2/Sfrp4/Lrp5/Col9a1/Comp/Twist1/Cited2/Col27a1/Msx1/Fgfr3/Frem1/Cyp26b1/Dhrs3	13
BP	GO:0110149	regulation of biomineralization	0.014333	13/907	109/23062	0.000353366	0.0056522	0.0042815	ENSMUSG00000021388/ENSMUSG00000024247/ENSMUSG00000027358/ENSMUSG00000027386/ENSMUSG00000029838/ENSMUSG00000031451/ENSMUSG00000031849/ENSMUSG00000035799/ENSMUSG00000040289/ENSMUSG00000042988/ENSMUSG00000049551/ENSMUSG00000054252/ENSMUSG00000074934	Aspn/Pkdcc/Bmp2/Fbln7/Ptn/Gas6/Comp/Twist1/Hey1/Notum/Fzd9/Fgfr3/Grem1	13
BP	GO:0048675	axon extension	0.016538	15/907	138/23062	0.000357662	0.00566411	0.00429052	ENSMUSG00000002985/ENSMUSG00000020389/ENSMUSG00000020902/ENSMUSG00000021994/ENSMUSG00000025207/ENSMUSG00000027200/ENSMUSG00000029005/ENSMUSG00000029291/ENSMUSG00000029765/ENSMUSG00000031302/ENSMUSG00000031616/ENSMUSG00000033174/ENSMUSG00000056427/ENSMUSG00000059146/ENSMUSG00000061353	Pparg/Sost/Tmprss6/Wnt5a/Bambi/Smad6/Fzd1/Nog/Grem1	15
BP	GO:0030514	negative regulation of BMP signaling pathway	0.00992282	9/907	57/23062	0.000356724	0.00566411	0.00429052	ENSMUSG00000000440/ENSMUSG00000001494/ENSMUSG00000016942/ENSMUSG00000021994/ENSMUSG00000024232/ENSMUSG00000036867/ENSMUSG00000044674/ENSMUSG00000048616/ENSMUSG00000074934	Tek/Ppargc1b/Rbpj/Tgfb2/Hey1/Nog/Fgfr3/Grem1/Heg1	9
BP	GO:0061383	trabecula morphogenesis	0.00992282	9/907	57/23062	0.000356724	0.00566411	0.00429052	ENSMUSG00000006386/ENSMUSG00000033871/ENSMUSG00000039191/ENSMUSG00000039239/ENSMUSG00000040289/ENSMUSG00000048616/ENSMUSG00000054252/ENSMUSG00000074934/ENSMUSG00000075254	Apoe/Cdkl3/Ntn1/Wnt5a/Sema4g/Sema6d/Draxin/Rufy3/Plxna4/Nlgn3/Ednra/Mgll/Slit3/Ntrk3/Cxcl12	9
BP	GO:0030900	forebrain development	0.0341786	31/907	406/23062	0.000360524	0.00569154	0.0043113	ENSMUSG00000004655/ENSMUSG00000007097/ENSMUSG00000020052/ENSMUSG00000020644/ENSMUSG00000021379/ENSMUSG00000021732/ENSMUSG00000021994/ENSMUSG00000022623/ENSMUSG00000026872/ENSMUSG00000027358/ENSMUSG00000027840/ENSMUSG00000027985/ENSMUSG00000028341/ENSMUSG00000029005/ENSMUSG00000029765/ENSMUSG00000031214/ENSMUSG00000034777/ENSMUSG00000035456/ENSMUSG00000039191/ENSMUSG00000041329/ENSMUSG00000041552/…	Aqp1/Atp1a2/Ascl1/Id2/Id4/Fgf10/Wnt5a/Shank3/Zeb2/Bmp2/Wnt2b/Lef1/Nr4a3/Draxin/Plxna4/Ophn1/Vax2/Prdm8/Rbpj/Atp1b2/Ptchd1/Efhc1/Crtac1/Mdga1/Rtn4rl1/Msx1/Nog/Robo2/Fgfr3/Phactr1/Cxcl12	31
BP	GO:0008202	steroid metabolic process	0.030871	28/907	353/23062	0.000373002	0.00587011	0.00444657	ENSMUSG00000002985/ENSMUSG00000003123/ENSMUSG00000005672/ENSMUSG00000016194/ENSMUSG00000021213/ENSMUSG00000021259/ENSMUSG00000022040/ENSMUSG00000022676/ENSMUSG00000024030/ENSMUSG00000024112/ENSMUSG00000024913/ENSMUSG00000027048/ENSMUSG00000027358/ENSMUSG00000028158/ENSMUSG00000029167/ENSMUSG00000029231/ENSMUSG00000030711/ENSMUSG00000031725/ENSMUSG00000031980/ENSMUSG00000032238/ENSMUSG00000032315/…	Apoe/Lipe/Kit/Hsd11b1/Akr1c13/Cyp46a1/Ephx2/Snai2/Abcg1/Cacna1h/Lrp5/Abcb11/Bmp2/Mttp/Ppargc1a/Pdgfra/Sult1a1/Ces1f/Agt/Rora/Cyp1a1/Cebpa/Snai1/Agtr1a/Ces1g/Cyp2d22/Cyp26b1/Ugt1a7c	28
BP	GO:0061387	regulation of extent of cell growth	0.0154355	14/907	124/23062	0.000376868	0.00589412	0.00446476	ENSMUSG00000002985/ENSMUSG00000020389/ENSMUSG00000020902/ENSMUSG00000021994/ENSMUSG00000025207/ENSMUSG00000027200/ENSMUSG00000029005/ENSMUSG00000029291/ENSMUSG00000029765/ENSMUSG00000033174/ENSMUSG00000036264/ENSMUSG00000059146/ENSMUSG00000061353/ENSMUSG00000070509	Apoe/Cdkl3/Ntn1/Wnt5a/Sema4g/Sema6d/Draxin/Rufy3/Plxna4/Mgll/Fstl4/Ntrk3/Cxcl12/Rgma	14
BP	GO:1905954	positive regulation of lipid localization	0.0154355	14/907	124/23062	0.000376868	0.00589412	0.00446476	ENSMUSG00000000440/ENSMUSG00000002944/ENSMUSG00000002985/ENSMUSG00000015568/ENSMUSG00000020623/ENSMUSG00000022878/ENSMUSG00000024030/ENSMUSG00000024164/ENSMUSG00000026051/ENSMUSG00000031725/ENSMUSG00000036611/ENSMUSG00000039428/ENSMUSG00000041828/ENSMUSG00000057074	Pparg/Cd36/Apoe/Lpl/Map2k6/Adipoq/Abcg1/C3/Ecrg4/Ces1f/Eepd1/Tmem135/Abca8a/Ces1g	14
BP	GO:0032373	positive regulation of sterol transport	0.00882029	8/907	46/23062	0.000383675	0.00596354	0.00451734	ENSMUSG00000000440/ENSMUSG00000002985/ENSMUSG00000022878/ENSMUSG00000024030/ENSMUSG00000031725/ENSMUSG00000036611/ENSMUSG00000041828/ENSMUSG00000057074	Pparg/Apoe/Adipoq/Abcg1/Ces1f/Eepd1/Abca8a/Ces1g	8
BP	GO:0032376	positive regulation of cholesterol transport	0.00882029	8/907	46/23062	0.000383675	0.00596354	0.00451734	ENSMUSG00000000440/ENSMUSG00000002985/ENSMUSG00000022878/ENSMUSG00000024030/ENSMUSG00000031725/ENSMUSG00000036611/ENSMUSG00000041828/ENSMUSG00000057074	Pparg/Apoe/Adipoq/Abcg1/Ces1f/Eepd1/Abca8a/Ces1g	8
BP	GO:0035148	tube formation	0.0198456	18/907	185/23062	0.000385309	0.00597051	0.00452262	ENSMUSG00000016028/ENSMUSG00000021732/ENSMUSG00000021994/ENSMUSG00000022623/ENSMUSG00000024176/ENSMUSG00000026872/ENSMUSG00000029381/ENSMUSG00000030110/ENSMUSG00000030323/ENSMUSG00000035799/ENSMUSG00000037621/ENSMUSG00000039239/ENSMUSG00000039910/ENSMUSG00000044674/ENSMUSG00000048616/ENSMUSG00000059327/ENSMUSG00000070509/ENSMUSG00000074934	Celsr1/Fgf10/Wnt5a/Shank3/Sox8/Zeb2/Shroom3/Ret/Ift122/Twist1/Atoh8/Tgfb2/Cited2/Fzd1/Nog/Eda/Rgma/Grem1	18
BP	GO:0003184	pulmonary valve morphogenesis	0.00551268	5/907	17/23062	0.000387865	0.00599169	0.00453866	ENSMUSG00000027276/ENSMUSG00000036867/ENSMUSG00000039239/ENSMUSG00000040289/ENSMUSG00000052516	Jag1/Smad6/Tgfb2/Hey1/Robo2	5
MF	GO:0004468	lysine N-acetyltransferase activity, acting on acetyl phosphate as donor	0.00551876	5/906	12/22557	6.46717e-05	0.00610069	0.00540065	ENSMUSG00000030004/ENSMUSG00000051262/ENSMUSG00000057103/ENSMUSG00000068299/ENSMUSG00000089694	Nat8/Nat8f3/Nat8f1/Nat8f4/Nat8f7	5
BP	GO:0003149	membranous septum morphogenesis	0.00441014	4/907	10/23062	0.000412698	0.00633642	0.00479979	ENSMUSG00000020644/ENSMUSG00000039239/ENSMUSG00000044674/ENSMUSG00000048616	Id2/Tgfb2/Fzd1/Nog	4
BP	GO:0060638	mesenchymal-epithelial cell signaling	0.00441014	4/907	10/23062	0.000412698	0.00633642	0.00479979	ENSMUSG00000021732/ENSMUSG00000021994/ENSMUSG00000027208/ENSMUSG00000027840	Fgf10/Wnt5a/Fgf7/Wnt2b	4
BP	GO:0061326	renal tubule development	0.014333	13/907	111/23062	0.000422387	0.00646547	0.00489755	ENSMUSG00000004655/ENSMUSG00000014773/ENSMUSG00000024176/ENSMUSG00000027276/ENSMUSG00000027358/ENSMUSG00000027840/ENSMUSG00000031980/ENSMUSG00000040289/ENSMUSG00000048616/ENSMUSG00000049115/ENSMUSG00000049538/ENSMUSG00000068122/ENSMUSG00000074934	Aqp1/Dll1/Sox8/Jag1/Bmp2/Wnt2b/Agt/Hey1/Nog/Agtr1a/Adamts16/Agtr2/Grem1	13
BP	GO:0003084	positive regulation of systemic arterial blood pressure	0.00661521	6/907	26/23062	0.000426208	0.0065042	0.00492689	ENSMUSG00000009281/ENSMUSG00000020123/ENSMUSG00000031980/ENSMUSG00000035283/ENSMUSG00000046447/ENSMUSG00000050541	Rarres2/Avpr1a/Agt/Adrb1/Camk2n1/Adra1b	6
BP	GO:0071466	cellular response to xenobiotic stimulus	0.0187431	17/907	171/23062	0.000431388	0.00656336	0.0049717	ENSMUSG00000001663/ENSMUSG00000019278/ENSMUSG00000021213/ENSMUSG00000021259/ENSMUSG00000022878/ENSMUSG00000025197/ENSMUSG00000027048/ENSMUSG00000030711/ENSMUSG00000031451/ENSMUSG00000032238/ENSMUSG00000032315/ENSMUSG00000032348/ENSMUSG00000052974/ENSMUSG00000058135/ENSMUSG00000061740/ENSMUSG00000063415/ENSMUSG00000063558	Gstt1/Dpep1/Akr1c13/Cyp46a1/Adipoq/Cyp2c23/Abcb11/Sult1a1/Gas6/Rora/Cyp1a1/Gsta4/Cyp2f2/Gstm1/Cyp2d22/Cyp26b1/Aox1	17
MF	GO:0004222	metalloendopeptidase activity	0.0154525	14/906	106/22557	8.77411e-05	0.00677202	0.00599494	ENSMUSG00000020926/ENSMUSG00000022449/ENSMUSG00000022842/ENSMUSG00000027318/ENSMUSG00000028370/ENSMUSG00000030022/ENSMUSG00000031994/ENSMUSG00000033453/ENSMUSG00000036545/ENSMUSG00000043613/ENSMUSG00000049538/ENSMUSG00000057457/ENSMUSG00000058145/ENSMUSG00000070867	Adam11/Adamts20/Ece2/Adam33/Pappa/Adamts9/Adamts8/Adamts15/Adamts2/Mmp3/Adamts16/Phex/Adamts17/Trabd2b	14
MF	GO:0005518	collagen binding	0.013245	12/906	80/22557	7.98527e-05	0.00677202	0.00599494	ENSMUSG00000015354/ENSMUSG00000019929/ENSMUSG00000021388/ENSMUSG00000023328/ENSMUSG00000028111/ENSMUSG00000029309/ENSMUSG00000031849/ENSMUSG00000033327/ENSMUSG00000035493/ENSMUSG00000042284/ENSMUSG00000043631/ENSMUSG00000046318	Pcolce2/Dcn/Aspn/Ache/Ctsk/Sparcl1/Comp/Tnxb/Tgfbi/Itga1/Ecm2/Ccbe1	12
BP	GO:0120163	negative regulation of cold-induced thermogenesis	0.00882029	8/907	47/23062	0.000446632	0.00677482	0.00513188	ENSMUSG00000019846/ENSMUSG00000020623/ENSMUSG00000022206/ENSMUSG00000022878/ENSMUSG00000038349/ENSMUSG00000039191/ENSMUSG00000045333/ENSMUSG00000074794	Lama4/Map2k6/Npr3/Adipoq/Plcl1/Rbpj/Zfp423/Arrdc3	8
BP	GO:0055123	digestive system development	0.016538	15/907	141/23062	0.000450727	0.00681641	0.00516338	ENSMUSG00000000093/ENSMUSG00000005672/ENSMUSG00000009281/ENSMUSG00000020052/ENSMUSG00000020542/ENSMUSG00000020644/ENSMUSG00000021732/ENSMUSG00000021994/ENSMUSG00000024247/ENSMUSG00000029231/ENSMUSG00000032024/ENSMUSG00000037664/ENSMUSG00000038151/ENSMUSG00000044548/ENSMUSG00000054252	Tbx2/Kit/Rarres2/Ascl1/Myocd/Id2/Fgf10/Wnt5a/Pkdcc/Pdgfra/Clmp/Cdkn1c/Prdm1/Dact1/Fgfr3	15
BP	GO:0062013	positive regulation of small molecule metabolic process	0.0187431	17/907	172/23062	0.000461565	0.00695351	0.00526724	ENSMUSG00000000440/ENSMUSG00000002944/ENSMUSG00000020123/ENSMUSG00000022878/ENSMUSG00000024030/ENSMUSG00000028341/ENSMUSG00000029167/ENSMUSG00000031725/ENSMUSG00000031980/ENSMUSG00000032271/ENSMUSG00000032492/ENSMUSG00000035799/ENSMUSG00000038894/ENSMUSG00000050541/ENSMUSG00000053647/ENSMUSG00000055782/ENSMUSG00000057074	Pparg/Cd36/Avpr1a/Adipoq/Abcg1/Nr4a3/Ppargc1a/Ces1f/Agt/Nnmt/Pth1r/Twist1/Irs2/Adra1b/Gper1/Abcd2/Ces1g	17
BP	GO:0042632	cholesterol homeostasis	0.0132304	12/907	98/23062	0.000462555	0.00695351	0.00526724	ENSMUSG00000002985/ENSMUSG00000015568/ENSMUSG00000022040/ENSMUSG00000024030/ENSMUSG00000024913/ENSMUSG00000027048/ENSMUSG00000028158/ENSMUSG00000031725/ENSMUSG00000032238/ENSMUSG00000057074/ENSMUSG00000062515/ENSMUSG00000063810	Apoe/Lpl/Ephx2/Abcg1/Lrp5/Abcb11/Mttp/Ces1f/Rora/Ces1g/Fabp4/Alms1	12
BP	GO:0045599	negative regulation of fat cell differentiation	0.00992282	9/907	59/23062	0.00046455	0.00696272	0.00527421	ENSMUSG00000001802/ENSMUSG00000021379/ENSMUSG00000021994/ENSMUSG00000022878/ENSMUSG00000027276/ENSMUSG00000032238/ENSMUSG00000040856/ENSMUSG00000051444/ENSMUSG00000053647	Lrp3/Id4/Wnt5a/Adipoq/Jag1/Rora/Dlk1/Bbs12/Gper1	9
BP	GO:0016331	morphogenesis of embryonic epithelium	0.0198456	18/907	188/23062	0.000467791	0.00699049	0.00529525	ENSMUSG00000010797/ENSMUSG00000016028/ENSMUSG00000021732/ENSMUSG00000021994/ENSMUSG00000022623/ENSMUSG00000024176/ENSMUSG00000026872/ENSMUSG00000027840/ENSMUSG00000029381/ENSMUSG00000030110/ENSMUSG00000030323/ENSMUSG00000035799/ENSMUSG00000039239/ENSMUSG00000039910/ENSMUSG00000044674/ENSMUSG00000048616/ENSMUSG00000070509/ENSMUSG00000074934	Wnt2/Celsr1/Fgf10/Wnt5a/Shank3/Sox8/Zeb2/Wnt2b/Shroom3/Ret/Ift122/Twist1/Tgfb2/Cited2/Fzd1/Nog/Rgma/Grem1	18
BP	GO:0051091	positive regulation of DNA-binding transcription factor activity	0.0253583	23/907	271/23062	0.00047649	0.00708389	0.005366	ENSMUSG00000000440/ENSMUSG00000002944/ENSMUSG00000005672/ENSMUSG00000010797/ENSMUSG00000015968/ENSMUSG00000020431/ENSMUSG00000020542/ENSMUSG00000021994/ENSMUSG00000022018/ENSMUSG00000022037/ENSMUSG00000024913/ENSMUSG00000027358/ENSMUSG00000027995/ENSMUSG00000028517/ENSMUSG00000028756/ENSMUSG00000029167/ENSMUSG00000033871/ENSMUSG00000041000/ENSMUSG00000042895/ENSMUSG00000044674/ENSMUSG00000049791/…	Pparg/Cd36/Kit/Wnt2/Cacna1d/Adcy1/Myocd/Wnt5a/Rgcc/Clu/Lrp5/Bmp2/Tlr2/Plpp3/Pink1/Ppargc1a/Ppargc1b/Trim62/Abra/Fzd1/Fzd4/Eda/Grem1	23
BP	GO:0032368	regulation of lipid transport	0.0176406	16/907	157/23062	0.000478261	0.00708389	0.005366	ENSMUSG00000000440/ENSMUSG00000002985/ENSMUSG00000018238/ENSMUSG00000020623/ENSMUSG00000022878/ENSMUSG00000024030/ENSMUSG00000026051/ENSMUSG00000031725/ENSMUSG00000031980/ENSMUSG00000036611/ENSMUSG00000038894/ENSMUSG00000041828/ENSMUSG00000049115/ENSMUSG00000057074/ENSMUSG00000068122/ENSMUSG00000068742	Pparg/Apoe/Gdf9/Map2k6/Adipoq/Abcg1/Ecrg4/Ces1f/Agt/Eepd1/Irs2/Abca8a/Agtr1a/Ces1g/Agtr2/Cry2	16
BP	GO:0051147	regulation of muscle cell differentiation	0.0176406	16/907	157/23062	0.000478261	0.00708389	0.005366	ENSMUSG00000005672/ENSMUSG00000014773/ENSMUSG00000020542/ENSMUSG00000020644/ENSMUSG00000026360/ENSMUSG00000027358/ENSMUSG00000031698/ENSMUSG00000032172/ENSMUSG00000032796/ENSMUSG00000035283/ENSMUSG00000037362/ENSMUSG00000038530/ENSMUSG00000048450/ENSMUSG00000053647/ENSMUSG00000063415/ENSMUSG00000074934	Kit/Dll1/Myocd/Id2/Rgs2/Bmp2/Mylk3/Olfm2/Lama1/Adrb1/Ccn3/Rgs4/Msx1/Gper1/Cyp26b1/Grem1	16
BP	GO:0003073	regulation of systemic arterial blood pressure	0.0154355	14/907	127/23062	0.000481525	0.00711132	0.00538678	ENSMUSG00000002944/ENSMUSG00000009281/ENSMUSG00000015405/ENSMUSG00000020123/ENSMUSG00000027750/ENSMUSG00000031451/ENSMUSG00000031980/ENSMUSG00000035283/ENSMUSG00000046447/ENSMUSG00000049115/ENSMUSG00000049538/ENSMUSG00000050541/ENSMUSG00000051359/ENSMUSG00000068122	Cd36/Rarres2/Ace2/Avpr1a/Postn/Gas6/Agt/Adrb1/Camk2n1/Agtr1a/Adamts16/Adra1b/Ncald/Agtr2	14
BP	GO:0070997	neuron death	0.0363837	33/907	450/23062	0.000485296	0.00714605	0.00541309	ENSMUSG00000000753/ENSMUSG00000002985/ENSMUSG00000014077/ENSMUSG00000018909/ENSMUSG00000020052/ENSMUSG00000021994/ENSMUSG00000022037/ENSMUSG00000022307/ENSMUSG00000023036/ENSMUSG00000023328/ENSMUSG00000023411/ENSMUSG00000023912/ENSMUSG00000025375/ENSMUSG00000025422/ENSMUSG00000025478/ENSMUSG00000026822/ENSMUSG00000028341/ENSMUSG00000028444/ENSMUSG00000028756/ENSMUSG00000029005/ENSMUSG00000029167/…	Serpinf1/Apoe/Chp1/Arrb1/Ascl1/Wnt5a/Clu/Oxr1/Pcdhgc4/Ache/Nfatc4/Slc25a27/Aatk/Agap2/Dpysl4/Lcn2/Nr4a3/Cntfr/Pink1/Draxin/Ppargc1a/Agt/Neo1/Tgfb2/Itga1/Fzd1/Agtr1a/Fzd9/Kcnb1/Fgfr3/Agtr2/Dio3/Pcp4	33
BP	GO:1904062	regulation of cation transmembrane transport	0.0341786	31/907	414/23062	0.000501703	0.00734471	0.00556357	ENSMUSG00000007097/ENSMUSG00000014077/ENSMUSG00000015405/ENSMUSG00000015968/ENSMUSG00000017412/ENSMUSG00000020009/ENSMUSG00000020723/ENSMUSG00000020882/ENSMUSG00000020894/ENSMUSG00000022619/ENSMUSG00000022623/ENSMUSG00000026360/ENSMUSG00000026822/ENSMUSG00000028051/ENSMUSG00000029167/ENSMUSG00000031302/ENSMUSG00000031425/ENSMUSG00000031616/ENSMUSG00000031980/ENSMUSG00000032356/ENSMUSG00000035283/…	Atp1a2/Chp1/Ace2/Cacna1d/Cacnb4/Ifngr1/Cacng4/Cacnb1/Vamp2/Mapk8ip2/Shank3/Rgs2/Lcn2/Hcn3/Ppargc1a/Nlgn3/Plp1/Ednra/Agt/Rasgrf1/Adrb1/Twist1/Fxyd1/Slc43a2/Rgs4/Tgfb2/Atp1b2/Hecw2/Agtr1a/Gper1/Ank3	31
BP	GO:0050803	regulation of synapse structure or activity	0.0253583	23/907	272/23062	0.000501652	0.00734471	0.00556357	ENSMUSG00000002985/ENSMUSG00000004843/ENSMUSG00000020902/ENSMUSG00000021994/ENSMUSG00000022623/ENSMUSG00000023411/ENSMUSG00000027995/ENSMUSG00000029309/ENSMUSG00000029838/ENSMUSG00000031253/ENSMUSG00000031302/ENSMUSG00000033389/ENSMUSG00000034730/ENSMUSG00000036295/ENSMUSG00000041417/ENSMUSG00000042873/ENSMUSG00000043557/ENSMUSG00000044674/ENSMUSG00000049044/ENSMUSG00000058571/ENSMUSG00000059146/…	Apoe/Chmp2b/Ntn1/Wnt5a/Shank3/Nfatc4/Tlr2/Sparcl1/Ptn/Srpx2/Nlgn3/Arhgap44/Adgrb1/Lrrn3/Pik3r1/Lhfpl4/Mdga1/Fzd1/Rapgef4/Gpc6/Ntrk3/Nrg2/Marcks	23
BP	GO:0055092	sterol homeostasis	0.0132304	12/907	99/23062	0.000507869	0.00741342	0.00561562	ENSMUSG00000002985/ENSMUSG00000015568/ENSMUSG00000022040/ENSMUSG00000024030/ENSMUSG00000024913/ENSMUSG00000027048/ENSMUSG00000028158/ENSMUSG00000031725/ENSMUSG00000032238/ENSMUSG00000057074/ENSMUSG00000062515/ENSMUSG00000063810	Apoe/Lpl/Ephx2/Abcg1/Lrp5/Abcb11/Mttp/Ces1f/Rora/Ces1g/Fabp4/Alms1	12
BP	GO:0018958	phenol-containing compound metabolic process	0.0154355	14/907	128/23062	0.000521499	0.00741884	0.00561973	ENSMUSG00000021994/ENSMUSG00000024140/ENSMUSG00000024534/ENSMUSG00000026872/ENSMUSG00000028111/ENSMUSG00000030711/ENSMUSG00000031616/ENSMUSG00000033965/ENSMUSG00000039239/ENSMUSG00000049115/ENSMUSG00000057880/ENSMUSG00000061740/ENSMUSG00000068122/ENSMUSG00000075707	Apoe/Atp1a2/Shank3/Brinp1/Nog/Abat/Agtr2	14
BP	GO:0048565	digestive tract development	0.0154355	14/907	128/23062	0.000521499	0.00741884	0.00561973	ENSMUSG00000000093/ENSMUSG00000005672/ENSMUSG00000009281/ENSMUSG00000020052/ENSMUSG00000020542/ENSMUSG00000020644/ENSMUSG00000021732/ENSMUSG00000021994/ENSMUSG00000024247/ENSMUSG00000029231/ENSMUSG00000032024/ENSMUSG00000038151/ENSMUSG00000044548/ENSMUSG00000054252	Id2/Id4/Dusp10/Nog/Lingo1/Fgfr3/Ntrk3	14
BP	GO:0035640	exploration behavior	0.00771775	7/907	37/23062	0.00052101	0.00741884	0.00561973	ENSMUSG00000002985/ENSMUSG00000007097/ENSMUSG00000022623/ENSMUSG00000028351/ENSMUSG00000048616/ENSMUSG00000057880/ENSMUSG00000068122	Pparg/Cd36/Apoe/Lpl/Abcg1/Ces1f/Ces1g	7
BP	GO:0045686	negative regulation of glial cell differentiation	0.00771775	7/907	37/23062	0.00052101	0.00741884	0.00561973	ENSMUSG00000020644/ENSMUSG00000021379/ENSMUSG00000039384/ENSMUSG00000048616/ENSMUSG00000049556/ENSMUSG00000054252/ENSMUSG00000059146	Serpinf1/Slc2a4/Lcn2/Brinp1/Ptchd1	7
BP	GO:0071402	cellular response to lipoprotein particle stimulus	0.00771775	7/907	37/23062	0.00052101	0.00741884	0.00561973	ENSMUSG00000000440/ENSMUSG00000002944/ENSMUSG00000002985/ENSMUSG00000015568/ENSMUSG00000024030/ENSMUSG00000031725/ENSMUSG00000057074	Ace2/Rgs2/Agt/Slc43a2/Rgs4	7
BP	GO:0007614	short-term memory	0.00551268	5/907	18/23062	0.000519739	0.00741884	0.00561973	ENSMUSG00000000753/ENSMUSG00000018566/ENSMUSG00000026822/ENSMUSG00000028351/ENSMUSG00000041552	Wnt2/Fgf10/Wnt5a/Wnt2b/Nog	5
BP	GO:0010958	regulation of amino acid import across plasma membrane	0.00551268	5/907	18/23062	0.000519739	0.00741884	0.00561973	ENSMUSG00000015405/ENSMUSG00000026360/ENSMUSG00000031980/ENSMUSG00000038178/ENSMUSG00000038530	Ace2/Rgs2/Agt/Slc43a2/Rgs4	5
BP	GO:0060572	morphogenesis of an epithelial bud	0.00551268	5/907	18/23062	0.000519739	0.00741884	0.00561973	ENSMUSG00000010797/ENSMUSG00000021732/ENSMUSG00000021994/ENSMUSG00000027840/ENSMUSG00000048616	Wnt5a/Epas1/Sncaip/Zeb2/Ctsk/Sult1a1/Ednra/Slc16a2/Tgfb2/Agtr1a/Abat/Cyp2d22/Agtr2/Dio3	5
BP	GO:1903789	regulation of amino acid transmembrane transport	0.00551268	5/907	18/23062	0.000519739	0.00741884	0.00561973	ENSMUSG00000015405/ENSMUSG00000026360/ENSMUSG00000031980/ENSMUSG00000038178/ENSMUSG00000038530	Tbx2/Kit/Rarres2/Ascl1/Myocd/Id2/Fgf10/Wnt5a/Pkdcc/Pdgfra/Clmp/Prdm1/Dact1/Fgfr3	5
BP	GO:0001936	regulation of endothelial cell proliferation	0.0187431	17/907	174/23062	0.00052741	0.00743329	0.00563067	ENSMUSG00000000440/ENSMUSG00000002985/ENSMUSG00000006386/ENSMUSG00000010797/ENSMUSG00000021732/ENSMUSG00000021994/ENSMUSG00000022018/ENSMUSG00000022025/ENSMUSG00000027208/ENSMUSG00000027358/ENSMUSG00000031380/ENSMUSG00000033278/ENSMUSG00000037621/ENSMUSG00000040856/ENSMUSG00000049115/ENSMUSG00000054252/ENSMUSG00000061353	Pparg/Apoe/Spry2/Adipoq/Spry4/Rgs2/Bmp2/Agt/Dusp10	17
BP	GO:0043407	negative regulation of MAP kinase activity	0.00992282	9/907	60/23062	0.000527736	0.00743329	0.00563067	ENSMUSG00000000440/ENSMUSG00000002985/ENSMUSG00000022114/ENSMUSG00000022878/ENSMUSG00000024427/ENSMUSG00000026360/ENSMUSG00000027358/ENSMUSG00000031980/ENSMUSG00000039384	Cacnb4/Grik1/Apba1/Abcb11/Ces1f/Sv2a/Slc26a7/Ces1g/Abat	9
BP	GO:0046717	acid secretion	0.00992282	9/907	60/23062	0.000527736	0.00743329	0.00563067	ENSMUSG00000017412/ENSMUSG00000022935/ENSMUSG00000024897/ENSMUSG00000027048/ENSMUSG00000031725/ENSMUSG00000038486/ENSMUSG00000040569/ENSMUSG00000057074/ENSMUSG00000057880	Wnt11/Wnt5a/Lef1/Tgfb2/Fzd1/Tshz1	9
BP	GO:0062009	secondary palate development	0.00661521	6/907	27/23062	0.000529895	0.00743329	0.00563067	ENSMUSG00000015957/ENSMUSG00000021994/ENSMUSG00000027985/ENSMUSG00000039239/ENSMUSG00000044674/ENSMUSG00000046982	Wnt11/Septin4/Fgf10/Snai2/Cebpa/Rbpj	6
BP	GO:2000647	negative regulation of stem cell proliferation	0.00661521	6/907	27/23062	0.000529895	0.00743329	0.00563067	ENSMUSG00000015957/ENSMUSG00000020486/ENSMUSG00000021732/ENSMUSG00000022676/ENSMUSG00000034957/ENSMUSG00000039191	Pparg/Apoe/Tek/Wnt2/Fgf10/Wnt5a/Rgcc/Cnmd/Fgf7/Bmp2/Vegfd/Ptprm/Atoh8/Dlk1/Agtr1a/Fgfr3/Cxcl12	6
BP	GO:0050727	regulation of inflammatory response	0.030871	28/907	361/23062	0.000532262	0.00744576	0.00564011	ENSMUSG00000000440/ENSMUSG00000000753/ENSMUSG00000002985/ENSMUSG00000005951/ENSMUSG00000008734/ENSMUSG00000015568/ENSMUSG00000016024/ENSMUSG00000019326/ENSMUSG00000021994/ENSMUSG00000022878/ENSMUSG00000024164/ENSMUSG00000026072/ENSMUSG00000027995/ENSMUSG00000031616/ENSMUSG00000031980/ENSMUSG00000032109/ENSMUSG00000032238/ENSMUSG00000033174/ENSMUSG00000034957/ENSMUSG00000037362/ENSMUSG00000039208/…	Pparg/Serpinf1/Apoe/Shpk/Gprc5b/Lpl/Lbp/Aoc3/Wnt5a/Adipoq/C3/Il1r1/Tlr2/Ednra/Agt/Nlrx1/Rora/Mgll/Cebpa/Ccn3/Metrnl/Dusp10/Camk2n1/Nlrp10/Gper1/Calcrl/Fabp4/Pde2a	28
BP	GO:0046883	regulation of hormone secretion	0.0275634	25/907	308/23062	0.000537169	0.00749358	0.00567634	ENSMUSG00000000440/ENSMUSG00000015968/ENSMUSG00000018238/ENSMUSG00000018909/ENSMUSG00000022878/ENSMUSG00000024030/ENSMUSG00000024743/ENSMUSG00000024913/ENSMUSG00000026051/ENSMUSG00000028001/ENSMUSG00000031980/ENSMUSG00000035773/ENSMUSG00000035828/ENSMUSG00000037362/ENSMUSG00000038894/ENSMUSG00000046447/ENSMUSG00000049115/ENSMUSG00000050556/ENSMUSG00000053647/ENSMUSG00000054459/ENSMUSG00000057880/…	Pparg/Cacna1d/Gdf9/Arrb1/Adipoq/Abcg1/Syt7/Lrp5/Ecrg4/Fga/Agt/Kiss1r/Pim3/Ccn3/Irs2/Camk2n1/Agtr1a/Kcnb1/Gper1/Vsnl1/Abat/Syt9/Agtr2/Cry2/Gpr27	25
BP	GO:0010921	regulation of phosphatase activity	0.0121279	11/907	86/23062	0.000542591	0.00752752	0.00570204	ENSMUSG00000014077/ENSMUSG00000020120/ENSMUSG00000027358/ENSMUSG00000033871/ENSMUSG00000039239/ENSMUSG00000042284/ENSMUSG00000047419/ENSMUSG00000055493/ENSMUSG00000061718/ENSMUSG00000068122/ENSMUSG00000068742	Chp1/Plek/Bmp2/Ppargc1b/Tgfb2/Itga1/Cmya5/Epm2a/Ppp1r1b/Agtr2/Cry2	11
BP	GO:0014015	positive regulation of gliogenesis	0.0121279	11/907	86/23062	0.000542591	0.00752752	0.00570204	ENSMUSG00000000440/ENSMUSG00000010086/ENSMUSG00000020644/ENSMUSG00000020774/ENSMUSG00000020902/ENSMUSG00000024176/ENSMUSG00000027358/ENSMUSG00000027995/ENSMUSG00000029838/ENSMUSG00000048078/ENSMUSG00000048616	Pparg/Rnf112/Id2/Aspa/Ntn1/Sox8/Bmp2/Tlr2/Ptn/Tenm4/Nog	11
BP	GO:0001935	endothelial cell proliferation	0.0198456	18/907	191/23062	0.000565105	0.00775442	0.00587392	ENSMUSG00000000440/ENSMUSG00000002985/ENSMUSG00000006386/ENSMUSG00000010797/ENSMUSG00000021732/ENSMUSG00000021994/ENSMUSG00000022018/ENSMUSG00000022025/ENSMUSG00000027208/ENSMUSG00000027358/ENSMUSG00000031380/ENSMUSG00000033278/ENSMUSG00000037621/ENSMUSG00000040856/ENSMUSG00000049115/ENSMUSG00000050666/ENSMUSG00000054252/ENSMUSG00000061353	Pparg/Apoe/Tek/Wnt2/Fgf10/Wnt5a/Rgcc/Cnmd/Fgf7/Bmp2/Vegfd/Ptprm/Atoh8/Dlk1/Agtr1a/Vstm4/Fgfr3/Cxcl12	18
BP	GO:1904064	positive regulation of cation transmembrane transport	0.0198456	18/907	191/23062	0.000565105	0.00775442	0.00587392	ENSMUSG00000014077/ENSMUSG00000015405/ENSMUSG00000015968/ENSMUSG00000017412/ENSMUSG00000020009/ENSMUSG00000020723/ENSMUSG00000022623/ENSMUSG00000026822/ENSMUSG00000031302/ENSMUSG00000031425/ENSMUSG00000031616/ENSMUSG00000031980/ENSMUSG00000035283/ENSMUSG00000036570/ENSMUSG00000041329/ENSMUSG00000049115/ENSMUSG00000053647/ENSMUSG00000069601	Chp1/Ace2/Cacna1d/Cacnb4/Ifngr1/Cacng4/Shank3/Lcn2/Nlgn3/Plp1/Ednra/Agt/Adrb1/Fxyd1/Atp1b2/Agtr1a/Gper1/Ank3	18
BP	GO:0042471	ear morphogenesis	0.016538	15/907	144/23062	0.000563781	0.00775442	0.00587392	ENSMUSG00000000093/ENSMUSG00000014704/ENSMUSG00000014773/ENSMUSG00000016028/ENSMUSG00000020902/ENSMUSG00000021732/ENSMUSG00000021994/ENSMUSG00000022114/ENSMUSG00000027004/ENSMUSG00000028341/ENSMUSG00000028631/ENSMUSG00000031616/ENSMUSG00000046982/ENSMUSG00000048450/ENSMUSG00000048616	Tbx2/Hoxa2/Dll1/Celsr1/Ntn1/Fgf10/Wnt5a/Spry2/Frzb/Nr4a3/Kcnq4/Ednra/Tshz1/Msx1/Nog	15
BP	GO:0042476	odontogenesis	0.0154355	14/907	129/23062	0.00056426	0.00775442	0.00587392	ENSMUSG00000000142/ENSMUSG00000001510/ENSMUSG00000007872/ENSMUSG00000014773/ENSMUSG00000021388/ENSMUSG00000021732/ENSMUSG00000027358/ENSMUSG00000027985/ENSMUSG00000029231/ENSMUSG00000031616/ENSMUSG00000048450/ENSMUSG00000057457/ENSMUSG00000059327/ENSMUSG00000060284	Axin2/Dlx3/Id3/Dll1/Aspn/Fgf10/Bmp2/Lef1/Pdgfra/Ednra/Msx1/Phex/Eda/Sp7	14
BP	GO:0035176	social behavior	0.00992282	9/907	61/23062	0.000597797	0.00818072	0.00619684	ENSMUSG00000020123/ENSMUSG00000022619/ENSMUSG00000022623/ENSMUSG00000028351/ENSMUSG00000031302/ENSMUSG00000041078/ENSMUSG00000041552/ENSMUSG00000063594/ENSMUSG00000106847	Avpr1a/Mapk8ip2/Shank3/Brinp1/Nlgn3/Grid1/Ptchd1/Gng8/Peg13	9
BP	GO:0003407	neural retina development	0.0121279	11/907	87/23062	0.000599447	0.00818108	0.00619711	ENSMUSG00000024176/ENSMUSG00000026365/ENSMUSG00000029669/ENSMUSG00000029838/ENSMUSG00000031737/ENSMUSG00000031738/ENSMUSG00000033278/ENSMUSG00000039239/ENSMUSG00000063810/ENSMUSG00000074505/ENSMUSG00000075707	Sox8/Cfh/Tspan12/Ptn/Irx5/Irx6/Ptprm/Tgfb2/Alms1/Fat3/Dio3	11
BP	GO:0048659	smooth muscle cell proliferation	0.0198456	18/907	192/23062	0.000601202	0.00818284	0.00619845	ENSMUSG00000000440/ENSMUSG00000002985/ENSMUSG00000011171/ENSMUSG00000015405/ENSMUSG00000020542/ENSMUSG00000020644/ENSMUSG00000022206/ENSMUSG00000022878/ENSMUSG00000027358/ENSMUSG00000028341/ENSMUSG00000029167/ENSMUSG00000031616/ENSMUSG00000031980/ENSMUSG00000037362/ENSMUSG00000041417/ENSMUSG00000049115/ENSMUSG00000053647/ENSMUSG00000059588	Pparg/Apoe/Vipr2/Ace2/Myocd/Id2/Npr3/Adipoq/Bmp2/Nr4a3/Ppargc1a/Ednra/Agt/Ccn3/Pik3r1/Agtr1a/Gper1/Calcrl	18
BP	GO:0060047	heart contraction	0.0231533	21/907	242/23062	0.000617819	0.00835117	0.00632596	ENSMUSG00000007097/ENSMUSG00000015405/ENSMUSG00000015968/ENSMUSG00000020123/ENSMUSG00000020623/ENSMUSG00000024112/ENSMUSG00000024140/ENSMUSG00000026360/ENSMUSG00000028051/ENSMUSG00000031616/ENSMUSG00000031737/ENSMUSG00000031748/ENSMUSG00000031980/ENSMUSG00000035283/ENSMUSG00000036570/ENSMUSG00000038530/ENSMUSG00000039239/ENSMUSG00000041417/ENSMUSG00000050541/ENSMUSG00000058756/ENSMUSG00000068122	Aqp1/Adipoq/Sox8/Pdgfra/Ret/Agtr2/Grem1	21
BP	GO:0060675	ureteric bud morphogenesis	0.0110254	10/907	74/23062	0.000618544	0.00835117	0.00632596	ENSMUSG00000024176/ENSMUSG00000027358/ENSMUSG00000027840/ENSMUSG00000031980/ENSMUSG00000040289/ENSMUSG00000048616/ENSMUSG00000049115/ENSMUSG00000049538/ENSMUSG00000068122/ENSMUSG00000074934	Atp1a2/Ace2/Cacna1d/Avpr1a/Map2k6/Cacna1h/Epas1/Rgs2/Hcn3/Ednra/Irx5/Gnao1/Agt/Adrb1/Fxyd1/Rgs4/Tgfb2/Pik3r1/Adra1b/Thra/Agtr2	10
BP	GO:0072210	metanephric nephron development	0.00771775	7/907	38/23062	0.00061722	0.00835117	0.00632596	ENSMUSG00000004655/ENSMUSG00000022878/ENSMUSG00000024176/ENSMUSG00000029231/ENSMUSG00000030110/ENSMUSG00000068122/ENSMUSG00000074934	Sox8/Bmp2/Wnt2b/Agt/Hey1/Nog/Agtr1a/Adamts16/Agtr2/Grem1	7
BP	GO:0002016	regulation of blood volume by renin-angiotensin	0.00441014	4/907	11/23062	0.000628369	0.00841614	0.00637517	ENSMUSG00000015405/ENSMUSG00000031980/ENSMUSG00000049115/ENSMUSG00000068122	Ace2/Agt/Agtr1a/Agtr2	4
BP	GO:0003139	secondary heart field specification	0.00441014	4/907	11/23062	0.000628369	0.00841614	0.00637517	ENSMUSG00000000142/ENSMUSG00000015957/ENSMUSG00000021994/ENSMUSG00000039191	Axin2/Wnt11/Wnt5a/Rbpj	4
BP	GO:0045924	regulation of female receptivity	0.00441014	4/907	11/23062	0.000628369	0.00841614	0.00637517	ENSMUSG00000020123/ENSMUSG00000020647/ENSMUSG00000058756/ENSMUSG00000061718	Avpr1a/Ncoa1/Thra/Ppp1r1b	4
CC	GO:0005604	basement membrane	0.0163399	15/918	120/22971	8.92536e-05	0.00856835	0.00781674	ENSMUSG00000000402/ENSMUSG00000000753/ENSMUSG00000015085/ENSMUSG00000019846/ENSMUSG00000020902/ENSMUSG00000021136/ENSMUSG00000023328/ENSMUSG00000026147/ENSMUSG00000028339/ENSMUSG00000029838/ENSMUSG00000032796/ENSMUSG00000035493/ENSMUSG00000038168/ENSMUSG00000039239/ENSMUSG00000059049	Egfl6/Serpinf1/Entpd2/Lama4/Ntn1/Smoc1/Ache/Col9a1/Col15a1/Ptn/Lama1/Tgfbi/P3h2/Tgfb2/Frem1	15
CC	GO:0005581	collagen trimer	0.0130719	12/918	81/22971	8.62234e-05	0.00856835	0.00781674	ENSMUSG00000019929/ENSMUSG00000022440/ENSMUSG00000022878/ENSMUSG00000024053/ENSMUSG00000026147/ENSMUSG00000028339/ENSMUSG00000034463/ENSMUSG00000038591/ENSMUSG00000045672/ENSMUSG00000046318/ENSMUSG00000059327/ENSMUSG00000063564	Dcn/C1qtnf6/Adipoq/Emilin2/Col9a1/Col15a1/Scara3/Colec10/Col27a1/Ccbe1/Eda/Col23a1	12
BP	GO:0046395	carboxylic acid catabolic process	0.0220507	20/907	226/23062	0.000644273	0.00860625	0.00651918	ENSMUSG00000003123/ENSMUSG00000006638/ENSMUSG00000017453/ENSMUSG00000017713/ENSMUSG00000021238/ENSMUSG00000022878/ENSMUSG00000023044/ENSMUSG00000024292/ENSMUSG00000024654/ENSMUSG00000027048/ENSMUSG00000028167/ENSMUSG00000029456/ENSMUSG00000031725/ENSMUSG00000032263/ENSMUSG00000035799/ENSMUSG00000038894/ENSMUSG00000055782/ENSMUSG00000057880/ENSMUSG00000063415/ENSMUSG00000074141	Lipe/Abhd1/Pipox/Tha1/Aldh6a1/Adipoq/Csad/Cyp4f14/Asrgl1/Abcb11/Bdh2/Acad10/Ces1f/Bckdhb/Twist1/Irs2/Abcd2/Abat/Cyp26b1/Il4i1	20
BP	GO:0003171	atrioventricular valve development	0.00661521	6/907	28/23062	0.00065217	0.0086887	0.00658163	ENSMUSG00000027358/ENSMUSG00000035799/ENSMUSG00000036867/ENSMUSG00000039239/ENSMUSG00000040289/ENSMUSG00000056427	Bmp2/Twist1/Smad6/Tgfb2/Hey1/Slit3	6
BP	GO:0014051	gamma-aminobutyric acid secretion	0.00551268	5/907	19/23062	0.000682654	0.00904696	0.00685301	ENSMUSG00000017412/ENSMUSG00000022935/ENSMUSG00000024897/ENSMUSG00000038486/ENSMUSG00000057880	Cacnb4/Grik1/Apba1/Sv2a/Abat	5
BP	GO:1902004	positive regulation of amyloid-beta formation	0.00551268	5/907	19/23062	0.000682654	0.00904696	0.00685301	ENSMUSG00000002985/ENSMUSG00000020009/ENSMUSG00000022037/ENSMUSG00000024030/ENSMUSG00000036298	Apoe/Ifngr1/Clu/Abcg1/Slc2a13	5
BP	GO:0006939	smooth muscle contraction	0.014333	13/907	117/23062	0.000701833	0.00925244	0.00700866	ENSMUSG00000000093/ENSMUSG00000005672/ENSMUSG00000007097/ENSMUSG00000020542/ENSMUSG00000026360/ENSMUSG00000031616/ENSMUSG00000031849/ENSMUSG00000031980/ENSMUSG00000035283/ENSMUSG00000035954/ENSMUSG00000053647/ENSMUSG00000057880/ENSMUSG00000059588	Tbx2/Kit/Atp1a2/Myocd/Rgs2/Ednra/Comp/Agt/Adrb1/Dock4/Gper1/Abat/Calcrl	13
BP	GO:0019395	fatty acid oxidation	0.014333	13/907	117/23062	0.000701833	0.00925244	0.00700866	ENSMUSG00000000440/ENSMUSG00000002944/ENSMUSG00000020810/ENSMUSG00000022878/ENSMUSG00000027048/ENSMUSG00000028167/ENSMUSG00000028341/ENSMUSG00000029167/ENSMUSG00000029456/ENSMUSG00000035799/ENSMUSG00000038894/ENSMUSG00000055301/ENSMUSG00000055782	Pparg/Cd36/Cygb/Adipoq/Abcb11/Bdh2/Nr4a3/Ppargc1a/Acad10/Twist1/Irs2/Adh7/Abcd2	13
BP	GO:0008361	regulation of cell size	0.0209482	19/907	211/23062	0.000705045	0.00927051	0.00702235	ENSMUSG00000002985/ENSMUSG00000004655/ENSMUSG00000020120/ENSMUSG00000020389/ENSMUSG00000020902/ENSMUSG00000021994/ENSMUSG00000022623/ENSMUSG00000025207/ENSMUSG00000027200/ENSMUSG00000029005/ENSMUSG00000029291/ENSMUSG00000029765/ENSMUSG00000030110/ENSMUSG00000033174/ENSMUSG00000036264/ENSMUSG00000059146/ENSMUSG00000061353/ENSMUSG00000070509/ENSMUSG00000073565	Apoe/Aqp1/Plek/Cdkl3/Ntn1/Wnt5a/Shank3/Sema4g/Sema6d/Draxin/Rufy3/Plxna4/Ret/Mgll/Fstl4/Ntrk3/Cxcl12/Rgma/Prr16	19
BP	GO:0051348	negative regulation of transferase activity	0.0242558	22/907	263/23062	0.000759466	0.00989995	0.00749914	ENSMUSG00000000440/ENSMUSG00000002985/ENSMUSG00000002997/ENSMUSG00000014077/ENSMUSG00000020542/ENSMUSG00000021892/ENSMUSG00000022114/ENSMUSG00000022878/ENSMUSG00000022884/ENSMUSG00000024427/ENSMUSG00000024913/ENSMUSG00000026360/ENSMUSG00000027358/ENSMUSG00000031980/ENSMUSG00000037664/ENSMUSG00000038894/ENSMUSG00000039384/ENSMUSG00000043372/ENSMUSG00000046447/ENSMUSG00000062515/ENSMUSG00000075254/…	Epas1/Sncaip/Sult1a1/Ednra/Tgfb2/Agtr1a/Abat/Cyp2d22/Agtr2	22
BP	GO:0006584	catecholamine metabolic process	0.00992282	9/907	63/23062	0.000760778	0.00989995	0.00749914	ENSMUSG00000024140/ENSMUSG00000024534/ENSMUSG00000030711/ENSMUSG00000031616/ENSMUSG00000039239/ENSMUSG00000049115/ENSMUSG00000057880/ENSMUSG00000061740/ENSMUSG00000068122	Epas1/Sncaip/Sult1a1/Ednra/Tgfb2/Agtr1a/Abat/Cyp2d22/Agtr2	9
BP	GO:0009712	catechol-containing compound metabolic process	0.00992282	9/907	63/23062	0.000760778	0.00989995	0.00749914	ENSMUSG00000024140/ENSMUSG00000024534/ENSMUSG00000030711/ENSMUSG00000031616/ENSMUSG00000039239/ENSMUSG00000049115/ENSMUSG00000057880/ENSMUSG00000061740/ENSMUSG00000068122	C3/Myoc/Ret/Ednra/Irx5/Lgi4/Cdkn1c/Kcnb1/Ank3	9
BP	GO:0042551	neuron maturation	0.00992282	9/907	63/23062	0.000760778	0.00989995	0.00749914	ENSMUSG00000024164/ENSMUSG00000026697/ENSMUSG00000030110/ENSMUSG00000031616/ENSMUSG00000031737/ENSMUSG00000036560/ENSMUSG00000037664/ENSMUSG00000050556/ENSMUSG00000069601	Pparg/Apoe/Prkar2b/Chp1/Myocd/Sh3bp5/Spry2/Adipoq/Eif4a2/Spry4/Lrp5/Rgs2/Bmp2/Agt/Cdkn1c/Irs2/Dusp10/Hexim2/Camk2n1/Fabp4/Heg1/Pcp4	9
BP	GO:0051098	regulation of binding	0.0330761	30/907	407/23062	0.000790561	0.0102421	0.00775829	ENSMUSG00000000440/ENSMUSG00000001240/ENSMUSG00000002985/ENSMUSG00000010342/ENSMUSG00000018554/ENSMUSG00000018909/ENSMUSG00000020542/ENSMUSG00000020644/ENSMUSG00000021994/ENSMUSG00000022878/ENSMUSG00000023411/ENSMUSG00000024232/ENSMUSG00000027358/ENSMUSG00000027985/ENSMUSG00000028358/ENSMUSG00000029869/ENSMUSG00000030123/ENSMUSG00000032717/ENSMUSG00000035799/ENSMUSG00000038349/ENSMUSG00000039239/…	Rgs2/Slc43a2/Rgs4/Irs2/Abat/Agtr2	30
BP	GO:0032891	negative regulation of organic acid transport	0.00661521	6/907	29/23062	0.000795203	0.0102421	0.00775829	ENSMUSG00000026360/ENSMUSG00000038178/ENSMUSG00000038530/ENSMUSG00000038894/ENSMUSG00000057880/ENSMUSG00000068122	Rgcc/Bmp2/Fscn1/Agt/Tnxb/Tgfb2	6
BP	GO:1903055	positive regulation of extracellular matrix organization	0.00661521	6/907	29/23062	0.000795203	0.0102421	0.00775829	ENSMUSG00000022018/ENSMUSG00000027358/ENSMUSG00000029581/ENSMUSG00000031980/ENSMUSG00000033327/ENSMUSG00000039239	Gdf9/Ecrg4/Agt/Agtr1a/Agtr2/Cry2	6
BP	GO:2000831	regulation of steroid hormone secretion	0.00661521	6/907	29/23062	0.000795203	0.0102421	0.00775829	ENSMUSG00000018238/ENSMUSG00000026051/ENSMUSG00000031980/ENSMUSG00000049115/ENSMUSG00000068122/ENSMUSG00000068742	Pparg/Ramp2/Apoe/Tex14/Ybx2/Arrb1/Myocd/Id2/Wnt5a/Adipoq/Nfatc4/Bambi/Bmp2/Lef1/Zfp618/Ephb6/Plxnd1/Mdfi/Twist1/Plcl1/Tgfb2/Hey1/Crtac1/Dact1/Zbtb7c/Msx1/Nog/Gper1/Cyp2d22/Rgma	6
BP	GO:0055007	cardiac muscle cell differentiation	0.016538	15/907	149/23062	0.000805894	0.0103533	0.00784253	ENSMUSG00000014773/ENSMUSG00000020542/ENSMUSG00000026360/ENSMUSG00000027358/ENSMUSG00000029231/ENSMUSG00000031626/ENSMUSG00000031698/ENSMUSG00000031980/ENSMUSG00000035283/ENSMUSG00000038112/ENSMUSG00000038530/ENSMUSG00000039191/ENSMUSG00000050541/ENSMUSG00000068122/ENSMUSG00000074934	Dll1/Myocd/Rgs2/Bmp2/Pdgfra/Sorbs2/Mylk3/Agt/Adrb1/AW551984/Rgs4/Rbpj/Adra1b/Agtr2/Grem1	15
BP	GO:0032409	regulation of transporter activity	0.0275634	25/907	317/23062	0.000814739	0.0104403	0.00790843	ENSMUSG00000007097/ENSMUSG00000014077/ENSMUSG00000015405/ENSMUSG00000015968/ENSMUSG00000017412/ENSMUSG00000020009/ENSMUSG00000020723/ENSMUSG00000020882/ENSMUSG00000020894/ENSMUSG00000022619/ENSMUSG00000022623/ENSMUSG00000022878/ENSMUSG00000028051/ENSMUSG00000029167/ENSMUSG00000031302/ENSMUSG00000031616/ENSMUSG00000032356/ENSMUSG00000035283/ENSMUSG00000035799/ENSMUSG00000036570/ENSMUSG00000041329/…	Atp1a2/Chp1/Ace2/Cacna1d/Cacnb4/Ifngr1/Cacng4/Cacnb1/Vamp2/Mapk8ip2/Shank3/Adipoq/Hcn3/Ppargc1a/Nlgn3/Ednra/Rasgrf1/Adrb1/Twist1/Fxyd1/Atp1b2/Hecw2/Gper1/Ank3/Slc5a3	25
BP	GO:0051703	biological process involved in intraspecies interaction between organisms	0.00992282	9/907	64/23062	0.000854884	0.0109269	0.00827705	ENSMUSG00000020123/ENSMUSG00000022619/ENSMUSG00000022623/ENSMUSG00000028351/ENSMUSG00000031302/ENSMUSG00000041078/ENSMUSG00000041552/ENSMUSG00000063594/ENSMUSG00000106847	Avpr1a/Mapk8ip2/Shank3/Brinp1/Nlgn3/Grid1/Ptchd1/Gng8/Peg13	9
BP	GO:0030856	regulation of epithelial cell differentiation	0.0176406	16/907	166/23062	0.000879675	0.0111188	0.00842239	ENSMUSG00000014773/ENSMUSG00000020052/ENSMUSG00000020656/ENSMUSG00000021319/ENSMUSG00000021732/ENSMUSG00000022114/ENSMUSG00000026872/ENSMUSG00000027004/ENSMUSG00000027276/ENSMUSG00000027358/ENSMUSG00000037621/ENSMUSG00000037664/ENSMUSG00000039239/ENSMUSG00000039546/ENSMUSG00000040289/ENSMUSG00000054252	Hoxa2/Dll1/Ednra/Meox2/Nog	16
BP	GO:0001656	metanephros development	0.0121279	11/907	91/23062	0.000878924	0.0111188	0.00842239	ENSMUSG00000004655/ENSMUSG00000007872/ENSMUSG00000020644/ENSMUSG00000021732/ENSMUSG00000022878/ENSMUSG00000024176/ENSMUSG00000029231/ENSMUSG00000030110/ENSMUSG00000052516/ENSMUSG00000068122/ENSMUSG00000074934	Ecrg4/Agt/Agtr1a/Agtr2/Cry2	11
BP	GO:0051937	catecholamine transport	0.0121279	11/907	91/23062	0.000878924	0.0111188	0.00842239	ENSMUSG00000024743/ENSMUSG00000027220/ENSMUSG00000028756/ENSMUSG00000030731/ENSMUSG00000031980/ENSMUSG00000050556/ENSMUSG00000057880/ENSMUSG00000061353/ENSMUSG00000062542/ENSMUSG00000068122/ENSMUSG00000090223	Dll1/Ascl1/Grhl1/Sfrp4/Fgf10/Spry2/Zeb2/Frzb/Jag1/Bmp2/Atoh8/Cdkn1c/Tgfb2/Ajap1/Hey1/Fgfr3	11
BP	GO:0007379	segment specification	0.00551268	5/907	20/23062	0.000880935	0.0111188	0.00842239	ENSMUSG00000014704/ENSMUSG00000014773/ENSMUSG00000031616/ENSMUSG00000036144/ENSMUSG00000048616	Aqp1/Id3/Id2/Fgf10/Adipoq/Sox8/Pdgfra/Ret/Robo2/Agtr2/Grem1	5
BP	GO:2000846	regulation of corticosteroid hormone secretion	0.00551268	5/907	20/23062	0.000880935	0.0111188	0.00842239	ENSMUSG00000026051/ENSMUSG00000031980/ENSMUSG00000049115/ENSMUSG00000068122/ENSMUSG00000068742	Syt7/Syt13/Pink1/Syt3/Agt/Kcnb1/Abat/Cxcl12/Syt9/Agtr2/Pcp4	5
BP	GO:0010934	macrophage cytokine production	0.00882029	8/907	52/23062	0.000899097	0.0113196	0.00857455	ENSMUSG00000002944/ENSMUSG00000008734/ENSMUSG00000021994/ENSMUSG00000027995/ENSMUSG00000031451/ENSMUSG00000032109/ENSMUSG00000035799/ENSMUSG00000039239	Cd36/Gprc5b/Wnt5a/Tlr2/Gas6/Nlrx1/Twist1/Tgfb2	8
BP	GO:0003306	Wnt signaling pathway involved in heart development	0.00441014	4/907	12/23062	0.000913301	0.0114698	0.00868829	ENSMUSG00000015957/ENSMUSG00000021994/ENSMUSG00000027358/ENSMUSG00000039191	Wnt11/Wnt5a/Bmp2/Rbpj	4
BP	GO:0021537	telencephalon development	0.0242558	22/907	267/23062	0.000926565	0.0116074	0.00879254	ENSMUSG00000004655/ENSMUSG00000007097/ENSMUSG00000020052/ENSMUSG00000020644/ENSMUSG00000021379/ENSMUSG00000021994/ENSMUSG00000022623/ENSMUSG00000026872/ENSMUSG00000027358/ENSMUSG00000027985/ENSMUSG00000028341/ENSMUSG00000029005/ENSMUSG00000029765/ENSMUSG00000035456/ENSMUSG00000041329/ENSMUSG00000041809/ENSMUSG00000042401/ENSMUSG00000043557/ENSMUSG00000045287/ENSMUSG00000052516/ENSMUSG00000054728/…	Aqp1/Atp1a2/Ascl1/Id2/Id4/Wnt5a/Shank3/Zeb2/Bmp2/Lef1/Nr4a3/Draxin/Plxna4/Prdm8/Atp1b2/Efhc1/Crtac1/Mdga1/Rtn4rl1/Robo2/Phactr1/Cxcl12	22
BP	GO:0015711	organic anion transport	0.0297685	27/907	356/23062	0.000928925	0.0116081	0.00879306	ENSMUSG00000002944/ENSMUSG00000008540/ENSMUSG00000015405/ENSMUSG00000017412/ENSMUSG00000020123/ENSMUSG00000020623/ENSMUSG00000022935/ENSMUSG00000024897/ENSMUSG00000026360/ENSMUSG00000027048/ENSMUSG00000029321/ENSMUSG00000030834/ENSMUSG00000031725/ENSMUSG00000031980/ENSMUSG00000032548/ENSMUSG00000035773/ENSMUSG00000036196/ENSMUSG00000037762/ENSMUSG00000038178/ENSMUSG00000038486/ENSMUSG00000038530/…	Cd36/Mgst1/Ace2/Cacnb4/Avpr1a/Map2k6/Grik1/Apba1/Rgs2/Abcb11/Slc10a6/Abcc6/Ces1f/Agt/Slco2a1/Kiss1r/Slc26a8/Slc16a9/Slc43a2/Sv2a/Rgs4/Slc26a7/Slc16a5/Epm2a/Ces1g/Abat/Agtr2	27
BP	GO:0072091	regulation of stem cell proliferation	0.0132304	12/907	106/23062	0.000941741	0.0117101	0.00887035	ENSMUSG00000015957/ENSMUSG00000019966/ENSMUSG00000020486/ENSMUSG00000021379/ENSMUSG00000021732/ENSMUSG00000021994/ENSMUSG00000022676/ENSMUSG00000034957/ENSMUSG00000038894/ENSMUSG00000039191/ENSMUSG00000046470/ENSMUSG00000079560	Wnt11/Kitl/Septin4/Id4/Fgf10/Wnt5a/Snai2/Cebpa/Irs2/Rbpj/Sox18/Hoxa3	12
BP	GO:0072171	mesonephric tubule morphogenesis	0.0110254	10/907	78/23062	0.000940983	0.0117101	0.00887035	ENSMUSG00000024176/ENSMUSG00000027358/ENSMUSG00000027840/ENSMUSG00000031980/ENSMUSG00000040289/ENSMUSG00000048616/ENSMUSG00000049115/ENSMUSG00000049538/ENSMUSG00000068122/ENSMUSG00000074934	Sox8/Bmp2/Wnt2b/Agt/Hey1/Nog/Agtr1a/Adamts16/Agtr2/Grem1	10
BP	GO:0060393	regulation of pathway-restricted SMAD protein phosphorylation	0.00992282	9/907	65/23062	0.000958234	0.0118859	0.00900347	ENSMUSG00000000440/ENSMUSG00000000532/ENSMUSG00000018238/ENSMUSG00000027358/ENSMUSG00000031586/ENSMUSG00000036867/ENSMUSG00000039239/ENSMUSG00000048616/ENSMUSG00000074934	Pparg/Acvr1b/Gdf9/Bmp2/Rbpms/Smad6/Tgfb2/Nog/Grem1	9
BP	GO:0045446	endothelial cell differentiation	0.014333	13/907	121/23062	0.000963873	0.0119264	0.00903421	ENSMUSG00000014773/ENSMUSG00000022025/ENSMUSG00000027276/ENSMUSG00000028339/ENSMUSG00000031616/ENSMUSG00000031980/ENSMUSG00000037621/ENSMUSG00000039191/ENSMUSG00000040289/ENSMUSG00000044674/ENSMUSG00000046470/ENSMUSG00000075254/ENSMUSG00000110195	Dll1/Cnmd/Jag1/Col15a1/Ednra/Agt/Atoh8/Rbpj/Hey1/Fzd1/Sox18/Heg1/Pde2a	13
BP	GO:0051222	positive regulation of protein transport	0.0275634	25/907	321/23062	0.000973626	0.0120176	0.00910325	ENSMUSG00000000440/ENSMUSG00000006386/ENSMUSG00000014077/ENSMUSG00000015968/ENSMUSG00000018909/ENSMUSG00000020894/ENSMUSG00000024030/ENSMUSG00000027995/ENSMUSG00000028001/ENSMUSG00000029291/ENSMUSG00000031451/ENSMUSG00000035283/ENSMUSG00000038128/ENSMUSG00000038894/ENSMUSG00000039239/ENSMUSG00000041417/ENSMUSG00000046447/ENSMUSG00000049044/ENSMUSG00000050556/ENSMUSG00000053647/ENSMUSG00000054459/…	Pparg/Tek/Chp1/Cacna1d/Arrb1/Vamp2/Abcg1/Tlr2/Fga/Rufy3/Gas6/Adrb1/Camk4/Irs2/Tgfb2/Pik3r1/Camk2n1/Rapgef4/Kcnb1/Gper1/Vsnl1/Abat/Ank3/Gpr27/Efcab7	25
BP	GO:0003230	cardiac atrium development	0.00771775	7/907	41/23062	0.000992615	0.0121922	0.00923552	ENSMUSG00000010797/ENSMUSG00000015957/ENSMUSG00000021994/ENSMUSG00000027358/ENSMUSG00000039239/ENSMUSG00000048616/ENSMUSG00000075254	Wnt2/Wnt11/Wnt5a/Bmp2/Tgfb2/Nog/Heg1	7
BP	GO:0051154	negative regulation of striated muscle cell differentiation	0.00771775	7/907	41/23062	0.000992615	0.0121922	0.00923552	ENSMUSG00000014773/ENSMUSG00000020542/ENSMUSG00000026360/ENSMUSG00000027358/ENSMUSG00000037362/ENSMUSG00000038530/ENSMUSG00000048450	Dll1/Myocd/Rgs2/Bmp2/Ccn3/Rgs4/Msx1	7
BP	GO:0042326	negative regulation of phosphorylation	0.0319735	29/907	395/23062	0.00101951	0.0124758	0.00945034	ENSMUSG00000000440/ENSMUSG00000002985/ENSMUSG00000002997/ENSMUSG00000014077/ENSMUSG00000018909/ENSMUSG00000020542/ENSMUSG00000021892/ENSMUSG00000022114/ENSMUSG00000022878/ENSMUSG00000024427/ENSMUSG00000024913/ENSMUSG00000026360/ENSMUSG00000027358/ENSMUSG00000028517/ENSMUSG00000029167/ENSMUSG00000031980/ENSMUSG00000036867/ENSMUSG00000037664/ENSMUSG00000038894/ENSMUSG00000039384/ENSMUSG00000043372/…	Pparg/Apoe/Prkar2b/Chp1/Arrb1/Myocd/Sh3bp5/Spry2/Adipoq/Spry4/Lrp5/Rgs2/Bmp2/Plpp3/Ppargc1a/Agt/Smad6/Cdkn1c/Irs2/Dusp10/Hexim2/Camk2n1/Nog/Epm2a/Ntrk3/Fabp4/Grem1/Heg1/Pcp4	29
BP	GO:0006575	cellular modified amino acid metabolic process	0.0198456	18/907	201/23062	0.00102561	0.0124758	0.00945034	ENSMUSG00000000811/ENSMUSG00000001663/ENSMUSG00000006344/ENSMUSG00000008540/ENSMUSG00000017453/ENSMUSG00000017943/ENSMUSG00000019278/ENSMUSG00000028111/ENSMUSG00000030004/ENSMUSG00000032348/ENSMUSG00000033965/ENSMUSG00000051262/ENSMUSG00000057103/ENSMUSG00000058135/ENSMUSG00000068299/ENSMUSG00000075707/ENSMUSG00000079427/ENSMUSG00000089694	Txnrd3/Gstt1/Ggt5/Mgst1/Pipox/Gdap1l1/Dpep1/Ctsk/Nat8/Gsta4/Slc16a2/Nat8f3/Nat8f1/Gstm1/Nat8f4/Dio3/Mthfsl/Nat8f7	18
BP	GO:0006576	cellular biogenic amine metabolic process	0.0132304	12/907	107/23062	0.00102354	0.0124758	0.00945034	ENSMUSG00000024140/ENSMUSG00000024534/ENSMUSG00000028789/ENSMUSG00000030711/ENSMUSG00000031616/ENSMUSG00000032271/ENSMUSG00000039239/ENSMUSG00000049115/ENSMUSG00000057880/ENSMUSG00000061740/ENSMUSG00000068122/ENSMUSG00000074141	Epas1/Sncaip/Azin2/Sult1a1/Ednra/Nnmt/Tgfb2/Agtr1a/Abat/Cyp2d22/Agtr2/Il4i1	12
BP	GO:0070167	regulation of biomineral tissue development	0.0132304	12/907	107/23062	0.00102354	0.0124758	0.00945034	ENSMUSG00000021388/ENSMUSG00000024247/ENSMUSG00000027358/ENSMUSG00000029838/ENSMUSG00000031451/ENSMUSG00000031849/ENSMUSG00000035799/ENSMUSG00000040289/ENSMUSG00000042988/ENSMUSG00000049551/ENSMUSG00000054252/ENSMUSG00000074934	Aspn/Pkdcc/Bmp2/Ptn/Gas6/Comp/Twist1/Hey1/Notum/Fzd9/Fgfr3/Grem1	12
BP	GO:0030522	intracellular receptor signaling pathway	0.0209482	19/907	218/23062	0.00104317	0.0126588	0.00958894	ENSMUSG00000000440/ENSMUSG00000020647/ENSMUSG00000022676/ENSMUSG00000027358/ENSMUSG00000032109/ENSMUSG00000032238/ENSMUSG00000033107/ENSMUSG00000033871/ENSMUSG00000035799/ENSMUSG00000039910/ENSMUSG00000053647/ENSMUSG00000055148/ENSMUSG00000058756/ENSMUSG00000063415/ENSMUSG00000066026/ENSMUSG00000068742/ENSMUSG00000070576/ENSMUSG00000092192/ENSMUSG00000106847	Pparg/Ncoa1/Snai2/Bmp2/Nlrx1/Rora/Rnf125/Ppargc1b/Twist1/Cited2/Gper1/Klf2/Thra/Cyp26b1/Dhrs3/Cry2/Mn1/Dnaaf4/Peg13	19
BP	GO:0043409	negative regulation of MAPK cascade	0.0187431	17/907	185/23062	0.00105282	0.0127452	0.00965442	ENSMUSG00000000440/ENSMUSG00000002985/ENSMUSG00000015405/ENSMUSG00000018909/ENSMUSG00000021319/ENSMUSG00000022114/ENSMUSG00000022878/ENSMUSG00000024427/ENSMUSG00000026360/ENSMUSG00000027358/ENSMUSG00000031530/ENSMUSG00000031980/ENSMUSG00000037887/ENSMUSG00000039384/ENSMUSG00000040247/ENSMUSG00000044548/ENSMUSG00000053647	Pparg/Apoe/Ace2/Arrb1/Sfrp4/Spry2/Adipoq/Spry4/Rgs2/Bmp2/Dusp4/Agt/Dusp8/Dusp10/Tbc1d10c/Dact1/Gper1	17
BP	GO:0060612	adipose tissue development	0.00992282	9/907	66/23062	0.00107149	0.0129401	0.00980201	ENSMUSG00000000440/ENSMUSG00000020644/ENSMUSG00000020647/ENSMUSG00000024176/ENSMUSG00000024913/ENSMUSG00000029167/ENSMUSG00000053007/ENSMUSG00000060675/ENSMUSG00000074794	Pparg/Id2/Ncoa1/Sox8/Lrp5/Ppargc1a/Creb5/Plaat3/Arrdc3	9
BP	GO:0001666	response to hypoxia	0.0209482	19/907	219/23062	0.00110128	0.0132441	0.0100323	ENSMUSG00000000440/ENSMUSG00000004655/ENSMUSG00000006386/ENSMUSG00000018566/ENSMUSG00000019102/ENSMUSG00000022018/ENSMUSG00000024140/ENSMUSG00000027358/ENSMUSG00000028133/ENSMUSG00000028756/ENSMUSG00000031380/ENSMUSG00000031616/ENSMUSG00000032238/ENSMUSG00000035799/ENSMUSG00000039191/ENSMUSG00000039239/ENSMUSG00000039646/ENSMUSG00000039910/ENSMUSG00000057880	Pparg/Aqp1/Tek/Slc2a4/Aldh3a1/Rgcc/Epas1/Bmp2/Rwdd3/Pink1/Vegfd/Ednra/Rora/Twist1/Rbpj/Tgfb2/Vasn/Cited2/Abat	19
BP	GO:0008277	regulation of G protein-coupled receptor signaling pathway	0.0154355	14/907	138/23062	0.00110192	0.0132441	0.0100323	ENSMUSG00000001240/ENSMUSG00000003228/ENSMUSG00000018909/ENSMUSG00000020120/ENSMUSG00000024164/ENSMUSG00000026360/ENSMUSG00000031028/ENSMUSG00000033174/ENSMUSG00000035283/ENSMUSG00000038530/ENSMUSG00000053647/ENSMUSG00000072875/ENSMUSG00000074794/ENSMUSG00000098557	Ramp2/Grk5/Arrb1/Plek/C3/Rgs2/Tub/Mgll/Adrb1/Rgs4/Gper1/Gpr27/Arrdc3/Kctd12	14
BP	GO:0001976	nervous system process involved in regulation of systemic arterial blood pressure	0.00551268	5/907	21/23062	0.00111908	0.0134183	0.0101643	ENSMUSG00000015405/ENSMUSG00000031980/ENSMUSG00000049115/ENSMUSG00000050541/ENSMUSG00000068122	Ace2/Agt/Agtr1a/Adra1b/Agtr2	5
BP	GO:0072175	epithelial tube formation	0.0176406	16/907	170/23062	0.00113413	0.0135665	0.0102765	ENSMUSG00000016028/ENSMUSG00000021732/ENSMUSG00000021994/ENSMUSG00000022623/ENSMUSG00000024176/ENSMUSG00000026872/ENSMUSG00000029381/ENSMUSG00000030110/ENSMUSG00000030323/ENSMUSG00000035799/ENSMUSG00000039239/ENSMUSG00000039910/ENSMUSG00000044674/ENSMUSG00000048616/ENSMUSG00000070509/ENSMUSG00000074934	Celsr1/Fgf10/Wnt5a/Shank3/Sox8/Zeb2/Shroom3/Ret/Ift122/Twist1/Tgfb2/Cited2/Fzd1/Nog/Rgma/Grem1	16
MF	GO:0042056	chemoattractant activity	0.00883002	8/906	41/22557	0.000192896	0.0136474	0.0120814	ENSMUSG00000018927/ENSMUSG00000019122/ENSMUSG00000021732/ENSMUSG00000021994/ENSMUSG00000027208/ENSMUSG00000031380/ENSMUSG00000038591/ENSMUSG00000063767	Ccl6/Ccl9/Fgf10/Wnt5a/Fgf7/Vegfd/Colec10/S100a7a	8
BP	GO:0070372	regulation of ERK1 and ERK2 cascade	0.0275634	25/907	325/23062	0.0011587	0.0136829	0.0103647	ENSMUSG00000002944/ENSMUSG00000002985/ENSMUSG00000006386/ENSMUSG00000015405/ENSMUSG00000018909/ENSMUSG00000018927/ENSMUSG00000019122/ENSMUSG00000021732/ENSMUSG00000022114/ENSMUSG00000022878/ENSMUSG00000024164/ENSMUSG00000024427/ENSMUSG00000027358/ENSMUSG00000027995/ENSMUSG00000028001/ENSMUSG00000029231/ENSMUSG00000031451/ENSMUSG00000031530/ENSMUSG00000031616/ENSMUSG00000038065/ENSMUSG00000039384/…	Pparg/Cd36/Lpl/Abcg1/C3/Ces1f/Tmem135/Ces1g	25
BP	GO:0003015	heart process	0.0231533	21/907	254/23062	0.00114748	0.0136829	0.0103647	ENSMUSG00000007097/ENSMUSG00000015405/ENSMUSG00000015968/ENSMUSG00000020123/ENSMUSG00000020623/ENSMUSG00000024112/ENSMUSG00000024140/ENSMUSG00000026360/ENSMUSG00000028051/ENSMUSG00000031616/ENSMUSG00000031737/ENSMUSG00000031748/ENSMUSG00000031980/ENSMUSG00000035283/ENSMUSG00000036570/ENSMUSG00000038530/ENSMUSG00000039239/ENSMUSG00000041417/ENSMUSG00000050541/ENSMUSG00000058756/ENSMUSG00000068122	Pparg/Rnf112/Id2/Aspa/Bmp2/Tlr2/Ptn/Tenm4	21
BP	GO:0010883	regulation of lipid storage	0.00882029	8/907	54/23062	0.00116017	0.0136829	0.0103647	ENSMUSG00000000440/ENSMUSG00000002944/ENSMUSG00000015568/ENSMUSG00000024030/ENSMUSG00000024164/ENSMUSG00000031725/ENSMUSG00000039428/ENSMUSG00000057074	Dll1/Dcn/Spry2/Pdgfra/Tspan12/Vegfd/Ccbe1	8
BP	GO:0045687	positive regulation of glial cell differentiation	0.00882029	8/907	54/23062	0.00116017	0.0136829	0.0103647	ENSMUSG00000000440/ENSMUSG00000010086/ENSMUSG00000020644/ENSMUSG00000020774/ENSMUSG00000027358/ENSMUSG00000027995/ENSMUSG00000029838/ENSMUSG00000048078	Dll1/Myocd/Bmp2/Tgfb2/Gper1/Grem1	8
BP	GO:0038084	vascular endothelial growth factor signaling pathway	0.00771775	7/907	42/23062	0.00115126	0.0136829	0.0103647	ENSMUSG00000014773/ENSMUSG00000019929/ENSMUSG00000022114/ENSMUSG00000029231/ENSMUSG00000029669/ENSMUSG00000031380/ENSMUSG00000046318	Cd36/Apoe/Tek/Ace2/Arrb1/Ccl6/Ccl9/Fgf10/Spry2/Adipoq/C3/Spry4/Bmp2/Tlr2/Fga/Pdgfra/Gas6/Dusp4/Ednra/Mturn/Dusp10/Tbc1d10c/Gper1/Fgfr3/Cxcl12	7
BP	GO:1905207	regulation of cardiocyte differentiation	0.00661521	6/907	31/23062	0.00115276	0.0136829	0.0103647	ENSMUSG00000014773/ENSMUSG00000020542/ENSMUSG00000027358/ENSMUSG00000039239/ENSMUSG00000053647/ENSMUSG00000074934	Atp1a2/Ace2/Cacna1d/Avpr1a/Map2k6/Cacna1h/Epas1/Rgs2/Hcn3/Ednra/Irx5/Gnao1/Agt/Adrb1/Fxyd1/Rgs4/Tgfb2/Pik3r1/Adra1b/Thra/Agtr2	6
BP	GO:0003158	endothelium development	0.0154355	14/907	139/23062	0.00118203	0.0138757	0.0105108	ENSMUSG00000014773/ENSMUSG00000022025/ENSMUSG00000026822/ENSMUSG00000027276/ENSMUSG00000028339/ENSMUSG00000031616/ENSMUSG00000031980/ENSMUSG00000037621/ENSMUSG00000039191/ENSMUSG00000040289/ENSMUSG00000044674/ENSMUSG00000046470/ENSMUSG00000075254/ENSMUSG00000110195	Dll1/Cnmd/Lcn2/Jag1/Col15a1/Ednra/Agt/Atoh8/Rbpj/Hey1/Fzd1/Sox18/Heg1/Pde2a	14
BP	GO:0017015	regulation of transforming growth factor beta receptor signaling pathway	0.0154355	14/907	139/23062	0.00118203	0.0138757	0.0105108	ENSMUSG00000000440/ENSMUSG00000020542/ENSMUSG00000021388/ENSMUSG00000022114/ENSMUSG00000024232/ENSMUSG00000026872/ENSMUSG00000027358/ENSMUSG00000036867/ENSMUSG00000037664/ENSMUSG00000039646/ENSMUSG00000039910/ENSMUSG00000042834/ENSMUSG00000047146/ENSMUSG00000049907	Pparg/Myocd/Aspn/Spry2/Bambi/Zeb2/Bmp2/Smad6/Cdkn1c/Vasn/Cited2/Nrep/Tet1/Rasl11b	14
BP	GO:0001658	branching involved in ureteric bud morphogenesis	0.00992282	9/907	67/23062	0.00119533	0.0139992	0.0106043	ENSMUSG00000024176/ENSMUSG00000027358/ENSMUSG00000027840/ENSMUSG00000031980/ENSMUSG00000048616/ENSMUSG00000049115/ENSMUSG00000049538/ENSMUSG00000068122/ENSMUSG00000074934	Sox8/Bmp2/Wnt2b/Agt/Nog/Agtr1a/Adamts16/Agtr2/Grem1	9
BP	GO:0051017	actin filament bundle assembly	0.0176406	16/907	171/23062	0.00120667	0.0140342	0.0106308	ENSMUSG00000014778/ENSMUSG00000015957/ENSMUSG00000018126/ENSMUSG00000018909/ENSMUSG00000020120/ENSMUSG00000022018/ENSMUSG00000022623/ENSMUSG00000026697/ENSMUSG00000029581/ENSMUSG00000029675/ENSMUSG00000035407/ENSMUSG00000035773/ENSMUSG00000041417/ENSMUSG00000054728/ENSMUSG00000063810/ENSMUSG00000069662	Fhod1/Wnt11/Baiap2l2/Arrb1/Plek/Rgcc/Shank3/Myoc/Fscn1/Eln/Kank4/Kiss1r/Pik3r1/Phactr1/Alms1/Marcks	16
BP	GO:0030516	regulation of axon extension	0.0132304	12/907	109/23062	0.0012049	0.0140342	0.0106308	ENSMUSG00000002985/ENSMUSG00000020389/ENSMUSG00000020902/ENSMUSG00000021994/ENSMUSG00000025207/ENSMUSG00000027200/ENSMUSG00000029005/ENSMUSG00000029291/ENSMUSG00000029765/ENSMUSG00000033174/ENSMUSG00000059146/ENSMUSG00000061353	Apoe/Cdkl3/Ntn1/Wnt5a/Sema4g/Sema6d/Draxin/Rufy3/Plxna4/Mgll/Ntrk3/Cxcl12	12
BP	GO:0042310	vasoconstriction	0.0132304	12/907	109/23062	0.0012049	0.0140342	0.0106308	ENSMUSG00000007097/ENSMUSG00000020123/ENSMUSG00000025026/ENSMUSG00000028001/ENSMUSG00000031616/ENSMUSG00000031849/ENSMUSG00000031980/ENSMUSG00000033174/ENSMUSG00000035954/ENSMUSG00000036867/ENSMUSG00000049115/ENSMUSG00000050541	Atp1a2/Avpr1a/Add3/Fga/Ednra/Comp/Agt/Mgll/Dock4/Smad6/Agtr1a/Adra1b	12
BP	GO:0050680	negative regulation of epithelial cell proliferation	0.0187431	17/907	188/23062	0.00125654	0.0145805	0.0110446	ENSMUSG00000000440/ENSMUSG00000000753/ENSMUSG00000002985/ENSMUSG00000021994/ENSMUSG00000022018/ENSMUSG00000022025/ENSMUSG00000022676/ENSMUSG00000029838/ENSMUSG00000030323/ENSMUSG00000033278/ENSMUSG00000037621/ENSMUSG00000037664/ENSMUSG00000039239/ENSMUSG00000039384/ENSMUSG00000040856/ENSMUSG00000054252/ENSMUSG00000071856	Pparg/Serpinf1/Apoe/Wnt5a/Rgcc/Cnmd/Snai2/Ptn/Ift122/Ptprm/Atoh8/Cdkn1c/Tgfb2/Dusp10/Dlk1/Fgfr3/Mcc	17
BP	GO:0009950	dorsal/ventral axis specification	0.00441014	4/907	13/23062	0.00127833	0.014631	0.0110829	ENSMUSG00000000142/ENSMUSG00000032717/ENSMUSG00000034777/ENSMUSG00000036867	Axin2/Mdfi/Vax2/Smad6	4
BP	GO:0010872	regulation of cholesterol esterification	0.00441014	4/907	13/23062	0.00127833	0.014631	0.0110829	ENSMUSG00000002985/ENSMUSG00000024030/ENSMUSG00000031980/ENSMUSG00000049115	Apoe/Abcg1/Agt/Agtr1a	4
BP	GO:0048070	regulation of developmental pigmentation	0.00441014	4/907	13/23062	0.00127833	0.014631	0.0110829	ENSMUSG00000019966/ENSMUSG00000022449/ENSMUSG00000026872/ENSMUSG00000030022	Kitl/Adamts20/Zeb2/Adamts9	4
BP	GO:0060394	negative regulation of pathway-restricted SMAD protein phosphorylation	0.00441014	4/907	13/23062	0.00127833	0.014631	0.0110829	ENSMUSG00000000440/ENSMUSG00000036867/ENSMUSG00000048616/ENSMUSG00000074934	Pparg/Smad6/Nog/Grem1	4
BP	GO:0060601	lateral sprouting from an epithelium	0.00441014	4/907	13/23062	0.00127833	0.014631	0.0110829	ENSMUSG00000016028/ENSMUSG00000021732/ENSMUSG00000021994/ENSMUSG00000048616	Celsr1/Fgf10/Wnt5a/Nog	4
BP	GO:0120305	regulation of pigmentation	0.00441014	4/907	13/23062	0.00127833	0.014631	0.0110829	ENSMUSG00000019966/ENSMUSG00000022449/ENSMUSG00000026872/ENSMUSG00000030022	Kitl/Adamts20/Zeb2/Adamts9	4
BP	GO:0071900	regulation of protein serine/threonine kinase activity	0.0286659	26/907	346/23062	0.00130573	0.0147767	0.0111933	ENSMUSG00000000440/ENSMUSG00000002985/ENSMUSG00000002997/ENSMUSG00000005672/ENSMUSG00000019966/ENSMUSG00000020542/ENSMUSG00000020623/ENSMUSG00000021994/ENSMUSG00000022018/ENSMUSG00000022114/ENSMUSG00000022878/ENSMUSG00000024427/ENSMUSG00000024913/ENSMUSG00000026360/ENSMUSG00000026872/ENSMUSG00000027358/ENSMUSG00000031980/ENSMUSG00000033327/ENSMUSG00000037664/ENSMUSG00000039384/ENSMUSG00000043372/…	Pparg/Apoe/Prkar2b/Kit/Kitl/Myocd/Map2k6/Wnt5a/Rgcc/Spry2/Adipoq/Spry4/Lrp5/Rgs2/Zeb2/Bmp2/Agt/Tnxb/Cdkn1c/Dusp10/Hexim2/Dipk2a/Fzd4/Ntrk3/Marcks/Heg1	26
BP	GO:0034440	lipid oxidation	0.014333	13/907	125/23062	0.00130323	0.0147767	0.0111933	ENSMUSG00000000440/ENSMUSG00000002944/ENSMUSG00000020810/ENSMUSG00000022878/ENSMUSG00000027048/ENSMUSG00000028167/ENSMUSG00000028341/ENSMUSG00000029167/ENSMUSG00000029456/ENSMUSG00000035799/ENSMUSG00000038894/ENSMUSG00000055301/ENSMUSG00000055782	Pparg/Cd36/Cygb/Adipoq/Abcb11/Bdh2/Nr4a3/Ppargc1a/Acad10/Twist1/Irs2/Adh7/Abcd2	13
BP	GO:0014897	striated muscle hypertrophy	0.0132304	12/907	110/23062	0.0013051	0.0147767	0.0111933	ENSMUSG00000000440/ENSMUSG00000020542/ENSMUSG00000026360/ENSMUSG00000026697/ENSMUSG00000028341/ENSMUSG00000030087/ENSMUSG00000031626/ENSMUSG00000031980/ENSMUSG00000035283/ENSMUSG00000038530/ENSMUSG00000050541/ENSMUSG00000068122	Pparg/Myocd/Rgs2/Myoc/Nr4a3/Klf15/Sorbs2/Agt/Adrb1/Rgs4/Adra1b/Agtr2	12
BP	GO:0055006	cardiac cell development	0.0132304	12/907	110/23062	0.0013051	0.0147767	0.0111933	ENSMUSG00000020542/ENSMUSG00000026360/ENSMUSG00000027276/ENSMUSG00000029231/ENSMUSG00000031626/ENSMUSG00000031698/ENSMUSG00000031980/ENSMUSG00000035283/ENSMUSG00000036867/ENSMUSG00000038530/ENSMUSG00000050541/ENSMUSG00000068122	Myocd/Rgs2/Jag1/Pdgfra/Sorbs2/Mylk3/Agt/Adrb1/Smad6/Rgs4/Adra1b/Agtr2	12
BP	GO:0071456	cellular response to hypoxia	0.0132304	12/907	110/23062	0.0013051	0.0147767	0.0111933	ENSMUSG00000000440/ENSMUSG00000004655/ENSMUSG00000018566/ENSMUSG00000022018/ENSMUSG00000024140/ENSMUSG00000028133/ENSMUSG00000028756/ENSMUSG00000032238/ENSMUSG00000035799/ENSMUSG00000039191/ENSMUSG00000039646/ENSMUSG00000039910	Pparg/Aqp1/Slc2a4/Rgcc/Epas1/Rwdd3/Pink1/Rora/Twist1/Rbpj/Vasn/Cited2	12
BP	GO:0046580	negative regulation of Ras protein signal transduction	0.00882029	8/907	55/23062	0.00131161	0.01481	0.0112185	ENSMUSG00000022114/ENSMUSG00000024427/ENSMUSG00000026697/ENSMUSG00000033389/ENSMUSG00000039239/ENSMUSG00000050541/ENSMUSG00000057315/ENSMUSG00000075254	Spry2/Spry4/Myoc/Arhgap44/Tgfb2/Adra1b/Arhgap24/Heg1	8
BP	GO:0050771	negative regulation of axonogenesis	0.00992282	9/907	68/23062	0.00133047	0.0148894	0.0112787	ENSMUSG00000020389/ENSMUSG00000020902/ENSMUSG00000021994/ENSMUSG00000025207/ENSMUSG00000027200/ENSMUSG00000029005/ENSMUSG00000029291/ENSMUSG00000036264/ENSMUSG00000070509	Cdkl3/Ntn1/Wnt5a/Sema4g/Sema6d/Draxin/Rufy3/Fstl4/Rgma	9
BP	GO:0009309	amine biosynthetic process	0.00771775	7/907	43/23062	0.00132911	0.0148894	0.0112787	ENSMUSG00000024140/ENSMUSG00000028789/ENSMUSG00000032271/ENSMUSG00000039239/ENSMUSG00000049115/ENSMUSG00000061740/ENSMUSG00000068122	Epas1/Azin2/Nnmt/Tgfb2/Agtr1a/Cyp2d22/Agtr2	7
BP	GO:0042401	cellular biogenic amine biosynthetic process	0.00771775	7/907	43/23062	0.00132911	0.0148894	0.0112787	ENSMUSG00000024140/ENSMUSG00000028789/ENSMUSG00000032271/ENSMUSG00000039239/ENSMUSG00000049115/ENSMUSG00000061740/ENSMUSG00000068122	Epas1/Azin2/Nnmt/Tgfb2/Agtr1a/Cyp2d22/Agtr2	7
BP	GO:0045823	positive regulation of heart contraction	0.00771775	7/907	43/23062	0.00132911	0.0148894	0.0112787	ENSMUSG00000015405/ENSMUSG00000020123/ENSMUSG00000026360/ENSMUSG00000035283/ENSMUSG00000038530/ENSMUSG00000039239/ENSMUSG00000050541	Ace2/Avpr1a/Rgs2/Adrb1/Rgs4/Tgfb2/Adra1b	7
BP	GO:0031346	positive regulation of cell projection organization	0.0341786	31/907	440/23062	0.00135209	0.0150979	0.0114365	ENSMUSG00000000753/ENSMUSG00000002985/ENSMUSG00000004655/ENSMUSG00000005672/ENSMUSG00000008734/ENSMUSG00000020389/ENSMUSG00000020902/ENSMUSG00000021994/ENSMUSG00000023328/ENSMUSG00000026360/ENSMUSG00000026640/ENSMUSG00000026822/ENSMUSG00000026872/ENSMUSG00000029291/ENSMUSG00000029581/ENSMUSG00000029765/ENSMUSG00000029838/ENSMUSG00000030110/ENSMUSG00000030123/ENSMUSG00000031980/ENSMUSG00000041329/…	Serpinf1/Apoe/Aqp1/Kit/Gprc5b/Cdkl3/Ntn1/Wnt5a/Ache/Rgs2/Plxna2/Lcn2/Zeb2/Rufy3/Fscn1/Plxna4/Ptn/Ret/Plxnd1/Agt/Atp1b2/Pik3r1/Fzd1/Fzd4/Robo2/Cntn1/Ntrk3/Cxcl12/Marcks/Rgma/Pcp4	31
BP	GO:0061053	somite development	0.0121279	11/907	96/23062	0.00137192	0.0152854	0.0115786	ENSMUSG00000000142/ENSMUSG00000014773/ENSMUSG00000015957/ENSMUSG00000021994/ENSMUSG00000026640/ENSMUSG00000026872/ENSMUSG00000027004/ENSMUSG00000027985/ENSMUSG00000036144/ENSMUSG00000039191/ENSMUSG00000048616	Axin2/Dll1/Wnt11/Wnt5a/Plxna2/Zeb2/Frzb/Lef1/Meox2/Rbpj/Nog	11
BP	GO:0003180	aortic valve morphogenesis	0.00551268	5/907	22/23062	0.00140175	0.0154131	0.0116754	ENSMUSG00000035799/ENSMUSG00000036867/ENSMUSG00000040289/ENSMUSG00000052516/ENSMUSG00000056427	Twist1/Smad6/Hey1/Robo2/Slit3	5
BP	GO:0010743	regulation of macrophage derived foam cell differentiation	0.00551268	5/907	22/23062	0.00140175	0.0154131	0.0116754	ENSMUSG00000000440/ENSMUSG00000002944/ENSMUSG00000015568/ENSMUSG00000022878/ENSMUSG00000024030	Pparg/Cd36/Lpl/Adipoq/Abcg1	5
BP	GO:0010885	regulation of cholesterol storage	0.00551268	5/907	22/23062	0.00140175	0.0154131	0.0116754	ENSMUSG00000000440/ENSMUSG00000002944/ENSMUSG00000015568/ENSMUSG00000031725/ENSMUSG00000057074	Pparg/Cd36/Lpl/Ces1f/Ces1g	5
BP	GO:0060080	inhibitory postsynaptic potential	0.00551268	5/907	22/23062	0.00140175	0.0154131	0.0116754	ENSMUSG00000022935/ENSMUSG00000031302/ENSMUSG00000035283/ENSMUSG00000057880/ENSMUSG00000066607	Grik1/Nlgn3/Adrb1/Abat/Insyn1	5
BP	GO:0071404	cellular response to low-density lipoprotein particle stimulus	0.00551268	5/907	22/23062	0.00140175	0.0154131	0.0116754	ENSMUSG00000000440/ENSMUSG00000002944/ENSMUSG00000015568/ENSMUSG00000031725/ENSMUSG00000057074	Pparg/Cd36/Lpl/Ces1f/Ces1g	5
BP	GO:1900746	regulation of vascular endothelial growth factor signaling pathway	0.00551268	5/907	22/23062	0.00140175	0.0154131	0.0116754	ENSMUSG00000014773/ENSMUSG00000019929/ENSMUSG00000022114/ENSMUSG00000029669/ENSMUSG00000046318	Dll1/Dcn/Spry2/Tspan12/Ccbe1	5
BP	GO:0014909	smooth muscle cell migration	0.0132304	12/907	111/23062	0.0014121	0.0154931	0.0117359	ENSMUSG00000000440/ENSMUSG00000020542/ENSMUSG00000022878/ENSMUSG00000027200/ENSMUSG00000027750/ENSMUSG00000028001/ENSMUSG00000028341/ENSMUSG00000029167/ENSMUSG00000031980/ENSMUSG00000035954/ENSMUSG00000037362/ENSMUSG00000049044	Pparg/Myocd/Adipoq/Sema6d/Postn/Fga/Nr4a3/Ppargc1a/Agt/Dock4/Ccn3/Rapgef4	12
BP	GO:0099173	postsynapse organization	0.0198456	18/907	207/23062	0.00143263	0.0156842	0.0118806	ENSMUSG00000002985/ENSMUSG00000004843/ENSMUSG00000021994/ENSMUSG00000022623/ENSMUSG00000025656/ENSMUSG00000029838/ENSMUSG00000031214/ENSMUSG00000031302/ENSMUSG00000031626/ENSMUSG00000032076/ENSMUSG00000033389/ENSMUSG00000034730/ENSMUSG00000038608/ENSMUSG00000042873/ENSMUSG00000049044/ENSMUSG00000049551/ENSMUSG00000059146/ENSMUSG00000069662	Apoe/Chmp2b/Wnt5a/Shank3/Arhgef9/Ptn/Ophn1/Nlgn3/Sorbs2/Cadm1/Arhgap44/Adgrb1/Dock10/Lhfpl4/Rapgef4/Fzd9/Ntrk3/Marcks	18
BP	GO:0061572	actin filament bundle organization	0.0176406	16/907	174/23062	0.00144823	0.0158206	0.011984	ENSMUSG00000014778/ENSMUSG00000015957/ENSMUSG00000018126/ENSMUSG00000018909/ENSMUSG00000020120/ENSMUSG00000022018/ENSMUSG00000022623/ENSMUSG00000026697/ENSMUSG00000029581/ENSMUSG00000029675/ENSMUSG00000035407/ENSMUSG00000035773/ENSMUSG00000041417/ENSMUSG00000054728/ENSMUSG00000063810/ENSMUSG00000069662	Fhod1/Wnt11/Baiap2l2/Arrb1/Plek/Rgcc/Shank3/Myoc/Fscn1/Eln/Kank4/Kiss1r/Pik3r1/Phactr1/Alms1/Marcks	16
BP	GO:1903844	regulation of cellular response to transforming growth factor beta stimulus	0.0154355	14/907	142/23062	0.00145219	0.0158295	0.0119908	ENSMUSG00000000440/ENSMUSG00000020542/ENSMUSG00000021388/ENSMUSG00000022114/ENSMUSG00000024232/ENSMUSG00000026872/ENSMUSG00000027358/ENSMUSG00000036867/ENSMUSG00000037664/ENSMUSG00000039646/ENSMUSG00000039910/ENSMUSG00000042834/ENSMUSG00000047146/ENSMUSG00000049907	Pparg/Myocd/Aspn/Spry2/Bambi/Zeb2/Bmp2/Smad6/Cdkn1c/Vasn/Cited2/Nrep/Tet1/Rasl11b	14
BP	GO:0070371	ERK1 and ERK2 cascade	0.0286659	26/907	349/23062	0.00147533	0.0159423	0.0120762	ENSMUSG00000002944/ENSMUSG00000002985/ENSMUSG00000006386/ENSMUSG00000015405/ENSMUSG00000018909/ENSMUSG00000018927/ENSMUSG00000019122/ENSMUSG00000021732/ENSMUSG00000022114/ENSMUSG00000022878/ENSMUSG00000024164/ENSMUSG00000024427/ENSMUSG00000027358/ENSMUSG00000027995/ENSMUSG00000028001/ENSMUSG00000029231/ENSMUSG00000031451/ENSMUSG00000031530/ENSMUSG00000031616/ENSMUSG00000031980/ENSMUSG00000038065/…	Kit/Atp1a2/Myocd/Rgs2/Adrb1/Dock4/Gper1/Abat/Calcrl	26
BP	GO:0006940	regulation of smooth muscle contraction	0.00992282	9/907	69/23062	0.00147765	0.0159423	0.0120762	ENSMUSG00000005672/ENSMUSG00000007097/ENSMUSG00000020542/ENSMUSG00000026360/ENSMUSG00000035283/ENSMUSG00000035954/ENSMUSG00000053647/ENSMUSG00000057880/ENSMUSG00000059588	Lpl/Ncoa1/Snai2/Postn/Gas6/Bckdhb/Dpyd/Pdk2/Mn1	9
BP	GO:0007584	response to nutrient	0.00992282	9/907	69/23062	0.00147765	0.0159423	0.0120762	ENSMUSG00000015568/ENSMUSG00000020647/ENSMUSG00000022676/ENSMUSG00000027750/ENSMUSG00000031451/ENSMUSG00000032263/ENSMUSG00000033308/ENSMUSG00000038967/ENSMUSG00000070576	Pparg/Acvr1b/Gdf9/Bmp2/Rbpms/Smad6/Tgfb2/Nog/Grem1	9
BP	GO:0060389	pathway-restricted SMAD protein phosphorylation	0.00992282	9/907	69/23062	0.00147765	0.0159423	0.0120762	ENSMUSG00000000440/ENSMUSG00000000532/ENSMUSG00000018238/ENSMUSG00000027358/ENSMUSG00000031586/ENSMUSG00000036867/ENSMUSG00000039239/ENSMUSG00000048616/ENSMUSG00000074934	Wnt2/Ascl1/Fgf10/Fgf7/Rbpj/Fgfr3/Klf2/Thra	9
BP	GO:0060428	lung epithelium development	0.00882029	8/907	56/23062	0.00147836	0.0159423	0.0120762	ENSMUSG00000010797/ENSMUSG00000020052/ENSMUSG00000021732/ENSMUSG00000027208/ENSMUSG00000039191/ENSMUSG00000054252/ENSMUSG00000055148/ENSMUSG00000058756	Cd36/Apoe/Tek/Ace2/Arrb1/Ccl6/Ccl9/Fgf10/Spry2/Adipoq/C3/Spry4/Bmp2/Tlr2/Fga/Pdgfra/Gas6/Dusp4/Ednra/Agt/Mturn/Dusp10/Tbc1d10c/Gper1/Fgfr3/Cxcl12	8
BP	GO:0032102	negative regulation of response to external stimulus	0.0319735	29/907	405/23062	0.00149221	0.0160572	0.0121632	ENSMUSG00000000440/ENSMUSG00000000753/ENSMUSG00000002985/ENSMUSG00000021994/ENSMUSG00000022878/ENSMUSG00000025207/ENSMUSG00000027082/ENSMUSG00000027200/ENSMUSG00000028001/ENSMUSG00000029231/ENSMUSG00000031302/ENSMUSG00000032109/ENSMUSG00000032238/ENSMUSG00000032340/ENSMUSG00000033107/ENSMUSG00000033902/ENSMUSG00000037362/ENSMUSG00000039208/ENSMUSG00000039384/ENSMUSG00000039546/ENSMUSG00000039579/…	Pparg/Serpinf1/Apoe/Wnt5a/Adipoq/Sema4g/Tfpi/Sema6d/Fga/Pdgfra/Nlgn3/Nlrx1/Rora/Neo1/Rnf125/Mapkbp1/Ccn3/Metrnl/Dusp10/Ajap1/Grin3a/Rtn4rl1/Robo2/Gper1/Spink5/Abat/Calcrl/Rgma/Grem1	29
BP	GO:0042593	glucose homeostasis	0.0253583	23/907	295/23062	0.00150159	0.0161236	0.0122136	ENSMUSG00000000440/ENSMUSG00000002944/ENSMUSG00000008734/ENSMUSG00000015968/ENSMUSG00000018566/ENSMUSG00000018909/ENSMUSG00000022878/ENSMUSG00000024030/ENSMUSG00000024913/ENSMUSG00000030087/ENSMUSG00000031451/ENSMUSG00000034957/ENSMUSG00000035828/ENSMUSG00000038967/ENSMUSG00000041417/ENSMUSG00000046447/ENSMUSG00000050541/ENSMUSG00000050556/ENSMUSG00000053647/ENSMUSG00000054459/ENSMUSG00000063810/…	Pparg/Cd36/Gprc5b/Cacna1d/Slc2a4/Arrb1/Adipoq/Abcg1/Lrp5/Klf15/Gas6/Cebpa/Pim3/Pdk2/Pik3r1/Camk2n1/Adra1b/Kcnb1/Gper1/Vsnl1/Alms1/Cry2/Gpr27	23
BP	GO:0014896	muscle hypertrophy	0.0132304	12/907	112/23062	0.00152623	0.0162312	0.012295	ENSMUSG00000000440/ENSMUSG00000020542/ENSMUSG00000026360/ENSMUSG00000026697/ENSMUSG00000028341/ENSMUSG00000030087/ENSMUSG00000031626/ENSMUSG00000031980/ENSMUSG00000035283/ENSMUSG00000038530/ENSMUSG00000050541/ENSMUSG00000068122	Pparg/Abcb11/Nr4a3/Ppargc1a/Twist1/Irs2/Abcd2	12
BP	GO:0009880	embryonic pattern specification	0.0110254	10/907	83/23062	0.00152563	0.0162312	0.012295	ENSMUSG00000014773/ENSMUSG00000021732/ENSMUSG00000021994/ENSMUSG00000030513/ENSMUSG00000031217/ENSMUSG00000031616/ENSMUSG00000036144/ENSMUSG00000036867/ENSMUSG00000048616/ENSMUSG00000066687	Pparg/Myocd/Rgs2/Myoc/Nr4a3/Klf15/Sorbs2/Agt/Adrb1/Rgs4/Adra1b/Agtr2	10
BP	GO:0034109	homotypic cell-cell adhesion	0.0110254	10/907	83/23062	0.00152563	0.0162312	0.012295	ENSMUSG00000020120/ENSMUSG00000024053/ENSMUSG00000026365/ENSMUSG00000028001/ENSMUSG00000028517/ENSMUSG00000028909/ENSMUSG00000029231/ENSMUSG00000031849/ENSMUSG00000057880/ENSMUSG00000069601	Dll1/Fgf10/Wnt5a/Pcsk6/Efnb1/Ednra/Meox2/Smad6/Nog/Zbtb16	10
BP	GO:1904888	cranial skeletal system development	0.0110254	10/907	83/23062	0.00152563	0.0162312	0.012295	ENSMUSG00000014603/ENSMUSG00000014704/ENSMUSG00000029231/ENSMUSG00000031616/ENSMUSG00000031737/ENSMUSG00000035799/ENSMUSG00000038591/ENSMUSG00000039239/ENSMUSG00000048616/ENSMUSG00000059049	Plek/Emilin2/Cfh/Fga/Plpp3/Ptpru/Pdgfra/Comp/Abat/Ank3	10
BP	GO:0046320	regulation of fatty acid oxidation	0.00771775	7/907	44/23062	0.00152772	0.0162312	0.012295	ENSMUSG00000000440/ENSMUSG00000027048/ENSMUSG00000028341/ENSMUSG00000029167/ENSMUSG00000035799/ENSMUSG00000038894/ENSMUSG00000055782	Alx3/Hoxa2/Pdgfra/Ednra/Irx5/Twist1/Colec10/Tgfb2/Nog/Frem1	7
BP	GO:0051146	striated muscle cell differentiation	0.0275634	25/907	332/23062	0.00155617	0.0164353	0.0124496	ENSMUSG00000014773/ENSMUSG00000019848/ENSMUSG00000020542/ENSMUSG00000026360/ENSMUSG00000027358/ENSMUSG00000029231/ENSMUSG00000031626/ENSMUSG00000031698/ENSMUSG00000031980/ENSMUSG00000032340/ENSMUSG00000033453/ENSMUSG00000034730/ENSMUSG00000035283/ENSMUSG00000036766/ENSMUSG00000037362/ENSMUSG00000038112/ENSMUSG00000038530/ENSMUSG00000039191/ENSMUSG00000048450/ENSMUSG00000050541/ENSMUSG00000061353/…	Dll1/Popdc3/Myocd/Rgs2/Bmp2/Pdgfra/Sorbs2/Mylk3/Agt/Neo1/Adamts15/Adgrb1/Adrb1/Dner/Ccn3/AW551984/Rgs4/Rbpj/Msx1/Adra1b/Cxcl12/Cyp26b1/Ankrd23/Agtr2/Grem1	25
BP	GO:0001838	embryonic epithelial tube formation	0.016538	15/907	159/23062	0.00155998	0.0164353	0.0124496	ENSMUSG00000016028/ENSMUSG00000021994/ENSMUSG00000022623/ENSMUSG00000024176/ENSMUSG00000026872/ENSMUSG00000029381/ENSMUSG00000030110/ENSMUSG00000030323/ENSMUSG00000035799/ENSMUSG00000039239/ENSMUSG00000039910/ENSMUSG00000044674/ENSMUSG00000048616/ENSMUSG00000070509/ENSMUSG00000074934	Celsr1/Wnt5a/Shank3/Sox8/Zeb2/Shroom3/Ret/Ift122/Twist1/Tgfb2/Cited2/Fzd1/Nog/Rgma/Grem1	15
BP	GO:0002687	positive regulation of leukocyte migration	0.016538	15/907	159/23062	0.00155998	0.0164353	0.0124496	ENSMUSG00000009281/ENSMUSG00000016024/ENSMUSG00000019326/ENSMUSG00000019966/ENSMUSG00000021994/ENSMUSG00000026072/ENSMUSG00000027995/ENSMUSG00000029838/ENSMUSG00000031380/ENSMUSG00000031451/ENSMUSG00000031616/ENSMUSG00000041417/ENSMUSG00000052085/ENSMUSG00000053062/ENSMUSG00000061353	Rarres2/Lbp/Aoc3/Kitl/Wnt5a/Il1r1/Tlr2/Ptn/Vegfd/Gas6/Ednra/Pik3r1/Dock8/Jam2/Cxcl12	15
BP	GO:0035270	endocrine system development	0.0154355	14/907	143/23062	0.00155296	0.0164353	0.0124496	ENSMUSG00000014773/ENSMUSG00000020052/ENSMUSG00000021732/ENSMUSG00000021994/ENSMUSG00000022037/ENSMUSG00000027358/ENSMUSG00000029231/ENSMUSG00000031616/ENSMUSG00000037664/ENSMUSG00000039191/ENSMUSG00000039910/ENSMUSG00000048616/ENSMUSG00000058756/ENSMUSG00000079560	Dll1/Ascl1/Fgf10/Wnt5a/Clu/Bmp2/Pdgfra/Ednra/Cdkn1c/Rbpj/Cited2/Nog/Thra/Hoxa3	14
BP	GO:0033500	carbohydrate homeostasis	0.0253583	23/907	296/23062	0.0015693	0.016499	0.0124978	ENSMUSG00000000440/ENSMUSG00000002944/ENSMUSG00000008734/ENSMUSG00000015968/ENSMUSG00000018566/ENSMUSG00000018909/ENSMUSG00000022878/ENSMUSG00000024030/ENSMUSG00000024913/ENSMUSG00000030087/ENSMUSG00000031451/ENSMUSG00000034957/ENSMUSG00000035828/ENSMUSG00000038967/ENSMUSG00000041417/ENSMUSG00000046447/ENSMUSG00000050541/ENSMUSG00000050556/ENSMUSG00000053647/ENSMUSG00000054459/ENSMUSG00000063810/…	Pparg/Cd36/Gprc5b/Cacna1d/Slc2a4/Arrb1/Adipoq/Abcg1/Lrp5/Klf15/Gas6/Cebpa/Pim3/Pdk2/Pik3r1/Camk2n1/Adra1b/Kcnb1/Gper1/Vsnl1/Alms1/Cry2/Gpr27	23
BP	GO:0043087	regulation of GTPase activity	0.0286659	26/907	351/23062	0.00159865	0.0167725	0.0127051	ENSMUSG00000009621/ENSMUSG00000015957/ENSMUSG00000018909/ENSMUSG00000018927/ENSMUSG00000019122/ENSMUSG00000021676/ENSMUSG00000021994/ENSMUSG00000022114/ENSMUSG00000025422/ENSMUSG00000026482/ENSMUSG00000026640/ENSMUSG00000029765/ENSMUSG00000030123/ENSMUSG00000031748/ENSMUSG00000032356/ENSMUSG00000033389/ENSMUSG00000035283/ENSMUSG00000038530/ENSMUSG00000038608/ENSMUSG00000038665/ENSMUSG00000040247/…	Vav2/Wnt11/Arrb1/Ccl6/Ccl9/Iqgap2/Wnt5a/Spry2/Agap2/Rgl1/Plxna2/Plxna4/Plxnd1/Gnao1/Rasgrf1/Arhgap44/Adrb1/Rgs4/Dock10/Dgki/Tbc1d10c/Rapgef4/Dock8/Arhgap24/Ntrk3/Rgma	26
BP	GO:0050772	positive regulation of axonogenesis	0.0121279	11/907	98/23062	0.00162395	0.0168971	0.0127994	ENSMUSG00000002985/ENSMUSG00000020902/ENSMUSG00000023328/ENSMUSG00000026640/ENSMUSG00000026872/ENSMUSG00000029291/ENSMUSG00000029765/ENSMUSG00000030123/ENSMUSG00000052516/ENSMUSG00000059146/ENSMUSG00000061353	Axin2/Wnt11/Wnt5a/Bmp2/Rbpj/Robo2	11
BP	GO:0060914	heart formation	0.00661521	6/907	33/23062	0.00162198	0.0168971	0.0127994	ENSMUSG00000000142/ENSMUSG00000015957/ENSMUSG00000021994/ENSMUSG00000027358/ENSMUSG00000039191/ENSMUSG00000052516	Snai2/Frzb/Ctsk/Tgfb2/Nog/Grem1	6
BP	GO:0061037	negative regulation of cartilage development	0.00661521	6/907	33/23062	0.00162198	0.0168971	0.0127994	ENSMUSG00000022676/ENSMUSG00000027004/ENSMUSG00000028111/ENSMUSG00000039239/ENSMUSG00000048616/ENSMUSG00000074934	Sfrp4/Rgs2/Slc43a2/Rgs4/Abat/Agtr2	6
BP	GO:1903792	negative regulation of anion transport	0.00661521	6/907	33/23062	0.00162198	0.0168971	0.0127994	ENSMUSG00000021319/ENSMUSG00000026360/ENSMUSG00000038178/ENSMUSG00000038530/ENSMUSG00000057880/ENSMUSG00000068122	Apoe/Ntn1/Ache/Plxna2/Zeb2/Rufy3/Plxna4/Plxnd1/Robo2/Ntrk3/Cxcl12	6
BP	GO:0002027	regulation of heart rate	0.0132304	12/907	113/23062	0.00164786	0.0170754	0.0129345	ENSMUSG00000015968/ENSMUSG00000020123/ENSMUSG00000024140/ENSMUSG00000028051/ENSMUSG00000031616/ENSMUSG00000031737/ENSMUSG00000031980/ENSMUSG00000035283/ENSMUSG00000038530/ENSMUSG00000041417/ENSMUSG00000050541/ENSMUSG00000068122	Cacna1d/Avpr1a/Epas1/Hcn3/Ednra/Irx5/Agt/Adrb1/Rgs4/Pik3r1/Adra1b/Agtr2	12
BP	GO:0060606	tube closure	0.0132304	12/907	113/23062	0.00164786	0.0170754	0.0129345	ENSMUSG00000016028/ENSMUSG00000021732/ENSMUSG00000021994/ENSMUSG00000026872/ENSMUSG00000029381/ENSMUSG00000030323/ENSMUSG00000035799/ENSMUSG00000039239/ENSMUSG00000039910/ENSMUSG00000044674/ENSMUSG00000048616/ENSMUSG00000070509	Celsr1/Fgf10/Wnt5a/Zeb2/Shroom3/Ift122/Twist1/Tgfb2/Cited2/Fzd1/Nog/Rgma	12
BP	GO:0007613	memory	0.016538	15/907	160/23062	0.00166037	0.0171345	0.0129793	ENSMUSG00000000753/ENSMUSG00000002985/ENSMUSG00000018566/ENSMUSG00000020431/ENSMUSG00000022623/ENSMUSG00000023411/ENSMUSG00000026822/ENSMUSG00000028351/ENSMUSG00000029838/ENSMUSG00000035283/ENSMUSG00000038128/ENSMUSG00000041552/ENSMUSG00000046447/ENSMUSG00000048616/ENSMUSG00000061718	Serpinf1/Apoe/Slc2a4/Adcy1/Shank3/Nfatc4/Lcn2/Brinp1/Ptn/Adrb1/Camk4/Ptchd1/Camk2n1/Nog/Ppp1r1b	15
BP	GO:0010634	positive regulation of epithelial cell migration	0.016538	15/907	160/23062	0.00166037	0.0171345	0.0129793	ENSMUSG00000004655/ENSMUSG00000006386/ENSMUSG00000021732/ENSMUSG00000021994/ENSMUSG00000022676/ENSMUSG00000026822/ENSMUSG00000027208/ENSMUSG00000028434/ENSMUSG00000028517/ENSMUSG00000031253/ENSMUSG00000031980/ENSMUSG00000037621/ENSMUSG00000038894/ENSMUSG00000039239/ENSMUSG00000046318	Aqp1/Tek/Fgf10/Wnt5a/Snai2/Lcn2/Fgf7/Epb41l4b/Plpp3/Srpx2/Agt/Atoh8/Irs2/Tgfb2/Ccbe1	15
BP	GO:0070374	positive regulation of ERK1 and ERK2 cascade	0.0209482	19/907	227/23062	0.00167396	0.0172393	0.0130587	ENSMUSG00000002944/ENSMUSG00000002985/ENSMUSG00000006386/ENSMUSG00000018909/ENSMUSG00000018927/ENSMUSG00000019122/ENSMUSG00000021732/ENSMUSG00000022114/ENSMUSG00000024164/ENSMUSG00000027358/ENSMUSG00000027995/ENSMUSG00000028001/ENSMUSG00000029231/ENSMUSG00000031451/ENSMUSG00000031616/ENSMUSG00000038065/ENSMUSG00000053647/ENSMUSG00000054252/ENSMUSG00000061353	Cd36/Apoe/Tek/Arrb1/Ccl6/Ccl9/Fgf10/Spry2/C3/Bmp2/Tlr2/Fga/Pdgfra/Gas6/Ednra/Mturn/Gper1/Fgfr3/Cxcl12	19
BP	GO:0055088	lipid homeostasis	0.0176406	16/907	177/23062	0.00172924	0.017573	0.0133114	ENSMUSG00000002289/ENSMUSG00000002985/ENSMUSG00000015568/ENSMUSG00000022040/ENSMUSG00000023912/ENSMUSG00000024030/ENSMUSG00000024913/ENSMUSG00000027048/ENSMUSG00000028158/ENSMUSG00000031725/ENSMUSG00000032238/ENSMUSG00000034957/ENSMUSG00000035283/ENSMUSG00000057074/ENSMUSG00000062515/ENSMUSG00000063810	Phkg1/Pygb/Adrb1/Adra1b/Ppp1r3c	16
BP	GO:0005980	glycogen catabolic process	0.00551268	5/907	23/23062	0.00173371	0.017573	0.0133114	ENSMUSG00000025537/ENSMUSG00000033059/ENSMUSG00000035283/ENSMUSG00000050541/ENSMUSG00000067279	Cacnb4/Grik1/Apba1/Sv2a/Abat	5
BP	GO:0015812	gamma-aminobutyric acid transport	0.00551268	5/907	23/23062	0.00173371	0.017573	0.0133114	ENSMUSG00000017412/ENSMUSG00000022935/ENSMUSG00000024897/ENSMUSG00000038486/ENSMUSG00000057880	Wnt5a/Fscn1/Ophn1/Lama1/Camsap3	5
BP	GO:0035089	establishment of apical/basal cell polarity	0.00551268	5/907	23/23062	0.00173371	0.017573	0.0133114	ENSMUSG00000021994/ENSMUSG00000029581/ENSMUSG00000031214/ENSMUSG00000032796/ENSMUSG00000044433	Ecrg4/Agt/Agtr1a/Agtr2/Cry2	5
BP	GO:0035930	corticosteroid hormone secretion	0.00551268	5/907	23/23062	0.00173371	0.017573	0.0133114	ENSMUSG00000026051/ENSMUSG00000031980/ENSMUSG00000049115/ENSMUSG00000068122/ENSMUSG00000068742	Dll1/Ascl1/Jag1/Rbpj	5
BP	GO:0048505	regulation of timing of cell differentiation	0.00441014	4/907	14/23062	0.00173427	0.017573	0.0133114	ENSMUSG00000014773/ENSMUSG00000020052/ENSMUSG00000027276/ENSMUSG00000039191	Kit/Myocd/Olfm2/Gper1	4
BP	GO:0051152	positive regulation of smooth muscle cell differentiation	0.00441014	4/907	14/23062	0.00173427	0.017573	0.0133114	ENSMUSG00000005672/ENSMUSG00000020542/ENSMUSG00000032172/ENSMUSG00000053647	Avpr1a/Ncoa1/Thra/Ppp1r1b	4
BP	GO:0060180	female mating behavior	0.00441014	4/907	14/23062	0.00173427	0.017573	0.0133114	ENSMUSG00000020123/ENSMUSG00000020647/ENSMUSG00000058756/ENSMUSG00000061718	Angptl4/Apoe/Lpl/Ephx2/Slc25a27/Abcg1/Lrp5/Abcb11/Mttp/Ces1f/Rora/Cebpa/Adrb1/Ces1g/Fabp4/Alms1	4
BP	GO:0010935	regulation of macrophage cytokine production	0.00771775	7/907	45/23062	0.0017487	0.0176482	0.0133684	ENSMUSG00000002944/ENSMUSG00000008734/ENSMUSG00000021994/ENSMUSG00000027995/ENSMUSG00000032109/ENSMUSG00000035799/ENSMUSG00000039239	Cd36/Gprc5b/Wnt5a/Tlr2/Nlrx1/Twist1/Tgfb2	7
BP	GO:0045940	positive regulation of steroid metabolic process	0.00771775	7/907	45/23062	0.0017487	0.0176482	0.0133684	ENSMUSG00000002985/ENSMUSG00000024030/ENSMUSG00000029167/ENSMUSG00000031725/ENSMUSG00000031980/ENSMUSG00000049115/ENSMUSG00000057074	Apoe/Abcg1/Ppargc1a/Ces1f/Agt/Agtr1a/Ces1g	7
CC	GO:0005891	voltage-gated calcium channel complex	0.0087146	8/918	42/22971	0.000222332	0.0177865	0.0162263	ENSMUSG00000015968/ENSMUSG00000017412/ENSMUSG00000020723/ENSMUSG00000020882/ENSMUSG00000021991/ENSMUSG00000024112/ENSMUSG00000033486/ENSMUSG00000049676	Cacna1d/Cacnb4/Cacng4/Cacnb1/Cacna2d3/Cacna1h/Catsper2/Catsperg1	8
BP	GO:0031345	negative regulation of cell projection organization	0.0198456	18/907	211/23062	0.00177401	0.0178658	0.0135332	ENSMUSG00000002985/ENSMUSG00000020389/ENSMUSG00000020902/ENSMUSG00000021994/ENSMUSG00000022114/ENSMUSG00000023411/ENSMUSG00000025207/ENSMUSG00000027200/ENSMUSG00000029005/ENSMUSG00000029291/ENSMUSG00000031302/ENSMUSG00000032340/ENSMUSG00000033389/ENSMUSG00000036264/ENSMUSG00000045287/ENSMUSG00000057315/ENSMUSG00000070509/ENSMUSG00000074505	Apoe/Cdkl3/Ntn1/Wnt5a/Spry2/Nfatc4/Sema4g/Sema6d/Draxin/Rufy3/Nlgn3/Neo1/Arhgap44/Fstl4/Rtn4rl1/Arhgap24/Rgma/Fat3	18
BP	GO:0050886	endocrine process	0.0132304	12/907	114/23062	0.00177735	0.0178658	0.0135332	ENSMUSG00000000440/ENSMUSG00000004655/ENSMUSG00000015405/ENSMUSG00000018238/ENSMUSG00000020123/ENSMUSG00000026051/ENSMUSG00000031980/ENSMUSG00000035283/ENSMUSG00000049115/ENSMUSG00000049791/ENSMUSG00000068122/ENSMUSG00000068742	Pparg/Aqp1/Ace2/Gdf9/Avpr1a/Ecrg4/Agt/Adrb1/Agtr1a/Fzd4/Agtr2/Cry2	12
BP	GO:0014014	negative regulation of gliogenesis	0.00882029	8/907	58/23062	0.00186209	0.0186061	0.014094	ENSMUSG00000020644/ENSMUSG00000021379/ENSMUSG00000029838/ENSMUSG00000039384/ENSMUSG00000048616/ENSMUSG00000049556/ENSMUSG00000054252/ENSMUSG00000059146	Id2/Id4/Ptn/Dusp10/Nog/Lingo1/Fgfr3/Ntrk3	8
BP	GO:0140353	lipid export from cell	0.00882029	8/907	58/23062	0.00186209	0.0186061	0.014094	ENSMUSG00000018238/ENSMUSG00000020623/ENSMUSG00000026051/ENSMUSG00000031980/ENSMUSG00000049115/ENSMUSG00000049791/ENSMUSG00000068122/ENSMUSG00000068742	Gdf9/Map2k6/Ecrg4/Agt/Agtr1a/Fzd4/Agtr2/Cry2	8
BP	GO:1905953	negative regulation of lipid localization	0.00882029	8/907	58/23062	0.00186209	0.0186061	0.014094	ENSMUSG00000000440/ENSMUSG00000002985/ENSMUSG00000024030/ENSMUSG00000031725/ENSMUSG00000038894/ENSMUSG00000057074/ENSMUSG00000068122/ENSMUSG00000068742	Pparg/Apoe/Abcg1/Ces1f/Irs2/Ces1g/Agtr2/Cry2	8
BP	GO:1904951	positive regulation of establishment of protein localization	0.0275634	25/907	337/23062	0.00190724	0.0189819	0.0143787	ENSMUSG00000000440/ENSMUSG00000006386/ENSMUSG00000014077/ENSMUSG00000015968/ENSMUSG00000018909/ENSMUSG00000020894/ENSMUSG00000024030/ENSMUSG00000027995/ENSMUSG00000028001/ENSMUSG00000029291/ENSMUSG00000031451/ENSMUSG00000035283/ENSMUSG00000038128/ENSMUSG00000038894/ENSMUSG00000039239/ENSMUSG00000041417/ENSMUSG00000046447/ENSMUSG00000049044/ENSMUSG00000050556/ENSMUSG00000053647/ENSMUSG00000054459/…	Pparg/Cd36/Apoe/Lpl/Ces1f/Ces1g	25
BP	GO:0055094	response to lipoprotein particle	0.00661521	6/907	34/23062	0.00190491	0.0189819	0.0143787	ENSMUSG00000000440/ENSMUSG00000002944/ENSMUSG00000002985/ENSMUSG00000015568/ENSMUSG00000031725/ENSMUSG00000057074	Pparg/Tek/Chp1/Cacna1d/Arrb1/Vamp2/Abcg1/Tlr2/Fga/Rufy3/Gas6/Adrb1/Camk4/Irs2/Tgfb2/Pik3r1/Camk2n1/Rapgef4/Kcnb1/Gper1/Vsnl1/Abat/Ank3/Gpr27/Efcab7	6
BP	GO:0014910	regulation of smooth muscle cell migration	0.0121279	11/907	100/23062	0.00191259	0.0189976	0.0143906	ENSMUSG00000000440/ENSMUSG00000020542/ENSMUSG00000022878/ENSMUSG00000027200/ENSMUSG00000027750/ENSMUSG00000028001/ENSMUSG00000028341/ENSMUSG00000029167/ENSMUSG00000031980/ENSMUSG00000035954/ENSMUSG00000049044	Pparg/Myocd/Adipoq/Sema6d/Postn/Fga/Nr4a3/Ppargc1a/Agt/Dock4/Rapgef4	11
MF	GO:0043394	proteoglycan binding	0.00993377	9/906	55/22557	0.000315584	0.0191379	0.0169419	ENSMUSG00000002985/ENSMUSG00000015568/ENSMUSG00000026365/ENSMUSG00000027386/ENSMUSG00000028111/ENSMUSG00000029838/ENSMUSG00000031849/ENSMUSG00000074852/ENSMUSG00000074934	Apoe/Lpl/Cfh/Fbln7/Ctsk/Ptn/Comp/Hpse2/Grem1	9
MF	GO:0005112	Notch binding	0.00662252	6/906	24/22557	0.000298408	0.0191379	0.0169419	ENSMUSG00000014773/ENSMUSG00000027276/ENSMUSG00000036766/ENSMUSG00000037362/ENSMUSG00000038072/ENSMUSG00000047793	Dll1/Jag1/Dner/Ccn3/Galnt11/Sned1	6
BP	GO:0034767	positive regulation of ion transmembrane transport	0.0198456	18/907	213/23062	0.00196893	0.0194838	0.0147588	ENSMUSG00000014077/ENSMUSG00000015405/ENSMUSG00000015968/ENSMUSG00000017412/ENSMUSG00000020009/ENSMUSG00000020723/ENSMUSG00000022623/ENSMUSG00000026822/ENSMUSG00000031302/ENSMUSG00000031425/ENSMUSG00000031616/ENSMUSG00000031980/ENSMUSG00000035283/ENSMUSG00000036570/ENSMUSG00000041329/ENSMUSG00000049115/ENSMUSG00000053647/ENSMUSG00000069601	Chp1/Ace2/Cacna1d/Cacnb4/Ifngr1/Cacng4/Shank3/Lcn2/Nlgn3/Plp1/Ednra/Agt/Adrb1/Fxyd1/Atp1b2/Agtr1a/Gper1/Ank3	18
BP	GO:0043405	regulation of MAP kinase activity	0.0187431	17/907	196/23062	0.00196927	0.0194838	0.0147588	ENSMUSG00000000440/ENSMUSG00000002985/ENSMUSG00000005672/ENSMUSG00000019966/ENSMUSG00000020623/ENSMUSG00000021994/ENSMUSG00000022114/ENSMUSG00000022878/ENSMUSG00000024427/ENSMUSG00000026360/ENSMUSG00000026872/ENSMUSG00000027358/ENSMUSG00000031980/ENSMUSG00000033327/ENSMUSG00000039384/ENSMUSG00000049791/ENSMUSG00000059146	Pparg/Apoe/Kit/Kitl/Map2k6/Wnt5a/Spry2/Adipoq/Spry4/Rgs2/Zeb2/Bmp2/Agt/Tnxb/Dusp10/Fzd4/Ntrk3	17
BP	GO:0060415	muscle tissue morphogenesis	0.0110254	10/907	86/23062	0.00199893	0.0195491	0.0148083	ENSMUSG00000010797/ENSMUSG00000021994/ENSMUSG00000027358/ENSMUSG00000031616/ENSMUSG00000039191/ENSMUSG00000039239/ENSMUSG00000040289/ENSMUSG00000044674/ENSMUSG00000048616/ENSMUSG00000075254	Syn2/Vamp2/Cacna1h/Syt7/Syt13/Syt3/Rapgef4/Kcnb1/Syt9	10
BP	GO:0072078	nephron tubule morphogenesis	0.0110254	10/907	86/23062	0.00199893	0.0195491	0.0148083	ENSMUSG00000024176/ENSMUSG00000027358/ENSMUSG00000027840/ENSMUSG00000031980/ENSMUSG00000040289/ENSMUSG00000048616/ENSMUSG00000049115/ENSMUSG00000049538/ENSMUSG00000068122/ENSMUSG00000074934	Wnt2/Wnt5a/Bmp2/Ednra/Rbpj/Tgfb2/Hey1/Nog/Heg1	10
BP	GO:0017156	calcium-ion regulated exocytosis	0.00992282	9/907	72/23062	0.00199916	0.0195491	0.0148083	ENSMUSG00000009394/ENSMUSG00000020894/ENSMUSG00000024112/ENSMUSG00000024743/ENSMUSG00000027220/ENSMUSG00000030731/ENSMUSG00000049044/ENSMUSG00000050556/ENSMUSG00000062542	Pparg/Aqp1/Gdf9/Ecrg4/Agt/Agtr1a/Fzd4/Agtr2/Cry2	9
BP	GO:0055008	cardiac muscle tissue morphogenesis	0.00992282	9/907	72/23062	0.00199916	0.0195491	0.0148083	ENSMUSG00000010797/ENSMUSG00000021994/ENSMUSG00000027358/ENSMUSG00000031616/ENSMUSG00000039191/ENSMUSG00000039239/ENSMUSG00000040289/ENSMUSG00000048616/ENSMUSG00000075254	Pparg/Myocd/Adipoq/Nr4a3/Ppargc1a/Agt/Agtr1a/Gper1/Calcrl	9
BP	GO:0060986	endocrine hormone secretion	0.00992282	9/907	72/23062	0.00199916	0.0195491	0.0148083	ENSMUSG00000000440/ENSMUSG00000004655/ENSMUSG00000018238/ENSMUSG00000026051/ENSMUSG00000031980/ENSMUSG00000049115/ENSMUSG00000049791/ENSMUSG00000068122/ENSMUSG00000068742	Wnt2/Wnt5a/Bmp2/Ednra/Rbpj/Tgfb2/Hey1/Fzd1/Nog/Heg1	9
BP	GO:1904705	regulation of vascular associated smooth muscle cell proliferation	0.00992282	9/907	72/23062	0.00199916	0.0195491	0.0148083	ENSMUSG00000000440/ENSMUSG00000020542/ENSMUSG00000022878/ENSMUSG00000028341/ENSMUSG00000029167/ENSMUSG00000031980/ENSMUSG00000049115/ENSMUSG00000053647/ENSMUSG00000059588	Sox8/Bmp2/Wnt2b/Agt/Hey1/Nog/Agtr1a/Adamts16/Agtr2/Grem1	9
BP	GO:0072089	stem cell proliferation	0.0154355	14/907	147/23062	0.00201616	0.0196771	0.0149053	ENSMUSG00000000142/ENSMUSG00000015957/ENSMUSG00000019966/ENSMUSG00000020486/ENSMUSG00000021379/ENSMUSG00000021732/ENSMUSG00000021994/ENSMUSG00000022676/ENSMUSG00000027840/ENSMUSG00000034957/ENSMUSG00000038894/ENSMUSG00000039191/ENSMUSG00000046470/ENSMUSG00000079560	Axin2/Wnt11/Kitl/Septin4/Id4/Fgf10/Wnt5a/Snai2/Wnt2b/Cebpa/Irs2/Rbpj/Sox18/Hoxa3	14
BP	GO:0007188	adenylate cyclase-modulating G protein-coupled receptor signaling pathway	0.0209482	19/907	231/23062	0.00204412	0.0199113	0.0150827	ENSMUSG00000001240/ENSMUSG00000003228/ENSMUSG00000011171/ENSMUSG00000015968/ENSMUSG00000020431/ENSMUSG00000022206/ENSMUSG00000026360/ENSMUSG00000031616/ENSMUSG00000031748/ENSMUSG00000032492/ENSMUSG00000034730/ENSMUSG00000035283/ENSMUSG00000045569/ENSMUSG00000049044/ENSMUSG00000050541/ENSMUSG00000053647/ENSMUSG00000059588/ENSMUSG00000074794/ENSMUSG00000110195	Ramp2/Grk5/Vipr2/Cacna1d/Adcy1/Npr3/Rgs2/Ednra/Gnao1/Pth1r/Adgrb1/Adrb1/Mc2r/Rapgef4/Adra1b/Gper1/Calcrl/Arrdc3/Pde2a	19
BP	GO:1904035	regulation of epithelial cell apoptotic process	0.0132304	12/907	116/23062	0.00206144	0.0200413	0.0151812	ENSMUSG00000001240/ENSMUSG00000002289/ENSMUSG00000006386/ENSMUSG00000015957/ENSMUSG00000021319/ENSMUSG00000022018/ENSMUSG00000025422/ENSMUSG00000028001/ENSMUSG00000029167/ENSMUSG00000031451/ENSMUSG00000053647/ENSMUSG00000063810	Ramp2/Angptl4/Tek/Wnt11/Sfrp4/Rgcc/Agap2/Fga/Ppargc1a/Gas6/Gper1/Alms1	12
BP	GO:1903793	positive regulation of anion transport	0.00882029	8/907	59/23062	0.00208131	0.0201956	0.015298	ENSMUSG00000015405/ENSMUSG00000020123/ENSMUSG00000020623/ENSMUSG00000022935/ENSMUSG00000027048/ENSMUSG00000031980/ENSMUSG00000036570/ENSMUSG00000057880	Ace2/Avpr1a/Map2k6/Grik1/Abcb11/Agt/Fxyd1/Abat	8
BP	GO:0015833	peptide transport	0.0264609	24/907	321/23062	0.00209868	0.0203249	0.015396	ENSMUSG00000000440/ENSMUSG00000004655/ENSMUSG00000008540/ENSMUSG00000015968/ENSMUSG00000018909/ENSMUSG00000024030/ENSMUSG00000024743/ENSMUSG00000024913/ENSMUSG00000026051/ENSMUSG00000028001/ENSMUSG00000029408/ENSMUSG00000031980/ENSMUSG00000033965/ENSMUSG00000035828/ENSMUSG00000037362/ENSMUSG00000038894/ENSMUSG00000046447/ENSMUSG00000049044/ENSMUSG00000050556/ENSMUSG00000053647/ENSMUSG00000054459/…	Pparg/Aqp1/Mgst1/Cacna1d/Arrb1/Abcg1/Syt7/Lrp5/Ecrg4/Fga/Abcb9/Agt/Slc16a2/Pim3/Ccn3/Irs2/Camk2n1/Rapgef4/Kcnb1/Gper1/Vsnl1/Abat/Syt9/Gpr27	24
BP	GO:0022898	regulation of transmembrane transporter activity	0.0253583	23/907	303/23062	0.00212058	0.0203414	0.0154085	ENSMUSG00000007097/ENSMUSG00000014077/ENSMUSG00000015405/ENSMUSG00000015968/ENSMUSG00000017412/ENSMUSG00000020009/ENSMUSG00000020723/ENSMUSG00000020882/ENSMUSG00000020894/ENSMUSG00000022619/ENSMUSG00000022623/ENSMUSG00000028051/ENSMUSG00000029167/ENSMUSG00000031302/ENSMUSG00000031616/ENSMUSG00000032356/ENSMUSG00000035283/ENSMUSG00000035799/ENSMUSG00000036570/ENSMUSG00000041329/ENSMUSG00000042807/…	Phkg1/Pygb/Adrb1/Adra1b/Ppp1r3c	23
BP	GO:0009251	glucan catabolic process	0.00551268	5/907	24/23062	0.00211982	0.0203414	0.0154085	ENSMUSG00000025537/ENSMUSG00000033059/ENSMUSG00000035283/ENSMUSG00000050541/ENSMUSG00000067279	Pparg/Cd36/Lpl/Ces1f/Ces1g	5
BP	GO:0010878	cholesterol storage	0.00551268	5/907	24/23062	0.00211982	0.0203414	0.0154085	ENSMUSG00000000440/ENSMUSG00000002944/ENSMUSG00000015568/ENSMUSG00000031725/ENSMUSG00000057074	Phkg1/Pygb/Adrb1/Adra1b/Ppp1r3c	5
BP	GO:0044247	cellular polysaccharide catabolic process	0.00551268	5/907	24/23062	0.00211982	0.0203414	0.0154085	ENSMUSG00000025537/ENSMUSG00000033059/ENSMUSG00000035283/ENSMUSG00000050541/ENSMUSG00000067279	Dll1/Dcn/Spry2/Tspan12/Ccbe1	5
BP	GO:1902547	regulation of cellular response to vascular endothelial growth factor stimulus	0.00551268	5/907	24/23062	0.00211982	0.0203414	0.0154085	ENSMUSG00000014773/ENSMUSG00000019929/ENSMUSG00000022114/ENSMUSG00000029669/ENSMUSG00000046318	Atp1a2/Chp1/Ace2/Cacna1d/Cacnb4/Ifngr1/Cacng4/Cacnb1/Vamp2/Mapk8ip2/Shank3/Hcn3/Ppargc1a/Nlgn3/Ednra/Rasgrf1/Adrb1/Twist1/Fxyd1/Atp1b2/Hecw2/Gper1/Ank3	5
BP	GO:1904019	epithelial cell apoptotic process	0.0154355	14/907	148/23062	0.00214829	0.0205681	0.0155802	ENSMUSG00000001240/ENSMUSG00000002289/ENSMUSG00000006386/ENSMUSG00000015957/ENSMUSG00000021319/ENSMUSG00000022018/ENSMUSG00000025422/ENSMUSG00000027985/ENSMUSG00000028001/ENSMUSG00000029167/ENSMUSG00000031451/ENSMUSG00000031616/ENSMUSG00000053647/ENSMUSG00000063810	Ramp2/Angptl4/Tek/Wnt11/Sfrp4/Rgcc/Agap2/Lef1/Fga/Ppargc1a/Gas6/Ednra/Gper1/Alms1	14
BP	GO:0003209	cardiac atrium morphogenesis	0.00661521	6/907	35/23062	0.00222365	0.0211688	0.0160352	ENSMUSG00000010797/ENSMUSG00000021994/ENSMUSG00000027358/ENSMUSG00000039239/ENSMUSG00000048616/ENSMUSG00000075254	Wnt2/Wnt5a/Bmp2/Tgfb2/Nog/Heg1	6
BP	GO:0035116	embryonic hindlimb morphogenesis	0.00661521	6/907	35/23062	0.00222365	0.0211688	0.0160352	ENSMUSG00000000094/ENSMUSG00000014603/ENSMUSG00000035799/ENSMUSG00000037138/ENSMUSG00000048450/ENSMUSG00000066687	Tbx4/Alx3/Twist1/Aff3/Msx1/Zbtb16	6
BP	GO:1903959	regulation of anion transmembrane transport	0.00661521	6/907	35/23062	0.00222365	0.0211688	0.0160352	ENSMUSG00000015405/ENSMUSG00000026360/ENSMUSG00000031980/ENSMUSG00000036570/ENSMUSG00000038178/ENSMUSG00000038530	Ace2/Rgs2/Agt/Fxyd1/Slc43a2/Rgs4	6
BP	GO:0050714	positive regulation of protein secretion	0.016538	15/907	165/23062	0.00224688	0.0213496	0.0161722	ENSMUSG00000000440/ENSMUSG00000015968/ENSMUSG00000018909/ENSMUSG00000024030/ENSMUSG00000027995/ENSMUSG00000028001/ENSMUSG00000035283/ENSMUSG00000038894/ENSMUSG00000039239/ENSMUSG00000046447/ENSMUSG00000049044/ENSMUSG00000053647/ENSMUSG00000054459/ENSMUSG00000057880/ENSMUSG00000072875	Pparg/Cacna1d/Arrb1/Abcg1/Tlr2/Fga/Adrb1/Irs2/Tgfb2/Camk2n1/Rapgef4/Gper1/Vsnl1/Abat/Gpr27	15
BP	GO:0001941	postsynaptic membrane organization	0.00771775	7/907	47/23062	0.00226444	0.0213553	0.0161765	ENSMUSG00000002985/ENSMUSG00000022623/ENSMUSG00000029838/ENSMUSG00000031302/ENSMUSG00000031626/ENSMUSG00000042873/ENSMUSG00000049551	Apoe/Shank3/Ptn/Nlgn3/Sorbs2/Lhfpl4/Fzd9	7
BP	GO:0017158	regulation of calcium ion-dependent exocytosis	0.00771775	7/907	47/23062	0.00226444	0.0213553	0.0161765	ENSMUSG00000020894/ENSMUSG00000024112/ENSMUSG00000024743/ENSMUSG00000027220/ENSMUSG00000030731/ENSMUSG00000050556/ENSMUSG00000062542	Vamp2/Cacna1h/Syt7/Syt13/Syt3/Kcnb1/Syt9	7
BP	GO:0042417	dopamine metabolic process	0.00771775	7/907	47/23062	0.00226444	0.0213553	0.0161765	ENSMUSG00000024140/ENSMUSG00000024534/ENSMUSG00000039239/ENSMUSG00000049115/ENSMUSG00000057880/ENSMUSG00000061740/ENSMUSG00000068122	Epas1/Sncaip/Tgfb2/Agtr1a/Abat/Cyp2d22/Agtr2	7
BP	GO:1903524	positive regulation of blood circulation	0.00771775	7/907	47/23062	0.00226444	0.0213553	0.0161765	ENSMUSG00000015405/ENSMUSG00000020123/ENSMUSG00000026360/ENSMUSG00000035283/ENSMUSG00000038530/ENSMUSG00000039239/ENSMUSG00000050541	Ace2/Avpr1a/Rgs2/Adrb1/Rgs4/Tgfb2/Adra1b	7
BP	GO:0042693	muscle cell fate commitment	0.00441014	4/907	15/23062	0.00229183	0.0215731	0.0163415	ENSMUSG00000000093/ENSMUSG00000021732/ENSMUSG00000038112/ENSMUSG00000039191	Tbx2/Fgf10/AW551984/Rbpj	4
BP	GO:0015872	dopamine transport	0.00882029	8/907	60/23062	0.00232032	0.0217601	0.0164831	ENSMUSG00000024743/ENSMUSG00000027220/ENSMUSG00000028756/ENSMUSG00000030731/ENSMUSG00000057880/ENSMUSG00000061353/ENSMUSG00000062542/ENSMUSG00000090223	Syt7/Syt13/Pink1/Syt3/Abat/Cxcl12/Syt9/Pcp4	8
BP	GO:0035924	cellular response to vascular endothelial growth factor stimulus	0.00882029	8/907	60/23062	0.00232032	0.0217601	0.0164831	ENSMUSG00000001240/ENSMUSG00000014773/ENSMUSG00000019929/ENSMUSG00000022114/ENSMUSG00000029231/ENSMUSG00000029669/ENSMUSG00000031380/ENSMUSG00000046318	Ramp2/Dll1/Dcn/Spry2/Pdgfra/Tspan12/Vegfd/Ccbe1	8
BP	GO:0072088	nephron epithelium morphogenesis	0.0110254	10/907	88/23062	0.00237548	0.0222359	0.0168436	ENSMUSG00000024176/ENSMUSG00000027358/ENSMUSG00000027840/ENSMUSG00000031980/ENSMUSG00000040289/ENSMUSG00000048616/ENSMUSG00000049115/ENSMUSG00000049538/ENSMUSG00000068122/ENSMUSG00000074934	Sox8/Bmp2/Wnt2b/Agt/Hey1/Nog/Agtr1a/Adamts16/Agtr2/Grem1	10
BP	GO:0035282	segmentation	0.0132304	12/907	118/23062	0.00238164	0.0222522	0.0168559	ENSMUSG00000000142/ENSMUSG00000014704/ENSMUSG00000014773/ENSMUSG00000021994/ENSMUSG00000026640/ENSMUSG00000026872/ENSMUSG00000027985/ENSMUSG00000030513/ENSMUSG00000031616/ENSMUSG00000036144/ENSMUSG00000039191/ENSMUSG00000048616	Axin2/Hoxa2/Dll1/Wnt5a/Plxna2/Zeb2/Lef1/Pcsk6/Ednra/Meox2/Rbpj/Nog	12
BP	GO:0050708	regulation of protein secretion	0.0253583	23/907	306/23062	0.00240296	0.0224098	0.0169753	ENSMUSG00000000440/ENSMUSG00000002985/ENSMUSG00000015968/ENSMUSG00000018909/ENSMUSG00000024030/ENSMUSG00000024743/ENSMUSG00000024913/ENSMUSG00000027995/ENSMUSG00000028001/ENSMUSG00000032340/ENSMUSG00000035283/ENSMUSG00000035828/ENSMUSG00000037362/ENSMUSG00000038894/ENSMUSG00000039239/ENSMUSG00000046447/ENSMUSG00000049044/ENSMUSG00000050556/ENSMUSG00000053647/ENSMUSG00000054459/ENSMUSG00000057880/…	Pparg/Apoe/Cacna1d/Arrb1/Abcg1/Syt7/Lrp5/Tlr2/Fga/Neo1/Adrb1/Pim3/Ccn3/Irs2/Tgfb2/Camk2n1/Rapgef4/Kcnb1/Gper1/Vsnl1/Abat/Syt9/Gpr27	23
BP	GO:0007369	gastrulation	0.0176406	16/907	183/23062	0.00242952	0.0226156	0.0171312	ENSMUSG00000015957/ENSMUSG00000021994/ENSMUSG00000022878/ENSMUSG00000024913/ENSMUSG00000027985/ENSMUSG00000028341/ENSMUSG00000028517/ENSMUSG00000030004/ENSMUSG00000031530/ENSMUSG00000037621/ENSMUSG00000042821/ENSMUSG00000044548/ENSMUSG00000048078/ENSMUSG00000048616/ENSMUSG00000051262/ENSMUSG00000057103	Wnt11/Wnt5a/Adipoq/Lrp5/Lef1/Nr4a3/Plpp3/Nat8/Dusp4/Atoh8/Snai1/Dact1/Tenm4/Nog/Nat8f3/Nat8f1	16
BP	GO:1905475	regulation of protein localization to membrane	0.0187431	17/907	200/23062	0.00243697	0.0226432	0.0171521	ENSMUSG00000022623/ENSMUSG00000024247/ENSMUSG00000026344/ENSMUSG00000029838/ENSMUSG00000031626/ENSMUSG00000033389/ENSMUSG00000040715/ENSMUSG00000041417/ENSMUSG00000049044/ENSMUSG00000049551/ENSMUSG00000050556/ENSMUSG00000053647/ENSMUSG00000055493/ENSMUSG00000058571/ENSMUSG00000069601/ENSMUSG00000073791/ENSMUSG00000089774	Shank3/Pkdcc/Lypd1/Ptn/Sorbs2/Arhgap44/Rsc1a1/Pik3r1/Rapgef4/Fzd9/Kcnb1/Gper1/Epm2a/Gpc6/Ank3/Efcab7/Slc5a3	17
BP	GO:1901617	organic hydroxy compound biosynthetic process	0.0209482	19/907	235/23062	0.00248101	0.0230099	0.0174298	ENSMUSG00000002985/ENSMUSG00000020120/ENSMUSG00000021994/ENSMUSG00000022676/ENSMUSG00000024030/ENSMUSG00000024112/ENSMUSG00000024140/ENSMUSG00000026872/ENSMUSG00000027358/ENSMUSG00000031725/ENSMUSG00000032067/ENSMUSG00000032492/ENSMUSG00000039239/ENSMUSG00000042821/ENSMUSG00000049115/ENSMUSG00000053647/ENSMUSG00000057074/ENSMUSG00000061740/ENSMUSG00000068122	Apoe/Plek/Wnt5a/Snai2/Abcg1/Cacna1h/Epas1/Zeb2/Bmp2/Ces1f/Pts/Pth1r/Tgfb2/Snai1/Agtr1a/Gper1/Ces1g/Cyp2d22/Agtr2	19
BP	GO:0048511	rhythmic process	0.0253583	23/907	307/23062	0.0025039	0.0231795	0.0175583	ENSMUSG00000000440/ENSMUSG00000007872/ENSMUSG00000018238/ENSMUSG00000018909/ENSMUSG00000020431/ENSMUSG00000020644/ENSMUSG00000021379/ENSMUSG00000022012/ENSMUSG00000027832/ENSMUSG00000028158/ENSMUSG00000029167/ENSMUSG00000029231/ENSMUSG00000029838/ENSMUSG00000031302/ENSMUSG00000031980/ENSMUSG00000032238/ENSMUSG00000033308/ENSMUSG00000035283/ENSMUSG00000035799/ENSMUSG00000039579/ENSMUSG00000049791/…	Pparg/Id3/Gdf9/Arrb1/Adcy1/Id2/Id4/Enox1/Ptx3/Mttp/Ppargc1a/Pdgfra/Ptn/Nlgn3/Agt/Rora/Dpyd/Adrb1/Twist1/Grin3a/Fzd4/Ntrk3/Cry2	23
BP	GO:0007265	Ras protein signal transduction	0.0275634	25/907	344/23062	0.00251109	0.0232034	0.0175764	ENSMUSG00000002985/ENSMUSG00000016028/ENSMUSG00000018909/ENSMUSG00000019831/ENSMUSG00000019966/ENSMUSG00000020902/ENSMUSG00000021732/ENSMUSG00000022114/ENSMUSG00000024427/ENSMUSG00000026482/ENSMUSG00000026697/ENSMUSG00000031214/ENSMUSG00000031616/ENSMUSG00000032356/ENSMUSG00000033389/ENSMUSG00000035283/ENSMUSG00000037126/ENSMUSG00000038665/ENSMUSG00000039239/ENSMUSG00000042895/ENSMUSG00000049044/…	Apoe/Celsr1/Arrb1/Wasf1/Kitl/Ntn1/Fgf10/Spry2/Spry4/Rgl1/Myoc/Ophn1/Ednra/Rasgrf1/Arhgap44/Adrb1/Psd/Dgki/Tgfb2/Abra/Rapgef4/Agtr1a/Adra1b/Arhgap24/Heg1	25
BP	GO:0045778	positive regulation of ossification	0.00882029	8/907	61/23062	0.00258033	0.0234192	0.0177399	ENSMUSG00000021994/ENSMUSG00000022025/ENSMUSG00000024247/ENSMUSG00000027358/ENSMUSG00000029838/ENSMUSG00000049551/ENSMUSG00000054252/ENSMUSG00000066687	Wnt5a/Cnmd/Pkdcc/Bmp2/Ptn/Fzd9/Fgfr3/Zbtb16	8
BP	GO:0003401	axis elongation	0.00661521	6/907	36/23062	0.00258095	0.0234192	0.0177399	ENSMUSG00000015957/ENSMUSG00000021732/ENSMUSG00000021994/ENSMUSG00000022114/ENSMUSG00000031661/ENSMUSG00000051262	Wnt11/Fgf10/Wnt5a/Spry2/Nkd1/Nat8f3	6
BP	GO:0008045	motor neuron axon guidance	0.00661521	6/907	36/23062	0.00258095	0.0234192	0.0177399	ENSMUSG00000014704/ENSMUSG00000020902/ENSMUSG00000022636/ENSMUSG00000029765/ENSMUSG00000048616/ENSMUSG00000061353	Hoxa2/Ntn1/Alcam/Plxna4/Nog/Cxcl12	6
BP	GO:0048710	regulation of astrocyte differentiation	0.00661521	6/907	36/23062	0.00258095	0.0234192	0.0177399	ENSMUSG00000020644/ENSMUSG00000021379/ENSMUSG00000027358/ENSMUSG00000048616/ENSMUSG00000054252/ENSMUSG00000059146	Id2/Id4/Bmp2/Nog/Fgfr3/Ntrk3	6
BP	GO:0070542	response to fatty acid	0.00661521	6/907	36/23062	0.00258095	0.0234192	0.0177399	ENSMUSG00000002944/ENSMUSG00000007872/ENSMUSG00000015568/ENSMUSG00000023411/ENSMUSG00000027995/ENSMUSG00000086859	Cd36/Id3/Lpl/Nfatc4/Tlr2/Snhg20	6
BP	GO:0097242	amyloid-beta clearance	0.00661521	6/907	36/23062	0.00258095	0.0234192	0.0177399	ENSMUSG00000002944/ENSMUSG00000002985/ENSMUSG00000020009/ENSMUSG00000020542/ENSMUSG00000022037/ENSMUSG00000024164	Cd36/Apoe/Ifngr1/Myocd/Clu/C3	6
BP	GO:0035357	peroxisome proliferator activated receptor signaling pathway	0.00551268	5/907	25/23062	0.00256501	0.0234192	0.0177399	ENSMUSG00000000440/ENSMUSG00000020647/ENSMUSG00000027358/ENSMUSG00000035799/ENSMUSG00000039910	Pparg/Ncoa1/Bmp2/Twist1/Cited2	5
BP	GO:0061162	establishment of monopolar cell polarity	0.00551268	5/907	25/23062	0.00256501	0.0234192	0.0177399	ENSMUSG00000021994/ENSMUSG00000029581/ENSMUSG00000031214/ENSMUSG00000032796/ENSMUSG00000044433	Wnt5a/Fscn1/Ophn1/Lama1/Camsap3	5
BP	GO:1902307	positive regulation of sodium ion transmembrane transport	0.00551268	5/907	25/23062	0.00256501	0.0234192	0.0177399	ENSMUSG00000014077/ENSMUSG00000036570/ENSMUSG00000041329/ENSMUSG00000053647/ENSMUSG00000069601	Chp1/Fxyd1/Atp1b2/Gper1/Ank3	5
BP	GO:1902993	positive regulation of amyloid precursor protein catabolic process	0.00551268	5/907	25/23062	0.00256501	0.0234192	0.0177399	ENSMUSG00000002985/ENSMUSG00000020009/ENSMUSG00000022037/ENSMUSG00000024030/ENSMUSG00000036298	Apoe/Ifngr1/Clu/Abcg1/Slc2a13	5
MF	GO:0050840	extracellular matrix binding	0.00993377	9/906	57/22557	0.000415673	0.0235271	0.0208274	ENSMUSG00000019929/ENSMUSG00000021136/ENSMUSG00000023328/ENSMUSG00000029309/ENSMUSG00000029675/ENSMUSG00000033453/ENSMUSG00000034664/ENSMUSG00000035493/ENSMUSG00000045930	Dcn/Smoc1/Ache/Sparcl1/Eln/Adamts15/Itga2b/Tgfbi/Clec14a	9
BP	GO:0046849	bone remodeling	0.0121279	11/907	104/23062	0.00261519	0.0236447	0.0179107	ENSMUSG00000003070/ENSMUSG00000020007/ENSMUSG00000024743/ENSMUSG00000024913/ENSMUSG00000028111/ENSMUSG00000029838/ENSMUSG00000032492/ENSMUSG00000033871/ENSMUSG00000040856/ENSMUSG00000054252/ENSMUSG00000074934	Efna2/Il20ra/Syt7/Lrp5/Ctsk/Ptn/Pth1r/Ppargc1b/Dlk1/Fgfr3/Grem1	11
BP	GO:0051153	regulation of striated muscle cell differentiation	0.0121279	11/907	104/23062	0.00261519	0.0236447	0.0179107	ENSMUSG00000014773/ENSMUSG00000020542/ENSMUSG00000026360/ENSMUSG00000027358/ENSMUSG00000031698/ENSMUSG00000035283/ENSMUSG00000037362/ENSMUSG00000038530/ENSMUSG00000048450/ENSMUSG00000063415/ENSMUSG00000074934	Dll1/Myocd/Rgs2/Bmp2/Mylk3/Adrb1/Ccn3/Rgs4/Msx1/Cyp26b1/Grem1	11
BP	GO:0050900	leukocyte migration	0.0297685	27/907	383/23062	0.00265069	0.0239227	0.0181213	ENSMUSG00000005672/ENSMUSG00000009281/ENSMUSG00000011008/ENSMUSG00000016024/ENSMUSG00000018927/ENSMUSG00000019122/ENSMUSG00000019278/ENSMUSG00000019326/ENSMUSG00000019966/ENSMUSG00000021994/ENSMUSG00000026072/ENSMUSG00000027995/ENSMUSG00000029838/ENSMUSG00000031380/ENSMUSG00000031451/ENSMUSG00000031616/ENSMUSG00000032076/ENSMUSG00000033152/ENSMUSG00000033350/ENSMUSG00000037362/ENSMUSG00000039115/…	Kit/Rarres2/Mcoln2/Lbp/Ccl6/Ccl9/Dpep1/Aoc3/Kitl/Wnt5a/Il1r1/Tlr2/Ptn/Vegfd/Gas6/Ednra/Cadm1/Podxl2/Chst2/Ccn3/Itga9/Pik3r1/Itga1/Dock8/Jam2/Cxcl12/Grem1	27
BP	GO:1990874	vascular associated smooth muscle cell proliferation	0.00992282	9/907	75/23062	0.00265794	0.0239452	0.0181384	ENSMUSG00000000440/ENSMUSG00000020542/ENSMUSG00000022878/ENSMUSG00000028341/ENSMUSG00000029167/ENSMUSG00000031980/ENSMUSG00000049115/ENSMUSG00000053647/ENSMUSG00000059588	Pparg/Myocd/Adipoq/Nr4a3/Ppargc1a/Agt/Agtr1a/Gper1/Calcrl	9
BP	GO:0048660	regulation of smooth muscle cell proliferation	0.0176406	16/907	185/23062	0.00270978	0.0243686	0.0184591	ENSMUSG00000000440/ENSMUSG00000002985/ENSMUSG00000011171/ENSMUSG00000015405/ENSMUSG00000020542/ENSMUSG00000020644/ENSMUSG00000022206/ENSMUSG00000022878/ENSMUSG00000027358/ENSMUSG00000028341/ENSMUSG00000029167/ENSMUSG00000031980/ENSMUSG00000041417/ENSMUSG00000049115/ENSMUSG00000053647/ENSMUSG00000059588	Pparg/Apoe/Vipr2/Ace2/Myocd/Id2/Npr3/Adipoq/Bmp2/Nr4a3/Ppargc1a/Agt/Pik3r1/Agtr1a/Gper1/Calcrl	16
BP	GO:0044106	cellular amine metabolic process	0.0132304	12/907	120/23062	0.00274127	0.0245641	0.0186071	ENSMUSG00000024140/ENSMUSG00000024534/ENSMUSG00000028789/ENSMUSG00000030711/ENSMUSG00000031616/ENSMUSG00000032271/ENSMUSG00000039239/ENSMUSG00000049115/ENSMUSG00000057880/ENSMUSG00000061740/ENSMUSG00000068122/ENSMUSG00000074141	Epas1/Sncaip/Azin2/Sult1a1/Ednra/Nnmt/Tgfb2/Agtr1a/Abat/Cyp2d22/Agtr2/Il4i1	12
BP	GO:0098773	skin epidermis development	0.0132304	12/907	120/23062	0.00274127	0.0245641	0.0186071	ENSMUSG00000000532/ENSMUSG00000001510/ENSMUSG00000014773/ENSMUSG00000016028/ENSMUSG00000021732/ENSMUSG00000021994/ENSMUSG00000027208/ENSMUSG00000039191/ENSMUSG00000039239/ENSMUSG00000042821/ENSMUSG00000046470/ENSMUSG00000059327	Acvr1b/Dlx3/Dll1/Celsr1/Fgf10/Wnt5a/Fgf7/Rbpj/Tgfb2/Snai1/Sox18/Eda	12
BP	GO:0019915	lipid storage	0.0110254	10/907	90/23062	0.00280694	0.0250634	0.0189853	ENSMUSG00000000440/ENSMUSG00000002944/ENSMUSG00000002985/ENSMUSG00000015568/ENSMUSG00000024030/ENSMUSG00000024164/ENSMUSG00000031725/ENSMUSG00000039428/ENSMUSG00000057074/ENSMUSG00000068742	Pparg/Cd36/Apoe/Lpl/Abcg1/C3/Ces1f/Tmem135/Ces1g/Cry2	10
BP	GO:0072028	nephron morphogenesis	0.0110254	10/907	90/23062	0.00280694	0.0250634	0.0189853	ENSMUSG00000024176/ENSMUSG00000027358/ENSMUSG00000027840/ENSMUSG00000031980/ENSMUSG00000040289/ENSMUSG00000048616/ENSMUSG00000049115/ENSMUSG00000049538/ENSMUSG00000068122/ENSMUSG00000074934	Sox8/Bmp2/Wnt2b/Agt/Hey1/Nog/Agtr1a/Adamts16/Agtr2/Grem1	10
BP	GO:0019217	regulation of fatty acid metabolic process	0.0121279	11/907	105/23062	0.00281994	0.0251349	0.0190395	ENSMUSG00000000440/ENSMUSG00000020123/ENSMUSG00000022878/ENSMUSG00000027048/ENSMUSG00000028341/ENSMUSG00000029167/ENSMUSG00000031980/ENSMUSG00000035799/ENSMUSG00000038894/ENSMUSG00000038967/ENSMUSG00000055782	Pparg/Avpr1a/Adipoq/Abcb11/Nr4a3/Ppargc1a/Agt/Twist1/Irs2/Pdk2/Abcd2	11
MF	GO:0004714	transmembrane receptor protein tyrosine kinase activity	0.00993377	9/906	58/22557	0.000474735	0.0251906	0.0223001	ENSMUSG00000005672/ENSMUSG00000006386/ENSMUSG00000008090/ENSMUSG00000029231/ENSMUSG00000029869/ENSMUSG00000030110/ENSMUSG00000054252/ENSMUSG00000059146/ENSMUSG00000060275	Kit/Tek/Fgfrl1/Pdgfra/Ephb6/Ret/Fgfr3/Ntrk3/Nrg2	9
BP	GO:0046578	regulation of Ras protein signal transduction	0.0187431	17/907	203/23062	0.00284565	0.0253192	0.0191791	ENSMUSG00000002985/ENSMUSG00000018909/ENSMUSG00000019966/ENSMUSG00000021732/ENSMUSG00000022114/ENSMUSG00000024427/ENSMUSG00000026697/ENSMUSG00000031214/ENSMUSG00000032356/ENSMUSG00000033389/ENSMUSG00000037126/ENSMUSG00000038665/ENSMUSG00000039239/ENSMUSG00000042895/ENSMUSG00000050541/ENSMUSG00000057315/ENSMUSG00000075254	Apoe/Arrb1/Kitl/Fgf10/Spry2/Spry4/Myoc/Ophn1/Rasgrf1/Arhgap44/Psd/Dgki/Tgfb2/Abra/Adra1b/Arhgap24/Heg1	17
BP	GO:0030072	peptide hormone secretion	0.0242558	22/907	292/23062	0.00286692	0.0253295	0.0191869	ENSMUSG00000000440/ENSMUSG00000004655/ENSMUSG00000015968/ENSMUSG00000018909/ENSMUSG00000024030/ENSMUSG00000024743/ENSMUSG00000024913/ENSMUSG00000026051/ENSMUSG00000028001/ENSMUSG00000031980/ENSMUSG00000033965/ENSMUSG00000035828/ENSMUSG00000037362/ENSMUSG00000038894/ENSMUSG00000046447/ENSMUSG00000049044/ENSMUSG00000050556/ENSMUSG00000053647/ENSMUSG00000054459/ENSMUSG00000057880/ENSMUSG00000062542/…	Apoe/Atp1a2/Mapk8ip2/Shank3/Lypd1/Brinp1/Adrb1/Gng7	22
BP	GO:0042596	fear response	0.00882029	8/907	62/23062	0.00286256	0.0253295	0.0191869	ENSMUSG00000002985/ENSMUSG00000007097/ENSMUSG00000022619/ENSMUSG00000022623/ENSMUSG00000026344/ENSMUSG00000028351/ENSMUSG00000035283/ENSMUSG00000048240	Spry2/Spry4/Myoc/Arhgap44/Tgfb2/Adra1b/Arhgap24/Heg1	8
BP	GO:0051058	negative regulation of small GTPase mediated signal transduction	0.00882029	8/907	62/23062	0.00286256	0.0253295	0.0191869	ENSMUSG00000022114/ENSMUSG00000024427/ENSMUSG00000026697/ENSMUSG00000033389/ENSMUSG00000039239/ENSMUSG00000050541/ENSMUSG00000057315/ENSMUSG00000075254	Wnt5a/Lef1/Pdgfra/Ednra/Crispld2/Tgfb2/Msx1/Nog	8
BP	GO:0060324	face development	0.00882029	8/907	62/23062	0.00286256	0.0253295	0.0191869	ENSMUSG00000021994/ENSMUSG00000027985/ENSMUSG00000029231/ENSMUSG00000031616/ENSMUSG00000031825/ENSMUSG00000039239/ENSMUSG00000048450/ENSMUSG00000048616	Pparg/Aqp1/Cacna1d/Arrb1/Abcg1/Syt7/Lrp5/Ecrg4/Fga/Agt/Slc16a2/Pim3/Ccn3/Irs2/Camk2n1/Rapgef4/Kcnb1/Gper1/Vsnl1/Abat/Syt9/Gpr27	8
BP	GO:0051402	neuron apoptotic process	0.0264609	24/907	329/23062	0.00288587	0.0254523	0.0192799	ENSMUSG00000002985/ENSMUSG00000018909/ENSMUSG00000020052/ENSMUSG00000022307/ENSMUSG00000023036/ENSMUSG00000023411/ENSMUSG00000025375/ENSMUSG00000025422/ENSMUSG00000026822/ENSMUSG00000028341/ENSMUSG00000028444/ENSMUSG00000028756/ENSMUSG00000029005/ENSMUSG00000029167/ENSMUSG00000031980/ENSMUSG00000039239/ENSMUSG00000042284/ENSMUSG00000049115/ENSMUSG00000049551/ENSMUSG00000050556/ENSMUSG00000054252/…	Apoe/Arrb1/Ascl1/Oxr1/Pcdhgc4/Nfatc4/Aatk/Agap2/Lcn2/Nr4a3/Cntfr/Pink1/Draxin/Ppargc1a/Agt/Tgfb2/Itga1/Agtr1a/Fzd9/Kcnb1/Fgfr3/Agtr2/Dio3/Pcp4	24
BP	GO:0009306	protein secretion	0.030871	28/907	405/23062	0.00294399	0.0255196	0.0193309	ENSMUSG00000000440/ENSMUSG00000002985/ENSMUSG00000015968/ENSMUSG00000018909/ENSMUSG00000020120/ENSMUSG00000024030/ENSMUSG00000024743/ENSMUSG00000024913/ENSMUSG00000027995/ENSMUSG00000028001/ENSMUSG00000028158/ENSMUSG00000031849/ENSMUSG00000032172/ENSMUSG00000032340/ENSMUSG00000035283/ENSMUSG00000035828/ENSMUSG00000037362/ENSMUSG00000038894/ENSMUSG00000039239/ENSMUSG00000046447/ENSMUSG00000049044/…	Ascl1/Sox8/Myoc/Plxna4/Agt/Lgi4/Cited2/Ntrk3/Slc5a3	28
BP	GO:0007422	peripheral nervous system development	0.00992282	9/907	76/23062	0.00291209	0.0255196	0.0193309	ENSMUSG00000020052/ENSMUSG00000024176/ENSMUSG00000026697/ENSMUSG00000029765/ENSMUSG00000031980/ENSMUSG00000036560/ENSMUSG00000039910/ENSMUSG00000059146/ENSMUSG00000089774	Fgf10/Snai2/Fgf7/Plxnd1/Lama1/Eda	9
BP	GO:0007435	salivary gland morphogenesis	0.00661521	6/907	37/23062	0.00297965	0.0255196	0.0193309	ENSMUSG00000021732/ENSMUSG00000022676/ENSMUSG00000027208/ENSMUSG00000030123/ENSMUSG00000032796/ENSMUSG00000059327	Chp1/Tgfb2/Cmya5/Epm2a/Ppp1r1b/Cry2	6
BP	GO:0010923	negative regulation of phosphatase activity	0.00661521	6/907	37/23062	0.00297965	0.0255196	0.0193309	ENSMUSG00000014077/ENSMUSG00000039239/ENSMUSG00000047419/ENSMUSG00000055493/ENSMUSG00000061718/ENSMUSG00000068742	Tbx2/Jag1/Adamts9/Rbpj/Tgfb2/Hey1	6
BP	GO:0035909	aorta morphogenesis	0.00661521	6/907	37/23062	0.00297965	0.0255196	0.0193309	ENSMUSG00000000093/ENSMUSG00000027276/ENSMUSG00000030022/ENSMUSG00000039191/ENSMUSG00000039239/ENSMUSG00000040289	Wnt5a/Sema4g/Sema6d/Plxna4/Slit3/Cxcl12	6
BP	GO:0048846	axon extension involved in axon guidance	0.00661521	6/907	37/23062	0.00297965	0.0255196	0.0193309	ENSMUSG00000021994/ENSMUSG00000025207/ENSMUSG00000027200/ENSMUSG00000029765/ENSMUSG00000056427/ENSMUSG00000061353	Wnt11/Celsr1/Wnt5a/Nkd1/Dact1/Fzd1	6
BP	GO:0060071	Wnt signaling pathway, planar cell polarity pathway	0.00661521	6/907	37/23062	0.00297965	0.0255196	0.0193309	ENSMUSG00000015957/ENSMUSG00000016028/ENSMUSG00000021994/ENSMUSG00000031661/ENSMUSG00000044548/ENSMUSG00000044674	Tek/Rbpj/Tgfb2/Hey1/Nog/Heg1	6
BP	GO:0061384	heart trabecula morphogenesis	0.00661521	6/907	37/23062	0.00297965	0.0255196	0.0193309	ENSMUSG00000006386/ENSMUSG00000039191/ENSMUSG00000039239/ENSMUSG00000040289/ENSMUSG00000048616/ENSMUSG00000075254	Spry2/Zeb2/Cdkn1c/Fgfr3/Ntrk3/Plaat3	6
BP	GO:0070306	lens fiber cell differentiation	0.00661521	6/907	37/23062	0.00297965	0.0255196	0.0193309	ENSMUSG00000022114/ENSMUSG00000026872/ENSMUSG00000037664/ENSMUSG00000054252/ENSMUSG00000059146/ENSMUSG00000060675	Wnt5a/Sema4g/Sema6d/Plxna4/Slit3/Cxcl12	6
BP	GO:1902284	neuron projection extension involved in neuron projection guidance	0.00661521	6/907	37/23062	0.00297965	0.0255196	0.0193309	ENSMUSG00000021994/ENSMUSG00000025207/ENSMUSG00000027200/ENSMUSG00000029765/ENSMUSG00000056427/ENSMUSG00000061353	Apoe/Abcg1/Agt/Agtr1a	6
BP	GO:0034433	steroid esterification	0.00441014	4/907	16/23062	0.00296146	0.0255196	0.0193309	ENSMUSG00000002985/ENSMUSG00000024030/ENSMUSG00000031980/ENSMUSG00000049115	Apoe/Abcg1/Agt/Agtr1a	4
BP	GO:0034434	sterol esterification	0.00441014	4/907	16/23062	0.00296146	0.0255196	0.0193309	ENSMUSG00000002985/ENSMUSG00000024030/ENSMUSG00000031980/ENSMUSG00000049115	Apoe/Abcg1/Agt/Agtr1a	4
BP	GO:0034435	cholesterol esterification	0.00441014	4/907	16/23062	0.00296146	0.0255196	0.0193309	ENSMUSG00000002985/ENSMUSG00000024030/ENSMUSG00000031980/ENSMUSG00000049115	Dll1/Ascl1/Jag1/Rbpj	4
BP	GO:0040034	regulation of development, heterochronic	0.00441014	4/907	16/23062	0.00296146	0.0255196	0.0193309	ENSMUSG00000014773/ENSMUSG00000020052/ENSMUSG00000027276/ENSMUSG00000039191	Wnt11/Wnt5a/Frzb/Nkd1	4
BP	GO:0060026	convergent extension	0.00441014	4/907	16/23062	0.00296146	0.0255196	0.0193309	ENSMUSG00000015957/ENSMUSG00000021994/ENSMUSG00000027004/ENSMUSG00000031661	Wnt11/Ascl1/Jag1/Bmp2	4
BP	GO:0061101	neuroendocrine cell differentiation	0.00441014	4/907	16/23062	0.00296146	0.0255196	0.0193309	ENSMUSG00000015957/ENSMUSG00000020052/ENSMUSG00000027276/ENSMUSG00000027358	Plxna2/Plxna4/Plxnd1/Ednra	4
BP	GO:1902287	semaphorin-plexin signaling pathway involved in axon guidance	0.00441014	4/907	16/23062	0.00296146	0.0255196	0.0193309	ENSMUSG00000026640/ENSMUSG00000029765/ENSMUSG00000030123/ENSMUSG00000031616	Pparg/Apoe/Cacna1d/Arrb1/Plek/Abcg1/Syt7/Lrp5/Tlr2/Fga/Mttp/Comp/Olfm2/Neo1/Adrb1/Pim3/Ccn3/Irs2/Tgfb2/Camk2n1/Rapgef4/Agtr1a/Kcnb1/Gper1/Vsnl1/Abat/Syt9/Gpr27	4
BP	GO:0003300	cardiac muscle hypertrophy	0.0121279	11/907	106/23062	0.00303742	0.0259702	0.0196722	ENSMUSG00000000440/ENSMUSG00000020542/ENSMUSG00000026360/ENSMUSG00000028341/ENSMUSG00000030087/ENSMUSG00000031626/ENSMUSG00000031980/ENSMUSG00000035283/ENSMUSG00000038530/ENSMUSG00000050541/ENSMUSG00000068122	Pparg/Myocd/Rgs2/Nr4a3/Klf15/Sorbs2/Agt/Adrb1/Rgs4/Adra1b/Agtr2	11
BP	GO:0035592	establishment of protein localization to extracellular region	0.030871	28/907	406/23062	0.00304736	0.026011	0.0197032	ENSMUSG00000000440/ENSMUSG00000002985/ENSMUSG00000015968/ENSMUSG00000018909/ENSMUSG00000020120/ENSMUSG00000024030/ENSMUSG00000024743/ENSMUSG00000024913/ENSMUSG00000027995/ENSMUSG00000028001/ENSMUSG00000028158/ENSMUSG00000031849/ENSMUSG00000032172/ENSMUSG00000032340/ENSMUSG00000035283/ENSMUSG00000035828/ENSMUSG00000037362/ENSMUSG00000038894/ENSMUSG00000039239/ENSMUSG00000046447/ENSMUSG00000049044/…	Pparg/Apoe/Cacna1d/Arrb1/Plek/Abcg1/Syt7/Lrp5/Tlr2/Fga/Mttp/Comp/Olfm2/Neo1/Adrb1/Pim3/Ccn3/Irs2/Tgfb2/Camk2n1/Rapgef4/Agtr1a/Kcnb1/Gper1/Vsnl1/Abat/Syt9/Gpr27	28
BP	GO:0010742	macrophage derived foam cell differentiation	0.00551268	5/907	26/23062	0.00307425	0.02602	0.01971	ENSMUSG00000000440/ENSMUSG00000002944/ENSMUSG00000015568/ENSMUSG00000022878/ENSMUSG00000024030	Pparg/Cd36/Lpl/Adipoq/Abcg1	5
BP	GO:0030859	polarized epithelial cell differentiation	0.00551268	5/907	26/23062	0.00307425	0.02602	0.01971	ENSMUSG00000021994/ENSMUSG00000031214/ENSMUSG00000032796/ENSMUSG00000039546/ENSMUSG00000044433	Wnt5a/Ophn1/Lama1/Ajap1/Camsap3	5
BP	GO:0042474	middle ear morphogenesis	0.00551268	5/907	26/23062	0.00307425	0.02602	0.01971	ENSMUSG00000014704/ENSMUSG00000031616/ENSMUSG00000046982/ENSMUSG00000048450/ENSMUSG00000048616	Hoxa2/Ednra/Tshz1/Msx1/Nog	5
BP	GO:0061339	establishment or maintenance of monopolar cell polarity	0.00551268	5/907	26/23062	0.00307425	0.02602	0.01971	ENSMUSG00000021994/ENSMUSG00000029581/ENSMUSG00000031214/ENSMUSG00000032796/ENSMUSG00000044433	Wnt5a/Fscn1/Ophn1/Lama1/Camsap3	5
BP	GO:2000050	regulation of non-canonical Wnt signaling pathway	0.00551268	5/907	26/23062	0.00307425	0.02602	0.01971	ENSMUSG00000019880/ENSMUSG00000021319/ENSMUSG00000021994/ENSMUSG00000031661/ENSMUSG00000044548	Rspo3/Sfrp4/Wnt5a/Nkd1/Dact1	5
MF	GO:0008237	metallopeptidase activity	0.0198675	18/906	186/22557	0.000525801	0.0262591	0.0232459	ENSMUSG00000015405/ENSMUSG00000019278/ENSMUSG00000020926/ENSMUSG00000022449/ENSMUSG00000022842/ENSMUSG00000027318/ENSMUSG00000028370/ENSMUSG00000030022/ENSMUSG00000031994/ENSMUSG00000033453/ENSMUSG00000036545/ENSMUSG00000038836/ENSMUSG00000043613/ENSMUSG00000043943/ENSMUSG00000049538/ENSMUSG00000057457/ENSMUSG00000058145/ENSMUSG00000070867	Ace2/Dpep1/Adam11/Adamts20/Ece2/Adam33/Pappa/Adamts9/Adamts8/Adamts15/Adamts2/Agbl3/Mmp3/Naalad2/Adamts16/Phex/Adamts17/Trabd2b	18
BP	GO:0001736	establishment of planar polarity	0.00882029	8/907	63/23062	0.00316827	0.0267708	0.0202787	ENSMUSG00000015957/ENSMUSG00000016028/ENSMUSG00000021994/ENSMUSG00000028373/ENSMUSG00000031661/ENSMUSG00000044548/ENSMUSG00000044674/ENSMUSG00000063810	Wnt11/Celsr1/Wnt5a/Astn2/Nkd1/Dact1/Fzd1/Alms1	8
BP	GO:0060993	kidney morphogenesis	0.0121279	11/907	107/23062	0.00326817	0.0275687	0.0208831	ENSMUSG00000021732/ENSMUSG00000024176/ENSMUSG00000027358/ENSMUSG00000027840/ENSMUSG00000031980/ENSMUSG00000040289/ENSMUSG00000048616/ENSMUSG00000049115/ENSMUSG00000049538/ENSMUSG00000068122/ENSMUSG00000074934	Fgf10/Sox8/Bmp2/Wnt2b/Agt/Hey1/Nog/Agtr1a/Adamts16/Agtr2/Grem1	11
BP	GO:0042180	cellular ketone metabolic process	0.0209482	19/907	241/23062	0.00328151	0.0276349	0.0209333	ENSMUSG00000000440/ENSMUSG00000020123/ENSMUSG00000021259/ENSMUSG00000022878/ENSMUSG00000022947/ENSMUSG00000024112/ENSMUSG00000024292/ENSMUSG00000026489/ENSMUSG00000027048/ENSMUSG00000027358/ENSMUSG00000028341/ENSMUSG00000029167/ENSMUSG00000031725/ENSMUSG00000031980/ENSMUSG00000035799/ENSMUSG00000038894/ENSMUSG00000038967/ENSMUSG00000055782/ENSMUSG00000057074	Pparg/Avpr1a/Cyp46a1/Adipoq/Cbr3/Cacna1h/Cyp4f14/Coq8a/Abcb11/Bmp2/Nr4a3/Ppargc1a/Ces1f/Agt/Twist1/Irs2/Pdk2/Abcd2/Ces1g	19
BP	GO:0061333	renal tubule morphogenesis	0.0110254	10/907	92/23062	0.0032988	0.0277342	0.0210084	ENSMUSG00000024176/ENSMUSG00000027358/ENSMUSG00000027840/ENSMUSG00000031980/ENSMUSG00000040289/ENSMUSG00000048616/ENSMUSG00000049115/ENSMUSG00000049538/ENSMUSG00000068122/ENSMUSG00000074934	Sox8/Bmp2/Wnt2b/Agt/Hey1/Nog/Agtr1a/Adamts16/Agtr2/Grem1	10
BP	GO:0007266	Rho protein signal transduction	0.014333	13/907	139/23062	0.00335977	0.0281996	0.021361	ENSMUSG00000002985/ENSMUSG00000016028/ENSMUSG00000018909/ENSMUSG00000020902/ENSMUSG00000026697/ENSMUSG00000031214/ENSMUSG00000031616/ENSMUSG00000032356/ENSMUSG00000035283/ENSMUSG00000042895/ENSMUSG00000049115/ENSMUSG00000050541/ENSMUSG00000075254	Apoe/Celsr1/Arrb1/Ntn1/Myoc/Ophn1/Ednra/Rasgrf1/Adrb1/Abra/Agtr1a/Adra1b/Heg1	13
BP	GO:0010565	regulation of cellular ketone metabolic process	0.0154355	14/907	156/23062	0.00348489	0.0292012	0.0221197	ENSMUSG00000000440/ENSMUSG00000020123/ENSMUSG00000022878/ENSMUSG00000027048/ENSMUSG00000027358/ENSMUSG00000028341/ENSMUSG00000029167/ENSMUSG00000031725/ENSMUSG00000031980/ENSMUSG00000035799/ENSMUSG00000038894/ENSMUSG00000038967/ENSMUSG00000055782/ENSMUSG00000057074	Pparg/Avpr1a/Adipoq/Abcb11/Bmp2/Nr4a3/Ppargc1a/Ces1f/Agt/Twist1/Irs2/Pdk2/Abcd2/Ces1g	14
BP	GO:0007164	establishment of tissue polarity	0.00882029	8/907	64/23062	0.00349875	0.0292201	0.022134	ENSMUSG00000015957/ENSMUSG00000016028/ENSMUSG00000021994/ENSMUSG00000028373/ENSMUSG00000031661/ENSMUSG00000044548/ENSMUSG00000044674/ENSMUSG00000063810	Wnt11/Celsr1/Wnt5a/Astn2/Nkd1/Dact1/Fzd1/Alms1	8
BP	GO:0033344	cholesterol efflux	0.00882029	8/907	64/23062	0.00349875	0.0292201	0.022134	ENSMUSG00000000440/ENSMUSG00000002985/ENSMUSG00000022878/ENSMUSG00000024030/ENSMUSG00000031725/ENSMUSG00000036611/ENSMUSG00000041828/ENSMUSG00000057074	Pparg/Apoe/Adipoq/Abcg1/Ces1f/Eepd1/Abca8a/Ces1g	8
BP	GO:0015844	monoamine transport	0.0121279	11/907	108/23062	0.00351279	0.0292887	0.022186	ENSMUSG00000024743/ENSMUSG00000027220/ENSMUSG00000028756/ENSMUSG00000030731/ENSMUSG00000031980/ENSMUSG00000050556/ENSMUSG00000057880/ENSMUSG00000061353/ENSMUSG00000062542/ENSMUSG00000068122/ENSMUSG00000090223	Syt7/Syt13/Pink1/Syt3/Agt/Kcnb1/Abat/Cxcl12/Syt9/Agtr2/Pcp4	11
BP	GO:0042886	amide transport	0.0275634	25/907	354/23062	0.00365048	0.0303032	0.0229545	ENSMUSG00000000440/ENSMUSG00000004655/ENSMUSG00000008540/ENSMUSG00000015968/ENSMUSG00000018909/ENSMUSG00000024030/ENSMUSG00000024743/ENSMUSG00000024913/ENSMUSG00000026051/ENSMUSG00000028001/ENSMUSG00000028427/ENSMUSG00000029408/ENSMUSG00000031980/ENSMUSG00000033965/ENSMUSG00000035828/ENSMUSG00000037362/ENSMUSG00000038894/ENSMUSG00000046447/ENSMUSG00000049044/ENSMUSG00000050556/ENSMUSG00000053647/…	Epas1/Tgfb2/Agtr1a/Cyp2d22/Agtr2	25
BP	GO:0009713	catechol-containing compound biosynthetic process	0.00551268	5/907	27/23062	0.00365251	0.0303032	0.0229545	ENSMUSG00000024140/ENSMUSG00000039239/ENSMUSG00000049115/ENSMUSG00000061740/ENSMUSG00000068122	Epas1/Tgfb2/Agtr1a/Cyp2d22/Agtr2	5
BP	GO:0042423	catecholamine biosynthetic process	0.00551268	5/907	27/23062	0.00365251	0.0303032	0.0229545	ENSMUSG00000024140/ENSMUSG00000039239/ENSMUSG00000049115/ENSMUSG00000061740/ENSMUSG00000068122	Pparg/Aqp1/Mgst1/Cacna1d/Arrb1/Abcg1/Syt7/Lrp5/Ecrg4/Fga/Aqp7/Abcb9/Agt/Slc16a2/Pim3/Ccn3/Irs2/Camk2n1/Rapgef4/Kcnb1/Gper1/Vsnl1/Abat/Syt9/Gpr27	5
BP	GO:0042391	regulation of membrane potential	0.0341786	31/907	470/23062	0.00368516	0.0305098	0.023111	ENSMUSG00000002944/ENSMUSG00000015968/ENSMUSG00000017412/ENSMUSG00000019848/ENSMUSG00000019929/ENSMUSG00000021719/ENSMUSG00000022619/ENSMUSG00000022623/ENSMUSG00000022935/ENSMUSG00000023033/ENSMUSG00000023912/ENSMUSG00000024112/ENSMUSG00000026697/ENSMUSG00000028051/ENSMUSG00000028756/ENSMUSG00000029838/ENSMUSG00000031302/ENSMUSG00000031980/ENSMUSG00000035283/ENSMUSG00000036570/ENSMUSG00000037610/…	Agt/Adrb1/Agtr1a/Agtr2	31
BP	GO:0071692	protein localization to extracellular region	0.030871	28/907	412/23062	0.00373453	0.0305098	0.023111	ENSMUSG00000000440/ENSMUSG00000002985/ENSMUSG00000015968/ENSMUSG00000018909/ENSMUSG00000020120/ENSMUSG00000024030/ENSMUSG00000024743/ENSMUSG00000024913/ENSMUSG00000027995/ENSMUSG00000028001/ENSMUSG00000028158/ENSMUSG00000031849/ENSMUSG00000032172/ENSMUSG00000032340/ENSMUSG00000035283/ENSMUSG00000035828/ENSMUSG00000037362/ENSMUSG00000038894/ENSMUSG00000039239/ENSMUSG00000046447/ENSMUSG00000049044/…	Rbpj/Tgfb2/Hey1/Heg1	28
BP	GO:0045664	regulation of neuron differentiation	0.0209482	19/907	244/23062	0.00375617	0.0305098	0.023111	ENSMUSG00000008734/ENSMUSG00000010086/ENSMUSG00000014704/ENSMUSG00000014773/ENSMUSG00000020052/ENSMUSG00000020644/ENSMUSG00000020647/ENSMUSG00000021379/ENSMUSG00000024176/ENSMUSG00000027276/ENSMUSG00000027358/ENSMUSG00000027478/ENSMUSG00000028351/ENSMUSG00000030110/ENSMUSG00000040289/ENSMUSG00000042834/ENSMUSG00000054252/ENSMUSG00000061353/ENSMUSG00000090223	Cd36/Mgst1/Rnf112/Oxr1	19
BP	GO:0001991	regulation of systemic arterial blood pressure by circulatory renin-angiotensin	0.00441014	4/907	17/23062	0.00375334	0.0305098	0.023111	ENSMUSG00000031980/ENSMUSG00000035283/ENSMUSG00000049115/ENSMUSG00000068122	Wasf1/Spry2/Agt/Agtr2	4
BP	GO:0003222	ventricular trabecula myocardium morphogenesis	0.00441014	4/907	17/23062	0.00375334	0.0305098	0.023111	ENSMUSG00000039191/ENSMUSG00000039239/ENSMUSG00000040289/ENSMUSG00000075254	Pparg/Cd36/Lbp/C3	4
BP	GO:0033194	response to hydroperoxide	0.00441014	4/907	17/23062	0.00375334	0.0305098	0.023111	ENSMUSG00000002944/ENSMUSG00000008540/ENSMUSG00000010086/ENSMUSG00000022307	Apoe/Nlgn3/Fstl4/Grin3a	4
BP	GO:0051386	regulation of neurotrophin TRK receptor signaling pathway	0.00441014	4/907	17/23062	0.00375334	0.0305098	0.023111	ENSMUSG00000019831/ENSMUSG00000022114/ENSMUSG00000031980/ENSMUSG00000068122	Jag1/Ednra/Twist1/Cited2	4
BP	GO:0060100	positive regulation of phagocytosis, engulfment	0.00441014	4/907	17/23062	0.00375334	0.0305098	0.023111	ENSMUSG00000000440/ENSMUSG00000002944/ENSMUSG00000016024/ENSMUSG00000024164	Kitl/Wnt5a/Snai2/Cebpa	4
BP	GO:0061000	negative regulation of dendritic spine development	0.00441014	4/907	17/23062	0.00375334	0.0305098	0.023111	ENSMUSG00000002985/ENSMUSG00000031302/ENSMUSG00000036264/ENSMUSG00000039579	Plxna2/Plxna4/Plxnd1/Ednra	4
BP	GO:0061308	cardiac neural crest cell development involved in heart development	0.00441014	4/907	17/23062	0.00375334	0.0305098	0.023111	ENSMUSG00000027276/ENSMUSG00000031616/ENSMUSG00000035799/ENSMUSG00000039910	Pparg/Cd36/Lbp/C3	4
BP	GO:1902033	regulation of hematopoietic stem cell proliferation	0.00441014	4/907	17/23062	0.00375334	0.0305098	0.023111	ENSMUSG00000019966/ENSMUSG00000021994/ENSMUSG00000022676/ENSMUSG00000034957	Cd36/Cacna1d/Cacnb4/Popdc3/Dcn/Rgs7bp/Mapk8ip2/Shank3/Grik1/Scn8a/Slc25a27/Cacna1h/Myoc/Hcn3/Pink1/Ptn/Nlgn3/Agt/Adrb1/Fxyd1/Kcnmb2/Rgs4/Dgki/Tmem135/Atp1b2/Rapgef4/Kcnb1/Abat/Ntrk3/Insyn1/Ank3	4
BP	GO:1902285	semaphorin-plexin signaling pathway involved in neuron projection guidance	0.00441014	4/907	17/23062	0.00375334	0.0305098	0.023111	ENSMUSG00000026640/ENSMUSG00000029765/ENSMUSG00000030123/ENSMUSG00000031616	Pparg/Apoe/Cacna1d/Arrb1/Plek/Abcg1/Syt7/Lrp5/Tlr2/Fga/Mttp/Comp/Olfm2/Neo1/Adrb1/Pim3/Ccn3/Irs2/Tgfb2/Camk2n1/Rapgef4/Agtr1a/Kcnb1/Gper1/Vsnl1/Abat/Syt9/Gpr27	4
BP	GO:1905155	positive regulation of membrane invagination	0.00441014	4/907	17/23062	0.00375334	0.0305098	0.023111	ENSMUSG00000000440/ENSMUSG00000002944/ENSMUSG00000016024/ENSMUSG00000024164	Gprc5b/Rnf112/Hoxa2/Dll1/Ascl1/Id2/Ncoa1/Id4/Sox8/Jag1/Bmp2/Dnmt3b/Brinp1/Ret/Hey1/Nrep/Fgfr3/Cxcl12/Pcp4	4
BP	GO:0045669	positive regulation of osteoblast differentiation	0.00992282	9/907	79/23062	0.00379117	0.0307445	0.0232888	ENSMUSG00000001802/ENSMUSG00000019359/ENSMUSG00000024913/ENSMUSG00000027276/ENSMUSG00000027358/ENSMUSG00000034957/ENSMUSG00000040289/ENSMUSG00000043020/ENSMUSG00000071637	Lrp3/Gdpd2/Lrp5/Jag1/Bmp2/Cebpa/Hey1/Dnai3/Cebpd	9
BP	GO:0048644	muscle organ morphogenesis	0.0110254	10/907	94/23062	0.00385683	0.0311765	0.023616	ENSMUSG00000010797/ENSMUSG00000021994/ENSMUSG00000027358/ENSMUSG00000031616/ENSMUSG00000039191/ENSMUSG00000039239/ENSMUSG00000040289/ENSMUSG00000044674/ENSMUSG00000048616/ENSMUSG00000075254	Id2/Adamts9/Ednra/Rbpj/Tgfb2/Hey1/Nog/Heg1	10
BP	GO:0003229	ventricular cardiac muscle tissue development	0.00882029	8/907	65/23062	0.00385532	0.0311765	0.023616	ENSMUSG00000020644/ENSMUSG00000030022/ENSMUSG00000031616/ENSMUSG00000039191/ENSMUSG00000039239/ENSMUSG00000040289/ENSMUSG00000048616/ENSMUSG00000075254	Wnt2/Wnt5a/Bmp2/Ednra/Rbpj/Tgfb2/Hey1/Fzd1/Nog/Heg1	8
BP	GO:0030902	hindbrain development	0.016538	15/907	175/23062	0.00393916	0.031791	0.0240815	ENSMUSG00000014704/ENSMUSG00000014773/ENSMUSG00000020052/ENSMUSG00000026640/ENSMUSG00000027796/ENSMUSG00000027985/ENSMUSG00000031214/ENSMUSG00000032238/ENSMUSG00000041329/ENSMUSG00000045333/ENSMUSG00000048616/ENSMUSG00000049791/ENSMUSG00000055022/ENSMUSG00000068122/ENSMUSG00000075588	Hoxa2/Dll1/Ascl1/Plxna2/Smad9/Lef1/Ophn1/Rora/Atp1b2/Zfp423/Nog/Fzd4/Cntn1/Agtr2/Hoxb2	15
BP	GO:0002790	peptide secretion	0.0242558	22/907	300/23062	0.00396336	0.0319352	0.0241907	ENSMUSG00000000440/ENSMUSG00000004655/ENSMUSG00000015968/ENSMUSG00000018909/ENSMUSG00000024030/ENSMUSG00000024743/ENSMUSG00000024913/ENSMUSG00000026051/ENSMUSG00000028001/ENSMUSG00000031980/ENSMUSG00000033965/ENSMUSG00000035828/ENSMUSG00000037362/ENSMUSG00000038894/ENSMUSG00000046447/ENSMUSG00000049044/ENSMUSG00000050556/ENSMUSG00000053647/ENSMUSG00000054459/ENSMUSG00000057880/ENSMUSG00000062542/…	Pparg/Aqp1/Cacna1d/Arrb1/Abcg1/Syt7/Lrp5/Ecrg4/Fga/Agt/Slc16a2/Pim3/Ccn3/Irs2/Camk2n1/Rapgef4/Kcnb1/Gper1/Vsnl1/Abat/Syt9/Gpr27	22
BP	GO:0016042	lipid catabolic process	0.0264609	24/907	338/23062	0.00405655	0.0325928	0.0246888	ENSMUSG00000002985/ENSMUSG00000003123/ENSMUSG00000006638/ENSMUSG00000009281/ENSMUSG00000015568/ENSMUSG00000016194/ENSMUSG00000021259/ENSMUSG00000022878/ENSMUSG00000024292/ENSMUSG00000024972/ENSMUSG00000027048/ENSMUSG00000028167/ENSMUSG00000029456/ENSMUSG00000030546/ENSMUSG00000031725/ENSMUSG00000033174/ENSMUSG00000035799/ENSMUSG00000038894/ENSMUSG00000055782/ENSMUSG00000057074/ENSMUSG00000058756/…	Avpr1a/Ncoa1/Mapk8ip2/Ednra/Abat/Thra/Ppp1r1b	24
BP	GO:0002064	epithelial cell development	0.0209482	19/907	246/23062	0.00410322	0.0325928	0.0246888	ENSMUSG00000014773/ENSMUSG00000021994/ENSMUSG00000022025/ENSMUSG00000022878/ENSMUSG00000024140/ENSMUSG00000024176/ENSMUSG00000027004/ENSMUSG00000027276/ENSMUSG00000028339/ENSMUSG00000029381/ENSMUSG00000031430/ENSMUSG00000031616/ENSMUSG00000031980/ENSMUSG00000034957/ENSMUSG00000038151/ENSMUSG00000046470/ENSMUSG00000054252/ENSMUSG00000075254/ENSMUSG00000110195	Efnb1/Nlgn3/Cadm1/Mdga1/Fzd1/Gpc6/Ntrk3	19
BP	GO:0036293	response to decreased oxygen levels	0.0209482	19/907	246/23062	0.00410322	0.0325928	0.0246888	ENSMUSG00000000440/ENSMUSG00000004655/ENSMUSG00000006386/ENSMUSG00000018566/ENSMUSG00000019102/ENSMUSG00000022018/ENSMUSG00000024140/ENSMUSG00000027358/ENSMUSG00000028133/ENSMUSG00000028756/ENSMUSG00000031380/ENSMUSG00000031616/ENSMUSG00000032238/ENSMUSG00000035799/ENSMUSG00000039191/ENSMUSG00000039239/ENSMUSG00000039646/ENSMUSG00000039910/ENSMUSG00000057880	Apoe/Lipe/Abhd1/Rarres2/Lpl/Hsd11b1/Cyp46a1/Adipoq/Cyp4f14/Lgals12/Abcb11/Bdh2/Acad10/Plin1/Ces1f/Mgll/Twist1/Irs2/Abcd2/Ces1g/Thra/Plaat3/Cyp26b1/Ugt1a7c	19
BP	GO:0055001	muscle cell development	0.0198456	18/907	228/23062	0.00408582	0.0325928	0.0246888	ENSMUSG00000001240/ENSMUSG00000017412/ENSMUSG00000020542/ENSMUSG00000023411/ENSMUSG00000026360/ENSMUSG00000029231/ENSMUSG00000031616/ENSMUSG00000031626/ENSMUSG00000031698/ENSMUSG00000031849/ENSMUSG00000031980/ENSMUSG00000035283/ENSMUSG00000036766/ENSMUSG00000036867/ENSMUSG00000038530/ENSMUSG00000050541/ENSMUSG00000067653/ENSMUSG00000068122	Dll1/Wnt5a/Cnmd/Adipoq/Epas1/Sox8/Frzb/Jag1/Col15a1/Shroom3/Vsig1/Ednra/Agt/Cebpa/Prdm1/Sox18/Fgfr3/Heg1/Pde2a	18
BP	GO:0002718	regulation of cytokine production involved in immune response	0.0132304	12/907	126/23062	0.00409218	0.0325928	0.0246888	ENSMUSG00000002944/ENSMUSG00000005672/ENSMUSG00000006386/ENSMUSG00000008734/ENSMUSG00000021994/ENSMUSG00000026072/ENSMUSG00000027995/ENSMUSG00000028341/ENSMUSG00000032109/ENSMUSG00000035799/ENSMUSG00000039239/ENSMUSG00000043496	Pparg/Aqp1/Tek/Slc2a4/Aldh3a1/Rgcc/Epas1/Bmp2/Rwdd3/Pink1/Vegfd/Ednra/Rora/Twist1/Rbpj/Tgfb2/Vasn/Cited2/Abat	12
BP	GO:0014812	muscle cell migration	0.0132304	12/907	126/23062	0.00409218	0.0325928	0.0246888	ENSMUSG00000000440/ENSMUSG00000020542/ENSMUSG00000022878/ENSMUSG00000027200/ENSMUSG00000027750/ENSMUSG00000028001/ENSMUSG00000028341/ENSMUSG00000029167/ENSMUSG00000031980/ENSMUSG00000035954/ENSMUSG00000037362/ENSMUSG00000049044	Ramp2/Cacnb4/Myocd/Nfatc4/Rgs2/Pdgfra/Ednra/Sorbs2/Mylk3/Comp/Agt/Adrb1/Dner/Smad6/Rgs4/Adra1b/Ankrd23/Agtr2	12
BP	GO:0034219	carbohydrate transmembrane transport	0.0132304	12/907	126/23062	0.00409218	0.0325928	0.0246888	ENSMUSG00000004655/ENSMUSG00000018566/ENSMUSG00000019326/ENSMUSG00000022878/ENSMUSG00000023912/ENSMUSG00000024164/ENSMUSG00000028341/ENSMUSG00000028427/ENSMUSG00000030087/ENSMUSG00000031616/ENSMUSG00000038894/ENSMUSG00000040715	Cd36/Kit/Tek/Gprc5b/Wnt5a/Il1r1/Tlr2/Nr4a3/Nlrx1/Twist1/Tgfb2/Tril	12
BP	GO:0007617	mating behavior	0.00771775	7/907	52/23062	0.00406672	0.0325928	0.0246888	ENSMUSG00000020123/ENSMUSG00000020647/ENSMUSG00000022619/ENSMUSG00000031616/ENSMUSG00000057880/ENSMUSG00000058756/ENSMUSG00000061718	Pparg/Myocd/Adipoq/Sema6d/Postn/Fga/Nr4a3/Ppargc1a/Agt/Dock4/Ccn3/Rapgef4	7
BP	GO:0099054	presynapse assembly	0.00771775	7/907	52/23062	0.00406672	0.0325928	0.0246888	ENSMUSG00000031217/ENSMUSG00000031302/ENSMUSG00000032076/ENSMUSG00000043557/ENSMUSG00000044674/ENSMUSG00000058571/ENSMUSG00000059146	Aqp1/Slc2a4/Aoc3/Adipoq/Slc25a27/C3/Nr4a3/Aqp7/Klf15/Ednra/Irs2/Rsc1a1	7
BP	GO:0005977	glycogen metabolic process	0.00992282	9/907	80/23062	0.00412627	0.0326215	0.0247106	ENSMUSG00000002944/ENSMUSG00000022490/ENSMUSG00000025537/ENSMUSG00000033059/ENSMUSG00000035283/ENSMUSG00000038894/ENSMUSG00000050541/ENSMUSG00000055493/ENSMUSG00000067279	Cd36/Ppp1r1a/Phkg1/Pygb/Adrb1/Irs2/Adra1b/Epm2a/Ppp1r3c	9
BP	GO:0006073	cellular glucan metabolic process	0.00992282	9/907	80/23062	0.00412627	0.0326215	0.0247106	ENSMUSG00000002944/ENSMUSG00000022490/ENSMUSG00000025537/ENSMUSG00000033059/ENSMUSG00000035283/ENSMUSG00000038894/ENSMUSG00000050541/ENSMUSG00000055493/ENSMUSG00000067279	Cd36/Ppp1r1a/Phkg1/Pygb/Adrb1/Irs2/Adra1b/Epm2a/Ppp1r3c	9
BP	GO:0051149	positive regulation of muscle cell differentiation	0.00992282	9/907	80/23062	0.00412627	0.0326215	0.0247106	ENSMUSG00000005672/ENSMUSG00000020542/ENSMUSG00000031698/ENSMUSG00000032172/ENSMUSG00000032796/ENSMUSG00000035283/ENSMUSG00000053647/ENSMUSG00000063415/ENSMUSG00000074934	Kit/Myocd/Mylk3/Olfm2/Lama1/Adrb1/Gper1/Cyp26b1/Grem1	9
BP	GO:0010977	negative regulation of neuron projection development	0.0154355	14/907	159/23062	0.00413472	0.032637	0.0247223	ENSMUSG00000002985/ENSMUSG00000020389/ENSMUSG00000020902/ENSMUSG00000021994/ENSMUSG00000025207/ENSMUSG00000027200/ENSMUSG00000029005/ENSMUSG00000029291/ENSMUSG00000031302/ENSMUSG00000032340/ENSMUSG00000036264/ENSMUSG00000045287/ENSMUSG00000070509/ENSMUSG00000074505	Apoe/Cdkl3/Ntn1/Wnt5a/Sema4g/Sema6d/Draxin/Rufy3/Nlgn3/Neo1/Fstl4/Rtn4rl1/Rgma/Fat3	14
BP	GO:0051148	negative regulation of muscle cell differentiation	0.00882029	8/907	66/23062	0.0042393	0.033358	0.0252684	ENSMUSG00000014773/ENSMUSG00000020542/ENSMUSG00000020644/ENSMUSG00000026360/ENSMUSG00000027358/ENSMUSG00000037362/ENSMUSG00000038530/ENSMUSG00000048450	Dll1/Myocd/Id2/Rgs2/Bmp2/Ccn3/Rgs4/Msx1	8
BP	GO:0060038	cardiac muscle cell proliferation	0.00882029	8/907	66/23062	0.0042393	0.033358	0.0252684	ENSMUSG00000000093/ENSMUSG00000010797/ENSMUSG00000039191/ENSMUSG00000039239/ENSMUSG00000039910/ENSMUSG00000045414/ENSMUSG00000048078/ENSMUSG00000048616	Tbx2/Wnt2/Rbpj/Tgfb2/Cited2/Dipk2a/Tenm4/Nog	8
MF	GO:0019955	cytokine binding	0.0165563	15/906	145/22557	0.000750938	0.0334573	0.0296182	ENSMUSG00000001494/ENSMUSG00000002944/ENSMUSG00000005672/ENSMUSG00000020007/ENSMUSG00000020009/ENSMUSG00000026072/ENSMUSG00000028444/ENSMUSG00000031289/ENSMUSG00000031849/ENSMUSG00000039646/ENSMUSG00000048616/ENSMUSG00000049791/ENSMUSG00000059022/ENSMUSG00000073889/ENSMUSG00000074934	Pparg/Arrb1/Ncoa1/Lef1/Ppargc1a/Ppargc1b/Pik3r1/Dnaaf4	15
MF	GO:0030331	nuclear estrogen receptor binding	0.00883002	8/906	50/22557	0.000788159	0.0334573	0.0296182	ENSMUSG00000000440/ENSMUSG00000018909/ENSMUSG00000020647/ENSMUSG00000027985/ENSMUSG00000029167/ENSMUSG00000033871/ENSMUSG00000041417/ENSMUSG00000092192	Id3/Id2/Id4/Lef1/Smad6	8
MF	GO:0140416	transcription regulator inhibitor activity	0.00551876	5/906	19/22557	0.000750899	0.0334573	0.0296182	ENSMUSG00000007872/ENSMUSG00000020644/ENSMUSG00000021379/ENSMUSG00000027985/ENSMUSG00000036867	Sost/Cd36/Kit/Il20ra/Ifngr1/Il1r1/Cntfr/Il13ra2/Comp/Vasn/Nog/Fzd4/Kcp/Il11ra1/Grem1	5
BP	GO:0044262	cellular carbohydrate metabolic process	0.0242558	22/907	302/23062	0.0042864	0.0335066	0.025381	ENSMUSG00000002944/ENSMUSG00000005951/ENSMUSG00000016194/ENSMUSG00000017493/ENSMUSG00000020120/ENSMUSG00000022490/ENSMUSG00000022878/ENSMUSG00000025537/ENSMUSG00000027977/ENSMUSG00000029167/ENSMUSG00000032238/ENSMUSG00000032271/ENSMUSG00000032492/ENSMUSG00000033059/ENSMUSG00000035283/ENSMUSG00000038894/ENSMUSG00000038967/ENSMUSG00000050541/ENSMUSG00000053647/ENSMUSG00000055493/ENSMUSG00000067279/…	Phkg1/Pygb/Adrb1/Adra1b/Ppp1r3c	22
BP	GO:0000272	polysaccharide catabolic process	0.00551268	5/907	28/23062	0.00430476	0.0335066	0.025381	ENSMUSG00000025537/ENSMUSG00000033059/ENSMUSG00000035283/ENSMUSG00000050541/ENSMUSG00000067279	Gas6/Agt/Adrb1/Agtr1a/Agtr2	5
BP	GO:0003071	renal system process involved in regulation of systemic arterial blood pressure	0.00551268	5/907	28/23062	0.00430476	0.0335066	0.025381	ENSMUSG00000031451/ENSMUSG00000031980/ENSMUSG00000035283/ENSMUSG00000049115/ENSMUSG00000068122	Fgf10/Snai2/Fgf7/Plxnd1/Lama1	5
BP	GO:0060445	branching involved in salivary gland morphogenesis	0.00551268	5/907	28/23062	0.00430476	0.0335066	0.025381	ENSMUSG00000021732/ENSMUSG00000022676/ENSMUSG00000027208/ENSMUSG00000030123/ENSMUSG00000032796	Lrp5/Pdgfra/Lama1/Fzd4/Vstm4	5
BP	GO:0061298	retina vasculature development in camera-type eye	0.00551268	5/907	28/23062	0.00430476	0.0335066	0.025381	ENSMUSG00000024913/ENSMUSG00000029231/ENSMUSG00000032796/ENSMUSG00000049791/ENSMUSG00000050666	Pparg/Cd36/Lpl/Adipoq/Abcg1	5
BP	GO:0090077	foam cell differentiation	0.00551268	5/907	28/23062	0.00430476	0.0335066	0.025381	ENSMUSG00000000440/ENSMUSG00000002944/ENSMUSG00000015568/ENSMUSG00000022878/ENSMUSG00000024030	Ifngr1/Mapk8ip2/Ppargc1a/Nlgn3/Rasgrf1	5
BP	GO:2000310	regulation of NMDA receptor activity	0.00551268	5/907	28/23062	0.00430476	0.0335066	0.025381	ENSMUSG00000020009/ENSMUSG00000022619/ENSMUSG00000029167/ENSMUSG00000031302/ENSMUSG00000032356	Cd36/Shpk/Hsd11b1/Igfbp4/Plek/Ppp1r1a/Adipoq/Phkg1/Ndst3/Ppargc1a/Rora/Nnmt/Pth1r/Pygb/Adrb1/Irs2/Pdk2/Adra1b/Gper1/Epm2a/Ppp1r3c/Slc5a3	5
BP	GO:0051100	negative regulation of binding	0.016538	15/907	177/23062	0.00437875	0.0340299	0.0257774	ENSMUSG00000010342/ENSMUSG00000018554/ENSMUSG00000020644/ENSMUSG00000022878/ENSMUSG00000023411/ENSMUSG00000027985/ENSMUSG00000032717/ENSMUSG00000040289/ENSMUSG00000042401/ENSMUSG00000044548/ENSMUSG00000048450/ENSMUSG00000048616/ENSMUSG00000053647/ENSMUSG00000061740/ENSMUSG00000070509	Tex14/Ybx2/Id2/Adipoq/Nfatc4/Lef1/Mdfi/Hey1/Crtac1/Dact1/Msx1/Nog/Gper1/Cyp2d22/Rgma	15
BP	GO:0007431	salivary gland development	0.00661521	6/907	40/23062	0.0044529	0.0344997	0.0261333	ENSMUSG00000021732/ENSMUSG00000022676/ENSMUSG00000027208/ENSMUSG00000030123/ENSMUSG00000032796/ENSMUSG00000059327	Fgf10/Snai2/Fgf7/Plxnd1/Lama1/Eda	6
BP	GO:0060325	face morphogenesis	0.00661521	6/907	40/23062	0.0044529	0.0344997	0.0261333	ENSMUSG00000027985/ENSMUSG00000029231/ENSMUSG00000031825/ENSMUSG00000039239/ENSMUSG00000048450/ENSMUSG00000048616	Lef1/Pdgfra/Crispld2/Tgfb2/Msx1/Nog	6
BP	GO:0007568	aging	0.00992282	9/907	81/23062	0.00448406	0.0345815	0.0261953	ENSMUSG00000002985/ENSMUSG00000020123/ENSMUSG00000031616/ENSMUSG00000031748/ENSMUSG00000031849/ENSMUSG00000037664/ENSMUSG00000049115/ENSMUSG00000050541/ENSMUSG00000057880	Apoe/Avpr1a/Ednra/Gnao1/Comp/Cdkn1c/Agtr1a/Adra1b/Abat	9
BP	GO:0008543	fibroblast growth factor receptor signaling pathway	0.00992282	9/907	81/23062	0.00448406	0.0345815	0.0261953	ENSMUSG00000000093/ENSMUSG00000008090/ENSMUSG00000021732/ENSMUSG00000021994/ENSMUSG00000022114/ENSMUSG00000024427/ENSMUSG00000027208/ENSMUSG00000048616/ENSMUSG00000054252	Tbx2/Fgfrl1/Fgf10/Wnt5a/Spry2/Spry4/Fgf7/Nog/Fgfr3	9
BP	GO:0044042	glucan metabolic process	0.00992282	9/907	81/23062	0.00448406	0.0345815	0.0261953	ENSMUSG00000002944/ENSMUSG00000022490/ENSMUSG00000025537/ENSMUSG00000033059/ENSMUSG00000035283/ENSMUSG00000038894/ENSMUSG00000050541/ENSMUSG00000055493/ENSMUSG00000067279	Cd36/Ppp1r1a/Phkg1/Pygb/Adrb1/Irs2/Adra1b/Epm2a/Ppp1r3c	9
BP	GO:0050729	positive regulation of inflammatory response	0.014333	13/907	144/23062	0.00454439	0.0349932	0.0265071	ENSMUSG00000008734/ENSMUSG00000015568/ENSMUSG00000016024/ENSMUSG00000019326/ENSMUSG00000021994/ENSMUSG00000024164/ENSMUSG00000027995/ENSMUSG00000031616/ENSMUSG00000034957/ENSMUSG00000046447/ENSMUSG00000049709/ENSMUSG00000062515/ENSMUSG00000110195	Gprc5b/Lpl/Lbp/Aoc3/Wnt5a/C3/Tlr2/Ednra/Cebpa/Camk2n1/Nlrp10/Fabp4/Pde2a	13
BP	GO:0048545	response to steroid hormone	0.0198456	18/907	231/23062	0.00467972	0.0351748	0.0266446	ENSMUSG00000004655/ENSMUSG00000007097/ENSMUSG00000019102/ENSMUSG00000020647/ENSMUSG00000030711/ENSMUSG00000033871/ENSMUSG00000038965/ENSMUSG00000039239/ENSMUSG00000041417/ENSMUSG00000049115/ENSMUSG00000050541/ENSMUSG00000053647/ENSMUSG00000064360/ENSMUSG00000068122/ENSMUSG00000068742/ENSMUSG00000074207/ENSMUSG00000092192/ENSMUSG00000106847	Hoxa2/Lrp5/Pth1r/Hey1	18
BP	GO:0050920	regulation of chemotaxis	0.0198456	18/907	231/23062	0.00467972	0.0351748	0.0266446	ENSMUSG00000009281/ENSMUSG00000016024/ENSMUSG00000021732/ENSMUSG00000021994/ENSMUSG00000022676/ENSMUSG00000025207/ENSMUSG00000027200/ENSMUSG00000029231/ENSMUSG00000029765/ENSMUSG00000029838/ENSMUSG00000031380/ENSMUSG00000031451/ENSMUSG00000031616/ENSMUSG00000037362/ENSMUSG00000052516/ENSMUSG00000059146/ENSMUSG00000061353/ENSMUSG00000074934	Dnah2/Dnah7b/Dnai3/Dnaaf4	18
BP	GO:0006865	amino acid transport	0.0154355	14/907	161/23062	0.00462016	0.0351748	0.0266446	ENSMUSG00000015405/ENSMUSG00000017412/ENSMUSG00000020123/ENSMUSG00000022935/ENSMUSG00000024897/ENSMUSG00000026360/ENSMUSG00000031980/ENSMUSG00000033965/ENSMUSG00000038178/ENSMUSG00000038486/ENSMUSG00000038530/ENSMUSG00000055493/ENSMUSG00000057880/ENSMUSG00000063698	Cacna1h/Syt7/Kcnb1/Syt9	14
BP	GO:0072329	monocarboxylic acid catabolic process	0.0132304	12/907	128/23062	0.00464575	0.0351748	0.0266446	ENSMUSG00000003123/ENSMUSG00000006638/ENSMUSG00000022878/ENSMUSG00000024292/ENSMUSG00000027048/ENSMUSG00000028167/ENSMUSG00000029456/ENSMUSG00000031725/ENSMUSG00000035799/ENSMUSG00000038894/ENSMUSG00000055782/ENSMUSG00000063415	Id2/Id4/Dusp10/Lingo1	12
BP	GO:0001843	neural tube closure	0.0121279	11/907	112/23062	0.00464161	0.0351748	0.0266446	ENSMUSG00000016028/ENSMUSG00000021994/ENSMUSG00000026872/ENSMUSG00000029381/ENSMUSG00000030323/ENSMUSG00000035799/ENSMUSG00000039239/ENSMUSG00000039910/ENSMUSG00000044674/ENSMUSG00000048616/ENSMUSG00000070509	Jag1/Ednra/Twist1/Cited2	11
BP	GO:0002076	osteoblast development	0.00441014	4/907	18/23062	0.00467723	0.0351748	0.0266446	ENSMUSG00000014704/ENSMUSG00000024913/ENSMUSG00000032492/ENSMUSG00000040289	Adipoq/Jag1/Klf15/Ednra	4
BP	GO:0036159	inner dynein arm assembly	0.00441014	4/907	18/23062	0.00467723	0.0351748	0.0266446	ENSMUSG00000005237/ENSMUSG00000041144/ENSMUSG00000043020/ENSMUSG00000092192	Pparg/Lipe/Plin1/Cirbp	4
BP	GO:0045956	positive regulation of calcium ion-dependent exocytosis	0.00441014	4/907	18/23062	0.00467723	0.0351748	0.0266446	ENSMUSG00000024112/ENSMUSG00000024743/ENSMUSG00000050556/ENSMUSG00000062542	Snai2/Postn/Gas6/Mn1	4
BP	GO:0048715	negative regulation of oligodendrocyte differentiation	0.00441014	4/907	18/23062	0.00467723	0.0351748	0.0266446	ENSMUSG00000020644/ENSMUSG00000021379/ENSMUSG00000039384/ENSMUSG00000049556	Adipoq/Jag1/Klf15/Ednra	4
BP	GO:0061307	cardiac neural crest cell differentiation involved in heart development	0.00441014	4/907	18/23062	0.00467723	0.0351748	0.0266446	ENSMUSG00000027276/ENSMUSG00000031616/ENSMUSG00000035799/ENSMUSG00000039910	Adipoq/Jag1/Klf15/Ednra	4
BP	GO:0061318	renal filtration cell differentiation	0.00441014	4/907	18/23062	0.00467723	0.0351748	0.0266446	ENSMUSG00000022878/ENSMUSG00000027276/ENSMUSG00000030087/ENSMUSG00000031616	Apoe/Ifngr1/Myocd/Clu	4
BP	GO:0070417	cellular response to cold	0.00441014	4/907	18/23062	0.00467723	0.0351748	0.0266446	ENSMUSG00000000440/ENSMUSG00000003123/ENSMUSG00000030546/ENSMUSG00000045193	Aqp1/Atp1a2/Aldh3a1/Ncoa1/Sult1a1/Ppargc1b/Ube2l3/Tgfb2/Pik3r1/Agtr1a/Adra1b/Gper1/ND3/Agtr2/Cry2/Adh1/Dnaaf4/Peg13	4
BP	GO:0071295	cellular response to vitamin	0.00441014	4/907	18/23062	0.00467723	0.0351748	0.0266446	ENSMUSG00000022676/ENSMUSG00000027750/ENSMUSG00000031451/ENSMUSG00000070576	Rarres2/Lbp/Fgf10/Wnt5a/Snai2/Sema4g/Sema6d/Pdgfra/Plxna4/Ptn/Vegfd/Gas6/Ednra/Ccn3/Robo2/Ntrk3/Cxcl12/Grem1	4
BP	GO:0072112	podocyte differentiation	0.00441014	4/907	18/23062	0.00467723	0.0351748	0.0266446	ENSMUSG00000022878/ENSMUSG00000027276/ENSMUSG00000030087/ENSMUSG00000031616	Ace2/Cacnb4/Avpr1a/Grik1/Apba1/Rgs2/Agt/Slc16a2/Slc43a2/Sv2a/Rgs4/Epm2a/Abat/Sfxn4	4
BP	GO:0072311	glomerular epithelial cell differentiation	0.00441014	4/907	18/23062	0.00467723	0.0351748	0.0266446	ENSMUSG00000022878/ENSMUSG00000027276/ENSMUSG00000030087/ENSMUSG00000031616	Lipe/Abhd1/Adipoq/Cyp4f14/Abcb11/Bdh2/Acad10/Ces1f/Twist1/Irs2/Abcd2/Cyp26b1	4
BP	GO:1900221	regulation of amyloid-beta clearance	0.00441014	4/907	18/23062	0.00467723	0.0351748	0.0266446	ENSMUSG00000002985/ENSMUSG00000020009/ENSMUSG00000020542/ENSMUSG00000022037	Celsr1/Wnt5a/Zeb2/Shroom3/Ift122/Twist1/Tgfb2/Cited2/Fzd1/Nog/Rgma	4
MF	GO:0019199	transmembrane receptor protein kinase activity	0.0110375	10/906	76/22557	0.000898822	0.0363381	0.0321684	ENSMUSG00000000532/ENSMUSG00000005672/ENSMUSG00000006386/ENSMUSG00000008090/ENSMUSG00000029231/ENSMUSG00000029869/ENSMUSG00000030110/ENSMUSG00000054252/ENSMUSG00000059146/ENSMUSG00000060275	Acvr1b/Kit/Tek/Fgfrl1/Pdgfra/Ephb6/Ret/Fgfr3/Ntrk3/Nrg2	10
BP	GO:0070373	negative regulation of ERK1 and ERK2 cascade	0.00992282	9/907	82/23062	0.00486554	0.0365169	0.0276613	ENSMUSG00000015405/ENSMUSG00000018909/ENSMUSG00000022114/ENSMUSG00000022878/ENSMUSG00000024427/ENSMUSG00000031530/ENSMUSG00000039384/ENSMUSG00000040247/ENSMUSG00000053647	Ace2/Arrb1/Spry2/Adipoq/Spry4/Dusp4/Dusp10/Tbc1d10c/Gper1	9
BP	GO:0031532	actin cytoskeleton reorganization	0.0121279	11/907	113/23062	0.00496447	0.0372039	0.0281817	ENSMUSG00000005672/ENSMUSG00000006386/ENSMUSG00000018126/ENSMUSG00000019359/ENSMUSG00000020120/ENSMUSG00000021676/ENSMUSG00000021732/ENSMUSG00000022211/ENSMUSG00000027208/ENSMUSG00000054728/ENSMUSG00000059146	Kit/Tek/Baiap2l2/Gdpd2/Plek/Iqgap2/Fgf10/Carmil3/Fgf7/Phactr1/Ntrk3	11
BP	GO:0046189	phenol-containing compound biosynthetic process	0.00771775	7/907	54/23062	0.00503178	0.0375161	0.0284182	ENSMUSG00000021994/ENSMUSG00000024140/ENSMUSG00000026872/ENSMUSG00000039239/ENSMUSG00000049115/ENSMUSG00000061740/ENSMUSG00000068122	Wnt5a/Epas1/Zeb2/Tgfb2/Agtr1a/Cyp2d22/Agtr2	7
BP	GO:2000351	regulation of endothelial cell apoptotic process	0.00771775	7/907	54/23062	0.00503178	0.0375161	0.0284182	ENSMUSG00000001240/ENSMUSG00000002289/ENSMUSG00000006386/ENSMUSG00000022018/ENSMUSG00000028001/ENSMUSG00000031451/ENSMUSG00000053647	Ramp2/Angptl4/Tek/Rgcc/Fga/Gas6/Gper1	7
BP	GO:0030318	melanocyte differentiation	0.00551268	5/907	29/23062	0.00503592	0.0375161	0.0284182	ENSMUSG00000005672/ENSMUSG00000019966/ENSMUSG00000022449/ENSMUSG00000026872/ENSMUSG00000030022	Kit/Kitl/Adamts20/Zeb2/Adamts9	5
BP	GO:0060571	morphogenesis of an epithelial fold	0.00551268	5/907	29/23062	0.00503592	0.0375161	0.0284182	ENSMUSG00000010797/ENSMUSG00000021732/ENSMUSG00000021994/ENSMUSG00000027840/ENSMUSG00000048616	Wnt2/Fgf10/Wnt5a/Wnt2b/Nog	5
BP	GO:0061081	positive regulation of myeloid leukocyte cytokine production involved in immune response	0.00661521	6/907	41/23062	0.00504609	0.0375364	0.0284335	ENSMUSG00000002944/ENSMUSG00000005672/ENSMUSG00000008734/ENSMUSG00000021994/ENSMUSG00000027995/ENSMUSG00000028341	Cd36/Kit/Gprc5b/Wnt5a/Tlr2/Nr4a3	6
BP	GO:0002685	regulation of leukocyte migration	0.0198456	18/907	233/23062	0.00511373	0.0379834	0.0287722	ENSMUSG00000009281/ENSMUSG00000016024/ENSMUSG00000019326/ENSMUSG00000019966/ENSMUSG00000021994/ENSMUSG00000026072/ENSMUSG00000027995/ENSMUSG00000029838/ENSMUSG00000031380/ENSMUSG00000031451/ENSMUSG00000031616/ENSMUSG00000033350/ENSMUSG00000037362/ENSMUSG00000041417/ENSMUSG00000052085/ENSMUSG00000053062/ENSMUSG00000061353/ENSMUSG00000074934	Rarres2/Lbp/Aoc3/Kitl/Wnt5a/Il1r1/Tlr2/Ptn/Vegfd/Gas6/Ednra/Chst2/Ccn3/Pik3r1/Dock8/Jam2/Cxcl12/Grem1	18
BP	GO:0048608	reproductive structure development	0.0253583	23/907	326/23062	0.00522089	0.0387223	0.0293319	ENSMUSG00000000753/ENSMUSG00000001558/ENSMUSG00000005672/ENSMUSG00000018238/ENSMUSG00000018909/ENSMUSG00000019966/ENSMUSG00000020542/ENSMUSG00000021379/ENSMUSG00000021732/ENSMUSG00000021994/ENSMUSG00000024164/ENSMUSG00000024176/ENSMUSG00000027208/ENSMUSG00000027832/ENSMUSG00000029231/ENSMUSG00000031737/ENSMUSG00000031980/ENSMUSG00000037664/ENSMUSG00000039239/ENSMUSG00000039910/ENSMUSG00000042500/…	Serpinf1/Klhl10/Kit/Gdf9/Arrb1/Kitl/Myocd/Id4/Fgf10/Wnt5a/C3/Sox8/Fgf7/Ptx3/Pdgfra/Irx5/Agt/Cdkn1c/Tgfb2/Cited2/Ago4/Nog/Fzd4	23
BP	GO:0030099	myeloid cell differentiation	0.0319735	29/907	442/23062	0.00523128	0.0387422	0.029347	ENSMUSG00000000440/ENSMUSG00000000532/ENSMUSG00000003070/ENSMUSG00000005672/ENSMUSG00000006675/ENSMUSG00000014773/ENSMUSG00000016087/ENSMUSG00000019966/ENSMUSG00000020644/ENSMUSG00000022878/ENSMUSG00000024140/ENSMUSG00000027276/ENSMUSG00000027985/ENSMUSG00000027995/ENSMUSG00000033871/ENSMUSG00000034957/ENSMUSG00000037664/ENSMUSG00000038065/ENSMUSG00000038128/ENSMUSG00000039191/ENSMUSG00000039461/…	Pparg/Acvr1b/Efna2/Kit/P4htm/Dll1/Fli1/Kitl/Id2/Adipoq/Epas1/Jag1/Lef1/Tlr2/Ppargc1b/Cebpa/Cdkn1c/Mturn/Camk4/Rbpj/Tcta/Lrrc17/Cited2/Dlk1/Pik3r1/Fgfr3/Klf2/Thra/Zbtb16	29
BP	GO:0007156	homophilic cell adhesion via plasma membrane adhesion molecules	0.0121279	11/907	114/23062	0.00530484	0.0392293	0.0297159	ENSMUSG00000016028/ENSMUSG00000030110/ENSMUSG00000032076/ENSMUSG00000033278/ENSMUSG00000044043/ENSMUSG00000045876/ENSMUSG00000051375/ENSMUSG00000051678/ENSMUSG00000052516/ENSMUSG00000055333/ENSMUSG00000074505	Celsr1/Ret/Cadm1/Ptprm/Pcdhb14/Pcdhb8/Pcdh1/Pcdhb6/Robo2/Fat2/Fat3	11
BP	GO:0048706	embryonic skeletal system development	0.014333	13/907	147/23062	0.005403	0.0398966	0.0302214	ENSMUSG00000014603/ENSMUSG00000014704/ENSMUSG00000021994/ENSMUSG00000029231/ENSMUSG00000031616/ENSMUSG00000031737/ENSMUSG00000032717/ENSMUSG00000035799/ENSMUSG00000039239/ENSMUSG00000040856/ENSMUSG00000048616/ENSMUSG00000075588/ENSMUSG00000079560	Alx3/Hoxa2/Wnt5a/Pdgfra/Ednra/Irx5/Mdfi/Twist1/Tgfb2/Dlk1/Nog/Hoxb2/Hoxa3	13
BP	GO:0007015	actin filament organization	0.0330761	30/907	463/23062	0.00543427	0.0400688	0.0303519	ENSMUSG00000014778/ENSMUSG00000015957/ENSMUSG00000018126/ENSMUSG00000018909/ENSMUSG00000019359/ENSMUSG00000019831/ENSMUSG00000019944/ENSMUSG00000020120/ENSMUSG00000021676/ENSMUSG00000022018/ENSMUSG00000022211/ENSMUSG00000022623/ENSMUSG00000024236/ENSMUSG00000025026/ENSMUSG00000026697/ENSMUSG00000027995/ENSMUSG00000029291/ENSMUSG00000029381/ENSMUSG00000029581/ENSMUSG00000029675/ENSMUSG00000031626/…	Fhod1/Wnt11/Baiap2l2/Arrb1/Gdpd2/Wasf1/Rhobtb1/Plek/Iqgap2/Rgcc/Carmil3/Shank3/Svil/Add3/Myoc/Tlr2/Rufy3/Shroom3/Fscn1/Eln/Sorbs2/Ppargc1b/Kank4/Kiss1r/Rgs4/Pik3r1/Dnai3/Phactr1/Alms1/Marcks	30
BP	GO:0019226	transmission of nerve impulse	0.0110254	10/907	99/23062	0.00558114	0.0408527	0.0309456	ENSMUSG00000017412/ENSMUSG00000020123/ENSMUSG00000020723/ENSMUSG00000023033/ENSMUSG00000024112/ENSMUSG00000031980/ENSMUSG00000037610/ENSMUSG00000049044/ENSMUSG00000059146/ENSMUSG00000069601	Ace2/Avpr1a/Agt/Adrb1/Agtr1a/Adra1b/Agtr2	10
BP	GO:0003044	regulation of systemic arterial blood pressure mediated by a chemical signal	0.00771775	7/907	55/23062	0.0055743	0.0408527	0.0309456	ENSMUSG00000015405/ENSMUSG00000020123/ENSMUSG00000031980/ENSMUSG00000035283/ENSMUSG00000049115/ENSMUSG00000050541/ENSMUSG00000068122	Ace2/Avpr1a/Map2k6/Grik1/Agt/Fxyd1/Abat	7
BP	GO:0032892	positive regulation of organic acid transport	0.00771775	7/907	55/23062	0.0055743	0.0408527	0.0309456	ENSMUSG00000015405/ENSMUSG00000020123/ENSMUSG00000020623/ENSMUSG00000022935/ENSMUSG00000031980/ENSMUSG00000036570/ENSMUSG00000057880	Kit/Ace2/Myocd/Cacnb1/Rgs2/Gper1/Abat	7
BP	GO:0045933	positive regulation of muscle contraction	0.00771775	7/907	55/23062	0.0055743	0.0408527	0.0309456	ENSMUSG00000005672/ENSMUSG00000015405/ENSMUSG00000020542/ENSMUSG00000020882/ENSMUSG00000026360/ENSMUSG00000053647/ENSMUSG00000057880	Plek/Emilin2/Cfh/Fga/Pdgfra/Comp/Abat	7
BP	GO:0070527	platelet aggregation	0.00771775	7/907	55/23062	0.0055743	0.0408527	0.0309456	ENSMUSG00000020120/ENSMUSG00000024053/ENSMUSG00000026365/ENSMUSG00000028001/ENSMUSG00000029231/ENSMUSG00000031849/ENSMUSG00000057880	Cacnb4/Avpr1a/Cacng4/Scn8a/Cacna1h/Agt/Kcnmb2/Rapgef4/Ntrk3/Ank3	7
BP	GO:0002367	cytokine production involved in immune response	0.014333	13/907	148/23062	0.00571641	0.0413719	0.0313389	ENSMUSG00000002944/ENSMUSG00000005672/ENSMUSG00000006386/ENSMUSG00000008734/ENSMUSG00000021994/ENSMUSG00000026072/ENSMUSG00000027995/ENSMUSG00000028341/ENSMUSG00000031451/ENSMUSG00000032109/ENSMUSG00000035799/ENSMUSG00000039239/ENSMUSG00000043496	Wnt2/Wnt11/Wnt5a/Lrp5/Ptn/Irs2	13
BP	GO:0010464	regulation of mesenchymal cell proliferation	0.00661521	6/907	42/23062	0.00569523	0.0413719	0.0313389	ENSMUSG00000010797/ENSMUSG00000015957/ENSMUSG00000021994/ENSMUSG00000024913/ENSMUSG00000029838/ENSMUSG00000038894	Wnt11/Celsr1/Wnt5a/Nkd1/Dact1/Fzd1	6
BP	GO:0090175	regulation of establishment of planar polarity	0.00661521	6/907	42/23062	0.00569523	0.0413719	0.0313389	ENSMUSG00000015957/ENSMUSG00000016028/ENSMUSG00000021994/ENSMUSG00000031661/ENSMUSG00000044548/ENSMUSG00000044674	Pink1/Kcnb1/Cxcl12/Pcp4	6
BP	GO:0033605	positive regulation of catecholamine secretion	0.00441014	4/907	19/23062	0.00574244	0.0413719	0.0313389	ENSMUSG00000028756/ENSMUSG00000050556/ENSMUSG00000061353/ENSMUSG00000090223	Fgfrl1/Wnt5a/Spry2/Spry4	4
BP	GO:0040037	negative regulation of fibroblast growth factor receptor signaling pathway	0.00441014	4/907	19/23062	0.00574244	0.0413719	0.0313389	ENSMUSG00000008090/ENSMUSG00000021994/ENSMUSG00000022114/ENSMUSG00000024427	Apoe/Abcg1/Ces1f/Ces1g	4
BP	GO:0043691	reverse cholesterol transport	0.00441014	4/907	19/23062	0.00574244	0.0413719	0.0313389	ENSMUSG00000002985/ENSMUSG00000024030/ENSMUSG00000031725/ENSMUSG00000057074	Wnt5a/Ophn1/Lama1/Camsap3	4
BP	GO:0045198	establishment of epithelial cell apical/basal polarity	0.00441014	4/907	19/23062	0.00574244	0.0413719	0.0313389	ENSMUSG00000021994/ENSMUSG00000031214/ENSMUSG00000032796/ENSMUSG00000044433	Ascl1/Sox8/Ret/Ednra	4
BP	GO:0048484	enteric nervous system development	0.00441014	4/907	19/23062	0.00574244	0.0413719	0.0313389	ENSMUSG00000020052/ENSMUSG00000024176/ENSMUSG00000030110/ENSMUSG00000031616	Rgs2/Slc43a2/Rgs4/Abat	4
BP	GO:0051956	negative regulation of amino acid transport	0.00441014	4/907	19/23062	0.00574244	0.0413719	0.0313389	ENSMUSG00000026360/ENSMUSG00000038178/ENSMUSG00000038530/ENSMUSG00000057880	Kit/Abcb11/Ces1f/Ces1g	4
BP	GO:1904251	regulation of bile acid metabolic process	0.00441014	4/907	19/23062	0.00574244	0.0413719	0.0313389	ENSMUSG00000005672/ENSMUSG00000027048/ENSMUSG00000031725/ENSMUSG00000057074	Myocd/Tgfb2/Gper1/Grem1	4
BP	GO:1905209	positive regulation of cardiocyte differentiation	0.00441014	4/907	19/23062	0.00574244	0.0413719	0.0313389	ENSMUSG00000020542/ENSMUSG00000039239/ENSMUSG00000053647/ENSMUSG00000074934	Cd36/Kit/Tek/Gprc5b/Wnt5a/Il1r1/Tlr2/Nr4a3/Gas6/Nlrx1/Twist1/Tgfb2/Tril	4
BP	GO:0090276	regulation of peptide hormone secretion	0.0198456	18/907	236/23062	0.00582609	0.0415265	0.031456	ENSMUSG00000000440/ENSMUSG00000015968/ENSMUSG00000018909/ENSMUSG00000024030/ENSMUSG00000024743/ENSMUSG00000024913/ENSMUSG00000026051/ENSMUSG00000028001/ENSMUSG00000035828/ENSMUSG00000037362/ENSMUSG00000038894/ENSMUSG00000046447/ENSMUSG00000050556/ENSMUSG00000053647/ENSMUSG00000054459/ENSMUSG00000057880/ENSMUSG00000062542/ENSMUSG00000072875	Pparg/Arrb1/Nr4a3/Dipk2a/Agtr1a	18
BP	GO:0001764	neuron migration	0.0176406	16/907	200/23062	0.00578282	0.0415265	0.031456	ENSMUSG00000016028/ENSMUSG00000020052/ENSMUSG00000020486/ENSMUSG00000020902/ENSMUSG00000026072/ENSMUSG00000028373/ENSMUSG00000031451/ENSMUSG00000032340/ENSMUSG00000035799/ENSMUSG00000043557/ENSMUSG00000054728/ENSMUSG00000058672/ENSMUSG00000059146/ENSMUSG00000061353/ENSMUSG00000074505/ENSMUSG00000092192	Pparg/Arrb1/Nr4a3/Dipk2a/Agtr1a	16
BP	GO:0034390	smooth muscle cell apoptotic process	0.00551268	5/907	30/23062	0.00585084	0.0415265	0.031456	ENSMUSG00000000440/ENSMUSG00000018909/ENSMUSG00000028341/ENSMUSG00000045414/ENSMUSG00000049115	Atp1a2/Rgs2/Adrb1/Dock4/Calcrl	5
BP	GO:0034391	regulation of smooth muscle cell apoptotic process	0.00551268	5/907	30/23062	0.00585084	0.0415265	0.031456	ENSMUSG00000000440/ENSMUSG00000018909/ENSMUSG00000028341/ENSMUSG00000045414/ENSMUSG00000049115	Rgcc/Bmp2/Agt	5
BP	GO:0045932	negative regulation of muscle contraction	0.00551268	5/907	30/23062	0.00585084	0.0415265	0.031456	ENSMUSG00000007097/ENSMUSG00000026360/ENSMUSG00000035283/ENSMUSG00000035954/ENSMUSG00000059588	Pparg/Adipoq/Abcg1	5
BP	GO:0003330	regulation of extracellular matrix constituent secretion	0.00330761	3/907	10/23062	0.00591233	0.0415265	0.031456	ENSMUSG00000022018/ENSMUSG00000027358/ENSMUSG00000031980	Apoe/Agt/Agtr1a	3
BP	GO:0010745	negative regulation of macrophage derived foam cell differentiation	0.00330761	3/907	10/23062	0.00591233	0.0415265	0.031456	ENSMUSG00000000440/ENSMUSG00000022878/ENSMUSG00000024030	Pink1/Cxcl12/Pcp4	3
BP	GO:0010873	positive regulation of cholesterol esterification	0.00330761	3/907	10/23062	0.00591233	0.0415265	0.031456	ENSMUSG00000002985/ENSMUSG00000031980/ENSMUSG00000049115	Aqp1/Fgf10/Adrb1	3
BP	GO:0033603	positive regulation of dopamine secretion	0.00330761	3/907	10/23062	0.00591233	0.0415265	0.031456	ENSMUSG00000028756/ENSMUSG00000061353/ENSMUSG00000090223	Fgf10/Wnt5a/Nog	3
BP	GO:0046877	regulation of saliva secretion	0.00330761	3/907	10/23062	0.00591233	0.0415265	0.031456	ENSMUSG00000004655/ENSMUSG00000021732/ENSMUSG00000035283	Dll1/Rbpj/Hey1	3
BP	GO:0060513	prostatic bud formation	0.00330761	3/907	10/23062	0.00591233	0.0415265	0.031456	ENSMUSG00000021732/ENSMUSG00000021994/ENSMUSG00000048616	Cd36/Lbp/Tlr2	3
BP	GO:0060837	blood vessel endothelial cell differentiation	0.00330761	3/907	10/23062	0.00591233	0.0415265	0.031456	ENSMUSG00000014773/ENSMUSG00000039191/ENSMUSG00000040289	Cd36/Lbp/Tlr2	3
BP	GO:0070391	response to lipoteichoic acid	0.00330761	3/907	10/23062	0.00591233	0.0415265	0.031456	ENSMUSG00000002944/ENSMUSG00000016024/ENSMUSG00000027995	Aqp1/Dll1/Jag1	3
BP	GO:0071223	cellular response to lipoteichoic acid	0.00330761	3/907	10/23062	0.00591233	0.0415265	0.031456	ENSMUSG00000002944/ENSMUSG00000016024/ENSMUSG00000027995	Wnt11/Rgcc/Heg1	3
BP	GO:0072070	loop of Henle development	0.00330761	3/907	10/23062	0.00591233	0.0415265	0.031456	ENSMUSG00000004655/ENSMUSG00000014773/ENSMUSG00000027276	Wnt11/Rgcc/Heg1	3
BP	GO:0090269	fibroblast growth factor production	0.00330761	3/907	10/23062	0.00591233	0.0415265	0.031456	ENSMUSG00000015957/ENSMUSG00000022018/ENSMUSG00000075254	Spry2/Zeb2/Cdkn1c	3
BP	GO:0090270	regulation of fibroblast growth factor production	0.00330761	3/907	10/23062	0.00591233	0.0415265	0.031456	ENSMUSG00000015957/ENSMUSG00000022018/ENSMUSG00000075254	Pparg/Cacna1d/Arrb1/Abcg1/Syt7/Lrp5/Ecrg4/Fga/Pim3/Ccn3/Irs2/Camk2n1/Kcnb1/Gper1/Vsnl1/Abat/Syt9/Gpr27	3
BP	GO:1902746	regulation of lens fiber cell differentiation	0.00330761	3/907	10/23062	0.00591233	0.0415265	0.031456	ENSMUSG00000022114/ENSMUSG00000026872/ENSMUSG00000037664	Celsr1/Ascl1/Septin4/Ntn1/Il1r1/Astn2/Gas6/Neo1/Twist1/Mdga1/Phactr1/Tubb2a/Ntrk3/Cxcl12/Fat3/Dnaaf4	3
MF	GO:0019207	kinase regulator activity	0.0231788	21/906	248/22557	0.0011006	0.0416831	0.0369	ENSMUSG00000002997/ENSMUSG00000008734/ENSMUSG00000010538/ENSMUSG00000014077/ENSMUSG00000015957/ENSMUSG00000020623/ENSMUSG00000021892/ENSMUSG00000022018/ENSMUSG00000022114/ENSMUSG00000022619/ENSMUSG00000024427/ENSMUSG00000025422/ENSMUSG00000027358/ENSMUSG00000031451/ENSMUSG00000032578/ENSMUSG00000037664/ENSMUSG00000041417/ENSMUSG00000043372/ENSMUSG00000046447/ENSMUSG00000060275/ENSMUSG00000074934	Prkar2b/Gprc5b/Tsacc/Chp1/Wnt11/Map2k6/Sh3bp5/Rgcc/Spry2/Mapk8ip2/Spry4/Agap2/Bmp2/Gas6/Cish/Cdkn1c/Pik3r1/Hexim2/Camk2n1/Nrg2/Grem1	21
MF	GO:0019887	protein kinase regulator activity	0.0209713	19/906	215/22557	0.00112922	0.0416831	0.0369	ENSMUSG00000002997/ENSMUSG00000008734/ENSMUSG00000010538/ENSMUSG00000014077/ENSMUSG00000015957/ENSMUSG00000020623/ENSMUSG00000021892/ENSMUSG00000022018/ENSMUSG00000022114/ENSMUSG00000022619/ENSMUSG00000024427/ENSMUSG00000025422/ENSMUSG00000027358/ENSMUSG00000031451/ENSMUSG00000037664/ENSMUSG00000043372/ENSMUSG00000046447/ENSMUSG00000060275/ENSMUSG00000074934	Prkar2b/Gprc5b/Tsacc/Chp1/Wnt11/Map2k6/Sh3bp5/Rgcc/Spry2/Mapk8ip2/Spry4/Agap2/Bmp2/Gas6/Cdkn1c/Hexim2/Camk2n1/Nrg2/Grem1	19
BP	GO:0061458	reproductive system development	0.0253583	23/907	330/23062	0.00602904	0.0421344	0.0319165	ENSMUSG00000000753/ENSMUSG00000001558/ENSMUSG00000005672/ENSMUSG00000018238/ENSMUSG00000018909/ENSMUSG00000019966/ENSMUSG00000020542/ENSMUSG00000021379/ENSMUSG00000021732/ENSMUSG00000021994/ENSMUSG00000024164/ENSMUSG00000024176/ENSMUSG00000027208/ENSMUSG00000027832/ENSMUSG00000029231/ENSMUSG00000031737/ENSMUSG00000031980/ENSMUSG00000037664/ENSMUSG00000039239/ENSMUSG00000039910/ENSMUSG00000042500/…	Serpinf1/Klhl10/Kit/Gdf9/Arrb1/Kitl/Myocd/Id4/Fgf10/Wnt5a/C3/Sox8/Fgf7/Ptx3/Pdgfra/Irx5/Agt/Cdkn1c/Tgfb2/Cited2/Ago4/Nog/Fzd4	23
BP	GO:0120254	olefinic compound metabolic process	0.0154355	14/907	166/23062	0.0060375	0.0421344	0.0319165	ENSMUSG00000021259/ENSMUSG00000022040/ENSMUSG00000024112/ENSMUSG00000024292/ENSMUSG00000025197/ENSMUSG00000027358/ENSMUSG00000029167/ENSMUSG00000032315/ENSMUSG00000033174/ENSMUSG00000052974/ENSMUSG00000055301/ENSMUSG00000061740/ENSMUSG00000066026/ENSMUSG00000074207	Cyp46a1/Ephx2/Cacna1h/Cyp4f14/Cyp2c23/Bmp2/Ppargc1a/Cyp1a1/Mgll/Cyp2f2/Adh7/Cyp2d22/Dhrs3/Adh1	14
BP	GO:0001942	hair follicle development	0.0121279	11/907	116/23062	0.00604071	0.0421344	0.0319165	ENSMUSG00000000532/ENSMUSG00000001510/ENSMUSG00000016028/ENSMUSG00000021732/ENSMUSG00000021994/ENSMUSG00000027208/ENSMUSG00000039191/ENSMUSG00000039239/ENSMUSG00000042821/ENSMUSG00000046470/ENSMUSG00000059327	Acvr1b/Dlx3/Celsr1/Fgf10/Wnt5a/Fgf7/Rbpj/Tgfb2/Snai1/Sox18/Eda	11
BP	GO:0030038	contractile actin filament bundle assembly	0.0121279	11/907	116/23062	0.00604071	0.0421344	0.0319165	ENSMUSG00000014778/ENSMUSG00000015957/ENSMUSG00000018909/ENSMUSG00000022018/ENSMUSG00000026697/ENSMUSG00000029675/ENSMUSG00000035407/ENSMUSG00000035773/ENSMUSG00000041417/ENSMUSG00000054728/ENSMUSG00000063810	Fhod1/Wnt11/Arrb1/Rgcc/Myoc/Eln/Kank4/Kiss1r/Pik3r1/Phactr1/Alms1	11
BP	GO:0043149	stress fiber assembly	0.0121279	11/907	116/23062	0.00604071	0.0421344	0.0319165	ENSMUSG00000014778/ENSMUSG00000015957/ENSMUSG00000018909/ENSMUSG00000022018/ENSMUSG00000026697/ENSMUSG00000029675/ENSMUSG00000035407/ENSMUSG00000035773/ENSMUSG00000041417/ENSMUSG00000054728/ENSMUSG00000063810	Fhod1/Wnt11/Arrb1/Rgcc/Myoc/Eln/Kank4/Kiss1r/Pik3r1/Phactr1/Alms1	11
BP	GO:0014855	striated muscle cell proliferation	0.00992282	9/907	85/23062	0.00616249	0.0426882	0.032336	ENSMUSG00000000093/ENSMUSG00000010797/ENSMUSG00000039191/ENSMUSG00000039239/ENSMUSG00000039910/ENSMUSG00000040841/ENSMUSG00000045414/ENSMUSG00000048078/ENSMUSG00000048616	Tbx2/Wnt2/Rbpj/Tgfb2/Cited2/Six5/Dipk2a/Tenm4/Nog	9
BP	GO:0032526	response to retinoic acid	0.00992282	9/907	85/23062	0.00616249	0.0426882	0.032336	ENSMUSG00000000093/ENSMUSG00000004655/ENSMUSG00000006386/ENSMUSG00000014704/ENSMUSG00000020647/ENSMUSG00000028351/ENSMUSG00000030110/ENSMUSG00000063415/ENSMUSG00000074207	Tbx2/Aqp1/Tek/Hoxa2/Ncoa1/Brinp1/Ret/Cyp26b1/Adh1	9
BP	GO:0001662	behavioral fear response	0.00771775	7/907	56/23062	0.00615943	0.0426882	0.032336	ENSMUSG00000002985/ENSMUSG00000007097/ENSMUSG00000022619/ENSMUSG00000022623/ENSMUSG00000026344/ENSMUSG00000028351/ENSMUSG00000048240	Apoe/Atp1a2/Mapk8ip2/Shank3/Lypd1/Brinp1/Gng7	7
BP	GO:0030857	negative regulation of epithelial cell differentiation	0.00771775	7/907	56/23062	0.00615943	0.0426882	0.032336	ENSMUSG00000014773/ENSMUSG00000021732/ENSMUSG00000022114/ENSMUSG00000027004/ENSMUSG00000027276/ENSMUSG00000039239/ENSMUSG00000054252	Dll1/Fgf10/Spry2/Frzb/Jag1/Tgfb2/Fgfr3	7
BP	GO:1900271	regulation of long-term synaptic potentiation	0.00771775	7/907	56/23062	0.00615943	0.0426882	0.032336	ENSMUSG00000002985/ENSMUSG00000020431/ENSMUSG00000021259/ENSMUSG00000022623/ENSMUSG00000029838/ENSMUSG00000031302/ENSMUSG00000035283	Apoe/Adcy1/Cyp46a1/Shank3/Ptn/Nlgn3/Adrb1	7
BP	GO:0032412	regulation of ion transmembrane transporter activity	0.0231533	21/907	293/23062	0.00621357	0.0429829	0.0325592	ENSMUSG00000007097/ENSMUSG00000014077/ENSMUSG00000015968/ENSMUSG00000017412/ENSMUSG00000020009/ENSMUSG00000020723/ENSMUSG00000020882/ENSMUSG00000020894/ENSMUSG00000022619/ENSMUSG00000022623/ENSMUSG00000028051/ENSMUSG00000029167/ENSMUSG00000031302/ENSMUSG00000031616/ENSMUSG00000032356/ENSMUSG00000035283/ENSMUSG00000036570/ENSMUSG00000041329/ENSMUSG00000042807/ENSMUSG00000053647/ENSMUSG00000069601	Atp1a2/Chp1/Cacna1d/Cacnb4/Ifngr1/Cacng4/Cacnb1/Vamp2/Mapk8ip2/Shank3/Hcn3/Ppargc1a/Nlgn3/Ednra/Rasgrf1/Adrb1/Fxyd1/Atp1b2/Hecw2/Gper1/Ank3	21
BP	GO:0006898	receptor-mediated endocytosis	0.0220507	20/907	275/23062	0.00638117	0.0438036	0.0331809	ENSMUSG00000001240/ENSMUSG00000002944/ENSMUSG00000002985/ENSMUSG00000014773/ENSMUSG00000018909/ENSMUSG00000019831/ENSMUSG00000020723/ENSMUSG00000021319/ENSMUSG00000022037/ENSMUSG00000022878/ENSMUSG00000023328/ENSMUSG00000024164/ENSMUSG00000027322/ENSMUSG00000028524/ENSMUSG00000031214/ENSMUSG00000031302/ENSMUSG00000035459/ENSMUSG00000048058/ENSMUSG00000059588/ENSMUSG00000074934	Pparg/Apoe/Cfh/Sgip1/Ppargc1a/Adrb1	20
BP	GO:0043393	regulation of protein binding	0.0187431	17/907	220/23062	0.00637875	0.0438036	0.0331809	ENSMUSG00000001240/ENSMUSG00000002985/ENSMUSG00000010342/ENSMUSG00000018909/ENSMUSG00000021994/ENSMUSG00000022878/ENSMUSG00000023411/ENSMUSG00000024232/ENSMUSG00000027358/ENSMUSG00000029869/ENSMUSG00000030123/ENSMUSG00000038349/ENSMUSG00000042401/ENSMUSG00000044548/ENSMUSG00000048616/ENSMUSG00000053647/ENSMUSG00000070509	Avpr1a/Adipoq/Gas6/Agt/Adrb1/Agtr2	17
BP	GO:0006937	regulation of muscle contraction	0.0154355	14/907	167/23062	0.00635889	0.0438036	0.0331809	ENSMUSG00000005672/ENSMUSG00000007097/ENSMUSG00000015405/ENSMUSG00000020542/ENSMUSG00000020882/ENSMUSG00000024112/ENSMUSG00000026360/ENSMUSG00000035283/ENSMUSG00000035954/ENSMUSG00000036570/ENSMUSG00000050541/ENSMUSG00000053647/ENSMUSG00000057880/ENSMUSG00000059588	Ramp2/Cd36/Apoe/Dll1/Arrb1/Wasf1/Cacng4/Sfrp4/Clu/Adipoq/Ache/C3/Siglec1/Sgip1/Ophn1/Nlgn3/Stab2/Ldlrad3/Calcrl/Grem1	14
BP	GO:0010675	regulation of cellular carbohydrate metabolic process	0.0154355	14/907	167/23062	0.00635889	0.0438036	0.0331809	ENSMUSG00000002944/ENSMUSG00000016194/ENSMUSG00000017493/ENSMUSG00000020120/ENSMUSG00000022878/ENSMUSG00000029167/ENSMUSG00000032238/ENSMUSG00000032271/ENSMUSG00000032492/ENSMUSG00000038894/ENSMUSG00000038967/ENSMUSG00000050541/ENSMUSG00000053647/ENSMUSG00000067279	Ramp2/Apoe/Tex14/Arrb1/Wnt5a/Adipoq/Nfatc4/Bambi/Bmp2/Ephb6/Plxnd1/Plcl1/Crtac1/Dact1/Nog/Gper1/Rgma	14
BP	GO:0009798	axis specification	0.0110254	10/907	101/23062	0.00641919	0.0438036	0.0331809	ENSMUSG00000000142/ENSMUSG00000014773/ENSMUSG00000021732/ENSMUSG00000021994/ENSMUSG00000030513/ENSMUSG00000032717/ENSMUSG00000034777/ENSMUSG00000036867/ENSMUSG00000039910/ENSMUSG00000040289	Kit/Atp1a2/Ace2/Myocd/Cacnb1/Cacna1h/Rgs2/Adrb1/Dock4/Fxyd1/Adra1b/Gper1/Abat/Calcrl	10
BP	GO:0014066	regulation of phosphatidylinositol 3-kinase signaling	0.0110254	10/907	101/23062	0.00641919	0.0438036	0.0331809	ENSMUSG00000006386/ENSMUSG00000019929/ENSMUSG00000025422/ENSMUSG00000026697/ENSMUSG00000031980/ENSMUSG00000035799/ENSMUSG00000039239/ENSMUSG00000045414/ENSMUSG00000053647/ENSMUSG00000059146	Cd36/Hsd11b1/Igfbp4/Plek/Adipoq/Ppargc1a/Rora/Nnmt/Pth1r/Irs2/Pdk2/Adra1b/Gper1/Ppp1r3c	10
BP	GO:0032370	positive regulation of lipid transport	0.0110254	10/907	101/23062	0.00641919	0.0438036	0.0331809	ENSMUSG00000000440/ENSMUSG00000002985/ENSMUSG00000020623/ENSMUSG00000022878/ENSMUSG00000024030/ENSMUSG00000026051/ENSMUSG00000031725/ENSMUSG00000036611/ENSMUSG00000041828/ENSMUSG00000057074	Axin2/Dll1/Fgf10/Wnt5a/Pcsk6/Mdfi/Vax2/Smad6/Cited2/Hey1	10
BP	GO:0044264	cellular polysaccharide metabolic process	0.0110254	10/907	101/23062	0.00641919	0.0438036	0.0331809	ENSMUSG00000002944/ENSMUSG00000022490/ENSMUSG00000025537/ENSMUSG00000027977/ENSMUSG00000033059/ENSMUSG00000035283/ENSMUSG00000038894/ENSMUSG00000050541/ENSMUSG00000055493/ENSMUSG00000067279	Tek/Dcn/Agap2/Myoc/Agt/Twist1/Tgfb2/Dipk2a/Gper1/Ntrk3	10
BP	GO:0002021	response to dietary excess	0.00661521	6/907	43/23062	0.00640325	0.0438036	0.0331809	ENSMUSG00000000440/ENSMUSG00000002985/ENSMUSG00000026365/ENSMUSG00000028524/ENSMUSG00000029167/ENSMUSG00000035283	Pparg/Apoe/Map2k6/Adipoq/Abcg1/Ecrg4/Ces1f/Eepd1/Abca8a/Ces1g	6
BP	GO:0098801	regulation of renal system process	0.00661521	6/907	43/23062	0.00640325	0.0438036	0.0331809	ENSMUSG00000020123/ENSMUSG00000022878/ENSMUSG00000031451/ENSMUSG00000031980/ENSMUSG00000035283/ENSMUSG00000068122	Cd36/Ppp1r1a/Phkg1/Ndst3/Pygb/Adrb1/Irs2/Adra1b/Epm2a/Ppp1r3c	6
BP	GO:0035249	synaptic transmission, glutamatergic	0.0121279	11/907	117/23062	0.00643753	0.0438693	0.0332307	ENSMUSG00000017412/ENSMUSG00000020723/ENSMUSG00000022619/ENSMUSG00000022623/ENSMUSG00000022935/ENSMUSG00000031214/ENSMUSG00000031302/ENSMUSG00000038665/ENSMUSG00000041078/ENSMUSG00000044667/ENSMUSG00000106847	Cacnb4/Cacng4/Mapk8ip2/Shank3/Grik1/Ophn1/Nlgn3/Dgki/Grid1/Plppr4/Peg13	11
MF	GO:0001540	amyloid-beta binding	0.00993377	9/906	66/22557	0.00124029	0.0438753	0.0388407	ENSMUSG00000002944/ENSMUSG00000002985/ENSMUSG00000022037/ENSMUSG00000024897/ENSMUSG00000027995/ENSMUSG00000039239/ENSMUSG00000048058/ENSMUSG00000049791/ENSMUSG00000072966	Cd36/Apoe/Clu/Apba1/Tlr2/Tgfb2/Ldlrad3/Fzd4/Gprasp2	9
BP	GO:0007162	negative regulation of cell adhesion	0.0242558	22/907	313/23062	0.00647961	0.0440964	0.0334027	ENSMUSG00000022018/ENSMUSG00000022676/ENSMUSG00000022878/ENSMUSG00000024427/ENSMUSG00000026640/ENSMUSG00000026697/ENSMUSG00000027276/ENSMUSG00000027358/ENSMUSG00000027750/ENSMUSG00000027985/ENSMUSG00000029765/ENSMUSG00000030004/ENSMUSG00000030123/ENSMUSG00000039546/ENSMUSG00000041417/ENSMUSG00000049791/ENSMUSG00000051262/ENSMUSG00000053062/ENSMUSG00000057103/ENSMUSG00000057880/ENSMUSG00000061353/…	Rgcc/Snai2/Adipoq/Spry4/Plxna2/Myoc/Jag1/Bmp2/Postn/Lef1/Plxna4/Nat8/Plxnd1/Ajap1/Pik3r1/Fzd4/Nat8f3/Jam2/Nat8f1/Abat/Cxcl12/Il4i1	22
CC	GO:0097060	synaptic membrane	0.037037	34/918	469/22971	0.000651982	0.0447074	0.0407857	ENSMUSG00000015968/ENSMUSG00000018909/ENSMUSG00000020431/ENSMUSG00000020723/ENSMUSG00000021719/ENSMUSG00000022623/ENSMUSG00000022935/ENSMUSG00000023033/ENSMUSG00000023328/ENSMUSG00000024112/ENSMUSG00000024743/ENSMUSG00000024897/ENSMUSG00000030731/ENSMUSG00000031217/ENSMUSG00000031253/ENSMUSG00000031302/ENSMUSG00000032076/ENSMUSG00000032172/ENSMUSG00000034730/ENSMUSG00000038665/ENSMUSG00000039579/…	Cacna1d/Arrb1/Adcy1/Cacng4/Rgs7bp/Shank3/Grik1/Scn8a/Ache/Cacna1h/Syt7/Apba1/Syt3/Efnb1/Srpx2/Nlgn3/Cadm1/Olfm2/Adgrb1/Dgki/Grin3a/Grid1/Lhfpl4/Plppr4/Pcdhb16/Kcnb1/Gper1/Cntn1/Ntrk3/Ank3/Marcks/Tmem240/Kctd12/Pde2a	34
BP	GO:0042733	embryonic digit morphogenesis	0.00882029	8/907	71/23062	0.00661826	0.0449792	0.0340714	ENSMUSG00000000093/ENSMUSG00000021994/ENSMUSG00000024913/ENSMUSG00000030323/ENSMUSG00000035799/ENSMUSG00000048450/ENSMUSG00000048616/ENSMUSG00000066687	Tbx2/Wnt5a/Lrp5/Ift122/Twist1/Msx1/Nog/Zbtb16	8
BP	GO:0007179	transforming growth factor beta receptor signaling pathway	0.0176406	16/907	203/23062	0.00664954	0.0450701	0.0341403	ENSMUSG00000000440/ENSMUSG00000020542/ENSMUSG00000021388/ENSMUSG00000022114/ENSMUSG00000024232/ENSMUSG00000026872/ENSMUSG00000027358/ENSMUSG00000027796/ENSMUSG00000036867/ENSMUSG00000037664/ENSMUSG00000039239/ENSMUSG00000039646/ENSMUSG00000039910/ENSMUSG00000042834/ENSMUSG00000047146/ENSMUSG00000049907	Atp1a2/Avpr1a/Add3/Fga/Mgll/Dock4/Smad6/Agtr1a/Adra1b	16
BP	GO:0019229	regulation of vasoconstriction	0.00992282	9/907	86/23062	0.00664914	0.0450701	0.0341403	ENSMUSG00000007097/ENSMUSG00000020123/ENSMUSG00000025026/ENSMUSG00000028001/ENSMUSG00000033174/ENSMUSG00000035954/ENSMUSG00000036867/ENSMUSG00000049115/ENSMUSG00000050541	Pparg/Myocd/Aspn/Spry2/Bambi/Zeb2/Bmp2/Smad9/Smad6/Cdkn1c/Tgfb2/Vasn/Cited2/Nrep/Tet1/Rasl11b	9
BP	GO:0048015	phosphatidylinositol-mediated signaling	0.0154355	14/907	168/23062	0.00669381	0.0453091	0.0343214	ENSMUSG00000006386/ENSMUSG00000019929/ENSMUSG00000022206/ENSMUSG00000025422/ENSMUSG00000026697/ENSMUSG00000029231/ENSMUSG00000031980/ENSMUSG00000035799/ENSMUSG00000038349/ENSMUSG00000039239/ENSMUSG00000041417/ENSMUSG00000045414/ENSMUSG00000053647/ENSMUSG00000059146	Tek/Dcn/Npr3/Agap2/Myoc/Pdgfra/Agt/Twist1/Plcl1/Tgfb2/Pik3r1/Dipk2a/Gper1/Ntrk3	14
BP	GO:0090257	regulation of muscle system process	0.0209482	19/907	258/23062	0.00678642	0.0455261	0.0344858	ENSMUSG00000000440/ENSMUSG00000005672/ENSMUSG00000007097/ENSMUSG00000015405/ENSMUSG00000020542/ENSMUSG00000020882/ENSMUSG00000024112/ENSMUSG00000026360/ENSMUSG00000028341/ENSMUSG00000031980/ENSMUSG00000035283/ENSMUSG00000035954/ENSMUSG00000036570/ENSMUSG00000038530/ENSMUSG00000047419/ENSMUSG00000050541/ENSMUSG00000053647/ENSMUSG00000057880/ENSMUSG00000059588	Apoe/Atp1a2/Mapk8ip2/Shank3/Lypd1/Brinp1/Gng7	19
BP	GO:0002209	behavioral defense response	0.00771775	7/907	57/23062	0.00678915	0.0455261	0.0344858	ENSMUSG00000002985/ENSMUSG00000007097/ENSMUSG00000022619/ENSMUSG00000022623/ENSMUSG00000026344/ENSMUSG00000028351/ENSMUSG00000048240	Ramp2/Angptl4/Tek/Rgcc/Fga/Gas6/Gper1	7
BP	GO:0072577	endothelial cell apoptotic process	0.00771775	7/907	57/23062	0.00678915	0.0455261	0.0344858	ENSMUSG00000001240/ENSMUSG00000002289/ENSMUSG00000006386/ENSMUSG00000022018/ENSMUSG00000028001/ENSMUSG00000031451/ENSMUSG00000053647	Rgcc/Bmp2/Fscn1/Agt/Lama1/Tnxb/Tgfb2	7
BP	GO:1903053	regulation of extracellular matrix organization	0.00771775	7/907	57/23062	0.00678915	0.0455261	0.0344858	ENSMUSG00000022018/ENSMUSG00000027358/ENSMUSG00000029581/ENSMUSG00000031980/ENSMUSG00000032796/ENSMUSG00000033327/ENSMUSG00000039239	Tek/Fgf10/Cnmd/Vegfd/Fzd4	7
BP	GO:0030947	regulation of vascular endothelial growth factor receptor signaling pathway	0.00551268	5/907	31/23062	0.00675432	0.0455261	0.0344858	ENSMUSG00000006386/ENSMUSG00000021732/ENSMUSG00000022025/ENSMUSG00000031380/ENSMUSG00000049791	Ace2/Avpr1a/Grik1/Agt/Abat	5
BP	GO:0051957	positive regulation of amino acid transport	0.00551268	5/907	31/23062	0.00675432	0.0455261	0.0344858	ENSMUSG00000015405/ENSMUSG00000020123/ENSMUSG00000022935/ENSMUSG00000031980/ENSMUSG00000057880	Hoxa2/Plxna2/Ednra/Tgfb2/Nog	5
BP	GO:0060037	pharyngeal system development	0.00551268	5/907	31/23062	0.00675432	0.0455261	0.0344858	ENSMUSG00000014704/ENSMUSG00000026640/ENSMUSG00000031616/ENSMUSG00000039239/ENSMUSG00000048616	Pparg/Kit/Atp1a2/Ace2/Myocd/Cacnb1/Cacna1h/Rgs2/Nr4a3/Agt/Adrb1/Dock4/Fxyd1/Rgs4/Cmya5/Adra1b/Gper1/Abat/Calcrl	5
BP	GO:0003012	muscle system process	0.030871	28/907	431/23062	0.00683114	0.0457468	0.0346529	ENSMUSG00000000093/ENSMUSG00000000440/ENSMUSG00000005672/ENSMUSG00000007097/ENSMUSG00000015405/ENSMUSG00000015968/ENSMUSG00000020542/ENSMUSG00000020623/ENSMUSG00000020882/ENSMUSG00000024112/ENSMUSG00000026360/ENSMUSG00000026697/ENSMUSG00000028341/ENSMUSG00000030087/ENSMUSG00000031616/ENSMUSG00000031626/ENSMUSG00000031849/ENSMUSG00000031980/ENSMUSG00000035283/ENSMUSG00000035954/ENSMUSG00000036570/…	Tbx2/Pparg/Kit/Atp1a2/Ace2/Cacna1d/Myocd/Map2k6/Cacnb1/Cacna1h/Rgs2/Myoc/Nr4a3/Klf15/Ednra/Sorbs2/Comp/Agt/Adrb1/Dock4/Fxyd1/Rgs4/Cmya5/Adra1b/Gper1/Abat/Calcrl/Agtr2	28
BP	GO:0032092	positive regulation of protein binding	0.0110254	10/907	102/23062	0.00687327	0.0459679	0.0348204	ENSMUSG00000001240/ENSMUSG00000002985/ENSMUSG00000018909/ENSMUSG00000021994/ENSMUSG00000024232/ENSMUSG00000027358/ENSMUSG00000029869/ENSMUSG00000030123/ENSMUSG00000038349/ENSMUSG00000044548	Ramp2/Apoe/Arrb1/Wnt5a/Bambi/Bmp2/Ephb6/Plxnd1/Plcl1/Dact1	10
BP	GO:0006349	regulation of gene expression by genomic imprinting	0.00441014	4/907	20/23062	0.00695782	0.0461655	0.03497	ENSMUSG00000020661/ENSMUSG00000027478/ENSMUSG00000086503/ENSMUSG00000101609	Dnmt3a/Dnmt3b/Xist/Kcnq1ot1	4
BP	GO:0045986	negative regulation of smooth muscle contraction	0.00441014	4/907	20/23062	0.00695782	0.0461655	0.03497	ENSMUSG00000026360/ENSMUSG00000035283/ENSMUSG00000035954/ENSMUSG00000059588	Rgs2/Adrb1/Dock4/Calcrl	4
BP	GO:0048712	negative regulation of astrocyte differentiation	0.00441014	4/907	20/23062	0.00695782	0.0461655	0.03497	ENSMUSG00000021379/ENSMUSG00000048616/ENSMUSG00000054252/ENSMUSG00000059146	Id4/Nog/Fgfr3/Ntrk3	4
BP	GO:0060221	retinal rod cell differentiation	0.00441014	4/907	20/23062	0.00695782	0.0461655	0.03497	ENSMUSG00000024176/ENSMUSG00000026365/ENSMUSG00000029838/ENSMUSG00000063810	Sox8/Cfh/Ptn/Alms1	4
BP	GO:0072010	glomerular epithelium development	0.00441014	4/907	20/23062	0.00695782	0.0461655	0.03497	ENSMUSG00000022878/ENSMUSG00000027276/ENSMUSG00000030087/ENSMUSG00000031616	Adipoq/Jag1/Klf15/Ednra	4
BP	GO:2000725	regulation of cardiac muscle cell differentiation	0.00441014	4/907	20/23062	0.00695782	0.0461655	0.03497	ENSMUSG00000014773/ENSMUSG00000020542/ENSMUSG00000027358/ENSMUSG00000074934	Dll1/Myocd/Bmp2/Grem1	4
BP	GO:0036294	cellular response to decreased oxygen levels	0.0132304	12/907	135/23062	0.00706981	0.0468468	0.0354862	ENSMUSG00000000440/ENSMUSG00000004655/ENSMUSG00000018566/ENSMUSG00000022018/ENSMUSG00000024140/ENSMUSG00000028133/ENSMUSG00000028756/ENSMUSG00000032238/ENSMUSG00000035799/ENSMUSG00000039191/ENSMUSG00000039646/ENSMUSG00000039910	Pparg/Aqp1/Slc2a4/Rgcc/Epas1/Rwdd3/Pink1/Rora/Twist1/Rbpj/Vasn/Cited2	12
BP	GO:0002791	regulation of peptide secretion	0.0198456	18/907	241/23062	0.00719182	0.0472455	0.0357882	ENSMUSG00000000440/ENSMUSG00000015968/ENSMUSG00000018909/ENSMUSG00000024030/ENSMUSG00000024743/ENSMUSG00000024913/ENSMUSG00000026051/ENSMUSG00000028001/ENSMUSG00000035828/ENSMUSG00000037362/ENSMUSG00000038894/ENSMUSG00000046447/ENSMUSG00000050556/ENSMUSG00000053647/ENSMUSG00000054459/ENSMUSG00000057880/ENSMUSG00000062542/ENSMUSG00000072875	Pparg/Apoe/Adipoq/Abcg1/Ces1f/Eepd1/Abca8a/Ces1g	18
BP	GO:0097529	myeloid leukocyte migration	0.0198456	18/907	241/23062	0.00719182	0.0472455	0.0357882	ENSMUSG00000005672/ENSMUSG00000009281/ENSMUSG00000011008/ENSMUSG00000016024/ENSMUSG00000018927/ENSMUSG00000019122/ENSMUSG00000019278/ENSMUSG00000019966/ENSMUSG00000026072/ENSMUSG00000027995/ENSMUSG00000031380/ENSMUSG00000031616/ENSMUSG00000037362/ENSMUSG00000039115/ENSMUSG00000041417/ENSMUSG00000042284/ENSMUSG00000061353/ENSMUSG00000074934	Pparg/Apoe/Adipoq/Abcg1/Ces1f/Eepd1/Abca8a/Ces1g	18
BP	GO:0032371	regulation of sterol transport	0.00882029	8/907	72/23062	0.00719565	0.0472455	0.0357882	ENSMUSG00000000440/ENSMUSG00000002985/ENSMUSG00000022878/ENSMUSG00000024030/ENSMUSG00000031725/ENSMUSG00000036611/ENSMUSG00000041828/ENSMUSG00000057074	Hsd11b1/Phkg1/Pygb/Adrb1/Adra1b/Ppp1r3c	8
BP	GO:0032374	regulation of cholesterol transport	0.00882029	8/907	72/23062	0.00719565	0.0472455	0.0357882	ENSMUSG00000000440/ENSMUSG00000002985/ENSMUSG00000022878/ENSMUSG00000024030/ENSMUSG00000031725/ENSMUSG00000036611/ENSMUSG00000041828/ENSMUSG00000057074	Fgf10/Wnt5a/Fgf7/Vegfd/Ntrk3/Cxcl12	8
BP	GO:0044275	cellular carbohydrate catabolic process	0.00661521	6/907	44/23062	0.00717307	0.0472455	0.0357882	ENSMUSG00000016194/ENSMUSG00000025537/ENSMUSG00000033059/ENSMUSG00000035283/ENSMUSG00000050541/ENSMUSG00000067279	Shank3/Arhgef9/Ophn1/Nlgn3/Cadm1/Ntrk3	6
BP	GO:0050918	positive chemotaxis	0.00661521	6/907	44/23062	0.00717307	0.0472455	0.0357882	ENSMUSG00000021732/ENSMUSG00000021994/ENSMUSG00000027208/ENSMUSG00000031380/ENSMUSG00000059146/ENSMUSG00000061353	Pparg/Cacna1d/Arrb1/Abcg1/Syt7/Lrp5/Ecrg4/Fga/Pim3/Ccn3/Irs2/Camk2n1/Kcnb1/Gper1/Vsnl1/Abat/Syt9/Gpr27	6
BP	GO:0099084	postsynaptic specialization organization	0.00661521	6/907	44/23062	0.00717307	0.0472455	0.0357882	ENSMUSG00000022623/ENSMUSG00000025656/ENSMUSG00000031214/ENSMUSG00000031302/ENSMUSG00000032076/ENSMUSG00000059146	Kit/Rarres2/Mcoln2/Lbp/Ccl6/Ccl9/Dpep1/Kitl/Il1r1/Tlr2/Vegfd/Ednra/Ccn3/Itga9/Pik3r1/Itga1/Cxcl12/Grem1	6
BP	GO:0007612	learning	0.016538	15/907	187/23062	0.00721437	0.0473067	0.0358345	ENSMUSG00000002997/ENSMUSG00000005672/ENSMUSG00000007097/ENSMUSG00000022619/ENSMUSG00000022623/ENSMUSG00000027995/ENSMUSG00000029838/ENSMUSG00000031302/ENSMUSG00000031980/ENSMUSG00000038665/ENSMUSG00000048616/ENSMUSG00000050541/ENSMUSG00000055493/ENSMUSG00000061718/ENSMUSG00000106847	Prkar2b/Kit/Atp1a2/Mapk8ip2/Shank3/Tlr2/Ptn/Nlgn3/Agt/Dgki/Nog/Adra1b/Epm2a/Ppp1r1b/Peg13	15
BP	GO:1903829	positive regulation of protein localization	0.0341786	31/907	493/23062	0.00726176	0.0475082	0.0359872	ENSMUSG00000000440/ENSMUSG00000006386/ENSMUSG00000014077/ENSMUSG00000015968/ENSMUSG00000017412/ENSMUSG00000018909/ENSMUSG00000020894/ENSMUSG00000024030/ENSMUSG00000027995/ENSMUSG00000028001/ENSMUSG00000029291/ENSMUSG00000029838/ENSMUSG00000031302/ENSMUSG00000031451/ENSMUSG00000035283/ENSMUSG00000038128/ENSMUSG00000038894/ENSMUSG00000039199/ENSMUSG00000039239/ENSMUSG00000041417/ENSMUSG00000046447/…	Pparg/Tek/Chp1/Cacna1d/Cacnb4/Arrb1/Vamp2/Abcg1/Tlr2/Fga/Rufy3/Ptn/Nlgn3/Gas6/Adrb1/Camk4/Irs2/Zdhhc1/Tgfb2/Pik3r1/Camk2n1/Ric3/Rapgef4/Kcnb1/Gper1/Vsnl1/Abat/Ank3/Gpr27/Efcab7/Slc5a3	31
BP	GO:0014020	primary neural tube formation	0.0121279	11/907	119/23062	0.00729227	0.0475082	0.0359872	ENSMUSG00000016028/ENSMUSG00000021994/ENSMUSG00000026872/ENSMUSG00000029381/ENSMUSG00000030323/ENSMUSG00000035799/ENSMUSG00000039239/ENSMUSG00000039910/ENSMUSG00000044674/ENSMUSG00000048616/ENSMUSG00000070509	Celsr1/Wnt5a/Zeb2/Shroom3/Ift122/Twist1/Tgfb2/Cited2/Fzd1/Nog/Rgma	11
BP	GO:0022404	molting cycle process	0.0121279	11/907	119/23062	0.00729227	0.0475082	0.0359872	ENSMUSG00000000532/ENSMUSG00000001510/ENSMUSG00000016028/ENSMUSG00000021732/ENSMUSG00000021994/ENSMUSG00000027208/ENSMUSG00000039191/ENSMUSG00000039239/ENSMUSG00000042821/ENSMUSG00000046470/ENSMUSG00000059327	Acvr1b/Dlx3/Celsr1/Fgf10/Wnt5a/Fgf7/Rbpj/Tgfb2/Snai1/Sox18/Eda	11
BP	GO:0022405	hair cycle process	0.0121279	11/907	119/23062	0.00729227	0.0475082	0.0359872	ENSMUSG00000000532/ENSMUSG00000001510/ENSMUSG00000016028/ENSMUSG00000021732/ENSMUSG00000021994/ENSMUSG00000027208/ENSMUSG00000039191/ENSMUSG00000039239/ENSMUSG00000042821/ENSMUSG00000046470/ENSMUSG00000059327	Acvr1b/Dlx3/Celsr1/Fgf10/Wnt5a/Fgf7/Rbpj/Tgfb2/Snai1/Sox18/Eda	11
BP	GO:2000106	regulation of leukocyte apoptotic process	0.0121279	11/907	119/23062	0.00729227	0.0475082	0.0359872	ENSMUSG00000013846/ENSMUSG00000019966/ENSMUSG00000021994/ENSMUSG00000027322/ENSMUSG00000028341/ENSMUSG00000031431/ENSMUSG00000031451/ENSMUSG00000038894/ENSMUSG00000039239/ENSMUSG00000052085/ENSMUSG00000061353	St3gal1/Kitl/Wnt5a/Siglec1/Nr4a3/Tsc22d3/Gas6/Irs2/Tgfb2/Dock8/Cxcl12	11
BP	GO:0009062	fatty acid catabolic process	0.0110254	10/907	103/23062	0.00735184	0.0477112	0.0361409	ENSMUSG00000003123/ENSMUSG00000006638/ENSMUSG00000022878/ENSMUSG00000027048/ENSMUSG00000028167/ENSMUSG00000029456/ENSMUSG00000031725/ENSMUSG00000035799/ENSMUSG00000038894/ENSMUSG00000055782	Lipe/Abhd1/Adipoq/Abcb11/Bdh2/Acad10/Ces1f/Twist1/Irs2/Abcd2	10
BP	GO:0042116	macrophage activation	0.0110254	10/907	103/23062	0.00735184	0.0477112	0.0361409	ENSMUSG00000000440/ENSMUSG00000005951/ENSMUSG00000016024/ENSMUSG00000020009/ENSMUSG00000021994/ENSMUSG00000022037/ENSMUSG00000027995/ENSMUSG00000032238/ENSMUSG00000034957/ENSMUSG00000086859	Pparg/Shpk/Lbp/Ifngr1/Wnt5a/Clu/Tlr2/Rora/Cebpa/Snhg20	10
BP	GO:0060395	SMAD protein signal transduction	0.0110254	10/907	103/23062	0.00735184	0.0477112	0.0361409	ENSMUSG00000000440/ENSMUSG00000018238/ENSMUSG00000020042/ENSMUSG00000027358/ENSMUSG00000027796/ENSMUSG00000031586/ENSMUSG00000036867/ENSMUSG00000037362/ENSMUSG00000037621/ENSMUSG00000039239	Pparg/Gdf9/Abtb3/Bmp2/Smad9/Rbpms/Smad6/Ccn3/Atoh8/Tgfb2	10
BP	GO:0071248	cellular response to metal ion	0.0154355	14/907	170/23062	0.00740583	0.0479997	0.0363595	ENSMUSG00000000440/ENSMUSG00000004655/ENSMUSG00000020644/ENSMUSG00000023411/ENSMUSG00000024008/ENSMUSG00000024743/ENSMUSG00000026017/ENSMUSG00000027220/ENSMUSG00000030731/ENSMUSG00000034957/ENSMUSG00000050556/ENSMUSG00000062515/ENSMUSG00000062542/ENSMUSG00000069601	Pparg/Aqp1/Id2/Nfatc4/Cpne5/Syt7/Carf/Syt13/Syt3/Cebpa/Kcnb1/Fabp4/Syt9/Ank3	14
BP	GO:0044060	regulation of endocrine process	0.00771775	7/907	58/23062	0.00746541	0.0483236	0.0366048	ENSMUSG00000018238/ENSMUSG00000026051/ENSMUSG00000031980/ENSMUSG00000035283/ENSMUSG00000049115/ENSMUSG00000068122/ENSMUSG00000068742	Gdf9/Ecrg4/Agt/Adrb1/Agtr1a/Agtr2/Cry2	7
BP	GO:0035303	regulation of dephosphorylation	0.0132304	12/907	136/23062	0.00748507	0.0483887	0.0366541	ENSMUSG00000014077/ENSMUSG00000020120/ENSMUSG00000027358/ENSMUSG00000028756/ENSMUSG00000033871/ENSMUSG00000039239/ENSMUSG00000042284/ENSMUSG00000047419/ENSMUSG00000055493/ENSMUSG00000061718/ENSMUSG00000068122/ENSMUSG00000068742	Chp1/Plek/Bmp2/Pink1/Ppargc1b/Tgfb2/Itga1/Cmya5/Epm2a/Ppp1r1b/Agtr2/Cry2	12
BP	GO:0061351	neural precursor cell proliferation	0.0176406	16/907	206/23062	0.007618	0.0491849	0.0372572	ENSMUSG00000010797/ENSMUSG00000020052/ENSMUSG00000020644/ENSMUSG00000021379/ENSMUSG00000021994/ENSMUSG00000022623/ENSMUSG00000026872/ENSMUSG00000027985/ENSMUSG00000029838/ENSMUSG00000031099/ENSMUSG00000032238/ENSMUSG00000033965/ENSMUSG00000045333/ENSMUSG00000048616/ENSMUSG00000049551/ENSMUSG00000058070	Wnt2/Ascl1/Id2/Id4/Wnt5a/Shank3/Zeb2/Lef1/Ptn/Smarca1/Rora/Slc16a2/Zfp423/Nog/Fzd9/Eml1	16
BP	GO:0050764	regulation of phagocytosis	0.0121279	11/907	120/23062	0.00775155	0.0494137	0.0374305	ENSMUSG00000000440/ENSMUSG00000002944/ENSMUSG00000016024/ENSMUSG00000022878/ENSMUSG00000024164/ENSMUSG00000024743/ENSMUSG00000027832/ENSMUSG00000027995/ENSMUSG00000031028/ENSMUSG00000031451/ENSMUSG00000038591	Aoc3/Adipoq/Slc25a27/C3/Nr4a3/Klf15/Ednra/Irs2/Rsc1a1	11
BP	GO:0010827	regulation of glucose transmembrane transport	0.00992282	9/907	88/23062	0.00771035	0.0494137	0.0374305	ENSMUSG00000019326/ENSMUSG00000022878/ENSMUSG00000023912/ENSMUSG00000024164/ENSMUSG00000028341/ENSMUSG00000030087/ENSMUSG00000031616/ENSMUSG00000038894/ENSMUSG00000040715	Pkdcc/Bmp2/Ptn/Comp/Twist1/Notum/Fzd9/Fgfr3/Grem1	9
BP	GO:0030500	regulation of bone mineralization	0.00992282	9/907	88/23062	0.00771035	0.0494137	0.0374305	ENSMUSG00000024247/ENSMUSG00000027358/ENSMUSG00000029838/ENSMUSG00000031849/ENSMUSG00000035799/ENSMUSG00000042988/ENSMUSG00000049551/ENSMUSG00000054252/ENSMUSG00000074934	Lgals12/Clec14a/Ccbe1/Sox18/Heg1	9
BP	GO:0001945	lymph vessel development	0.00551268	5/907	32/23062	0.00775102	0.0494137	0.0374305	ENSMUSG00000024972/ENSMUSG00000045930/ENSMUSG00000046318/ENSMUSG00000046470/ENSMUSG00000075254	Ace2/Agt/Adrb1/Agtr1a/Agtr2	5
BP	GO:0003081	regulation of systemic arterial blood pressure by renin-angiotensin	0.00551268	5/907	32/23062	0.00775102	0.0494137	0.0374305	ENSMUSG00000015405/ENSMUSG00000031980/ENSMUSG00000035283/ENSMUSG00000049115/ENSMUSG00000068122	Avpr1a/Ednra/Comp/Agtr1a/Adra1b	5
BP	GO:0010259	multicellular organism aging	0.00551268	5/907	32/23062	0.00775102	0.0494137	0.0374305	ENSMUSG00000020123/ENSMUSG00000031616/ENSMUSG00000031849/ENSMUSG00000049115/ENSMUSG00000050541	Id3/Dll1/Ccl9/Sox8/Eid2b	5
BP	GO:0045662	negative regulation of myoblast differentiation	0.00551268	5/907	32/23062	0.00775102	0.0494137	0.0374305	ENSMUSG00000007872/ENSMUSG00000014773/ENSMUSG00000019122/ENSMUSG00000024176/ENSMUSG00000070705	Pparg/Aspa/Tlr2/Ptn/Tenm4	5
BP	GO:0048714	positive regulation of oligodendrocyte differentiation	0.00551268	5/907	32/23062	0.00775102	0.0494137	0.0374305	ENSMUSG00000000440/ENSMUSG00000020774/ENSMUSG00000027995/ENSMUSG00000029838/ENSMUSG00000048078	Myocd/Adipoq/Nr4a3/Agt/Dock4	5
BP	GO:1904752	regulation of vascular associated smooth muscle cell migration	0.00551268	5/907	32/23062	0.00775102	0.0494137	0.0374305	ENSMUSG00000020542/ENSMUSG00000022878/ENSMUSG00000028341/ENSMUSG00000031980/ENSMUSG00000035954	Ramp2/Angptl4/Tek/Fga/Gas6	5
BP	GO:2000352	negative regulation of endothelial cell apoptotic process	0.00551268	5/907	32/23062	0.00775102	0.0494137	0.0374305	ENSMUSG00000001240/ENSMUSG00000002289/ENSMUSG00000006386/ENSMUSG00000028001/ENSMUSG00000031451	Pparg/Cd36/Lbp/Adipoq/C3/Syt7/Ptx3/Tlr2/Tub/Gas6/Colec10	5
BP	GO:0048017	inositol lipid-mediated signaling	0.0154355	14/907	171/23062	0.00778374	0.0495562	0.0375385	ENSMUSG00000006386/ENSMUSG00000019929/ENSMUSG00000022206/ENSMUSG00000025422/ENSMUSG00000026697/ENSMUSG00000029231/ENSMUSG00000031980/ENSMUSG00000035799/ENSMUSG00000038349/ENSMUSG00000039239/ENSMUSG00000041417/ENSMUSG00000045414/ENSMUSG00000053647/ENSMUSG00000059146	Tek/Dcn/Npr3/Agap2/Myoc/Pdgfra/Agt/Twist1/Plcl1/Tgfb2/Pik3r1/Dipk2a/Gper1/Ntrk3	14
BP	GO:0090087	regulation of peptide transport	0.0198456	18/907	243/23062	0.00780594	0.0495993	0.0375711	ENSMUSG00000000440/ENSMUSG00000015968/ENSMUSG00000018909/ENSMUSG00000024030/ENSMUSG00000024743/ENSMUSG00000024913/ENSMUSG00000026051/ENSMUSG00000028001/ENSMUSG00000035828/ENSMUSG00000037362/ENSMUSG00000038894/ENSMUSG00000046447/ENSMUSG00000050556/ENSMUSG00000053647/ENSMUSG00000054459/ENSMUSG00000057880/ENSMUSG00000062542/ENSMUSG00000072875	Cd36/Apoe/Emilin2/Tfpi/Fga/Pdgfra/Comp/Abat	18
BP	GO:1900046	regulation of hemostasis	0.00882029	8/907	73/23062	0.00781021	0.0495993	0.0375711	ENSMUSG00000002944/ENSMUSG00000002985/ENSMUSG00000024053/ENSMUSG00000027082/ENSMUSG00000028001/ENSMUSG00000029231/ENSMUSG00000031849/ENSMUSG00000057880	Pparg/Cacna1d/Arrb1/Abcg1/Syt7/Lrp5/Ecrg4/Fga/Pim3/Ccn3/Irs2/Camk2n1/Kcnb1/Gper1/Vsnl1/Abat/Syt9/Gpr27	8
BP	GO:0055013	cardiac muscle cell development	0.0110254	10/907	104/23062	0.00785574	0.0498161	0.0377354	ENSMUSG00000020542/ENSMUSG00000026360/ENSMUSG00000029231/ENSMUSG00000031626/ENSMUSG00000031698/ENSMUSG00000031980/ENSMUSG00000035283/ENSMUSG00000038530/ENSMUSG00000050541/ENSMUSG00000068122	Kit/Gas6/Jam2	10
BP	GO:0035701	hematopoietic stem cell migration	0.00330761	3/907	11/23062	0.00789382	0.0498161	0.0377354	ENSMUSG00000005672/ENSMUSG00000031451/ENSMUSG00000053062	Tbx2/Bmp2/Rbpj	3
BP	GO:0036302	atrioventricular canal development	0.00330761	3/907	11/23062	0.00789382	0.0498161	0.0377354	ENSMUSG00000000093/ENSMUSG00000027358/ENSMUSG00000039191	Fgf10/Snai2/Fgf7	3
BP	GO:0060693	regulation of branching involved in salivary gland morphogenesis	0.00330761	3/907	11/23062	0.00789382	0.0498161	0.0377354	ENSMUSG00000021732/ENSMUSG00000022676/ENSMUSG00000027208	Lrp5/Lama1/Fzd4	3
BP	GO:0061299	retina vasculature morphogenesis in camera-type eye	0.00330761	3/907	11/23062	0.00789382	0.0498161	0.0377354	ENSMUSG00000024913/ENSMUSG00000032796/ENSMUSG00000049791	Myocd/Rgs2/Pdgfra/Sorbs2/Mylk3/Agt/Adrb1/Rgs4/Adra1b/Agtr2	3
			#VALUE!
			#VALUE!
			#VALUE!
			#VALUE!
			#VALUE!
			#VALUE!
			#VALUE!
			#VALUE!
			#VALUE!
			#VALUE!
			#VALUE!
			#VALUE!
			#VALUE!
			#VALUE!
			#VALUE!
			#VALUE!
			#VALUE!
			#VALUE!
			#VALUE!
			#VALUE!
			#VALUE!
			#VALUE!
			#VALUE!
			#VALUE!
			#VALUE!
			#VALUE!
			#VALUE!
			#VALUE!
			#VALUE!
			#VALUE!
			#VALUE!
			#VALUE!
			#VALUE!
			#VALUE!
			#VALUE!
			#VALUE!
			#VALUE!
			#VALUE!
			#VALUE!
			#VALUE!
			#VALUE!
			#VALUE!
			#VALUE!
			#VALUE!
			#VALUE!
			#VALUE!
			#VALUE!
			#VALUE!
			#VALUE!
			#VALUE!
			#VALUE!
			#VALUE!
			#VALUE!
			#VALUE!
			#VALUE!
			#VALUE!
			#VALUE!
			#VALUE!
			#VALUE!
			#VALUE!
			#VALUE!
			#VALUE!
			#VALUE!
			#VALUE!
			#VALUE!
			#VALUE!
			#VALUE!
			#VALUE!
			#VALUE!
			#VALUE!
			#VALUE!
			#VALUE!
			#VALUE!
			#VALUE!
			#VALUE!
			#VALUE!
			#VALUE!
			#VALUE!
			#VALUE!
			#VALUE!
			#VALUE!
			#VALUE!
			#VALUE!
			#VALUE!
			#VALUE!
			#VALUE!
			#VALUE!
			#VALUE!
			#VALUE!
			#VALUE!
			#VALUE!
			#VALUE!
			#VALUE!
			#VALUE!
			#VALUE!
			#VALUE!
			#VALUE!
			#VALUE!
			#VALUE!
			#VALUE!
			#VALUE!
			#VALUE!
			#VALUE!
			#VALUE!
			#VALUE!
			#VALUE!
			#VALUE!
			#VALUE!
			#VALUE!
			#VALUE!
			#VALUE!
			#VALUE!
			#VALUE!
			#VALUE!
			#VALUE!
			#VALUE!
			#VALUE!
			#VALUE!
			#VALUE!
			#VALUE!
			#VALUE!
			#VALUE!
			#VALUE!
			#VALUE!
			#VALUE!
			#VALUE!
			#VALUE!
			#VALUE!
			#VALUE!
			#VALUE!
			#VALUE!
			#VALUE!
			#VALUE!
			#VALUE!
			#VALUE!
			#VALUE!
			#VALUE!
			#VALUE!
			#VALUE!
			#VALUE!
			#VALUE!
			#VALUE!
			#VALUE!
			#VALUE!
			#VALUE!
			#VALUE!
			#VALUE!
			#VALUE!
			#VALUE!
			#VALUE!
			#VALUE!
			#VALUE!
			#VALUE!
			#VALUE!
			#VALUE!
			#VALUE!
			#VALUE!
			#VALUE!
			#VALUE!
			#VALUE!
			#VALUE!
			#VALUE!
			#VALUE!
			#VALUE!
			#VALUE!
			#VALUE!
			#VALUE!
			#VALUE!
			#VALUE!
			#VALUE!
			#VALUE!
			#VALUE!
			#VALUE!
			#VALUE!
			#VALUE!
			#VALUE!
			#VALUE!
			#VALUE!
			#VALUE!
			#VALUE!
			#VALUE!
			#VALUE!
			#VALUE!
			#VALUE!
			#VALUE!
			#VALUE!
			#VALUE!
			#VALUE!
			#VALUE!
			#VALUE!
			#VALUE!
			#VALUE!
			#VALUE!
			#VALUE!
			#VALUE!
			#VALUE!
			#VALUE!
			#VALUE!
			#VALUE!
			#VALUE!
			#VALUE!
			#VALUE!
			#VALUE!
			#VALUE!
			#VALUE!
			#VALUE!
			#VALUE!
			#VALUE!
			#VALUE!
			#VALUE!
			#VALUE!
			#VALUE!
			#VALUE!
			#VALUE!
			#VALUE!
			#VALUE!
			#VALUE!
			#VALUE!
			#VALUE!
			#VALUE!
			#VALUE!
			#VALUE!
			#VALUE!
			#VALUE!
			#VALUE!
			#VALUE!
			#VALUE!
			#VALUE!
			#VALUE!
			#VALUE!
			#VALUE!
			#VALUE!
			#VALUE!
			#VALUE!
			#VALUE!
			#VALUE!
			#VALUE!
			#VALUE!
			#VALUE!
			#VALUE!
			#VALUE!
			#VALUE!
			#VALUE!
			#VALUE!
			#VALUE!
			#VALUE!
			#VALUE!
			#VALUE!
			#VALUE!
			#VALUE!
			#VALUE!
			#VALUE!
			#VALUE!
			#VALUE!
			#VALUE!
			#VALUE!
			#VALUE!
			#VALUE!
			#VALUE!
			#VALUE!
			#VALUE!
			#VALUE!
			#VALUE!
			#VALUE!
			#VALUE!
			#VALUE!
			#VALUE!
			#VALUE!
			#VALUE!
			#VALUE!
			#VALUE!
			#VALUE!
			#VALUE!
			#VALUE!
			#VALUE!
			#VALUE!
			#VALUE!
			#VALUE!
			#VALUE!
			#VALUE!
			#VALUE!
			#VALUE!
			#VALUE!
			#VALUE!
			#VALUE!
			#VALUE!
			#VALUE!
			#VALUE!
			#VALUE!
			#VALUE!
			#VALUE!
			#VALUE!
			#VALUE!
			#VALUE!
			#VALUE!
			#VALUE!
			#VALUE!
			#VALUE!
			#VALUE!
			#VALUE!
			#VALUE!
			#VALUE!
			#VALUE!
			#VALUE!
			#VALUE!
			#VALUE!
			#VALUE!
			#VALUE!
			#VALUE!
			#VALUE!
			#VALUE!
			#VALUE!
			#VALUE!
			#VALUE!
			#VALUE!
			#VALUE!
			#VALUE!
			#VALUE!
			#VALUE!
			#VALUE!
			#VALUE!
			#VALUE!
			#VALUE!
			#VALUE!
			#VALUE!
			#VALUE!
			#VALUE!
			#VALUE!
			#VALUE!
			#VALUE!
			#VALUE!
			#VALUE!
			#VALUE!
			#VALUE!
			#VALUE!
			#VALUE!
			#VALUE!
			#VALUE!
			#VALUE!
			#VALUE!
			#VALUE!
			#VALUE!
			#VALUE!
			#VALUE!
			#VALUE!
			#VALUE!
			#VALUE!
			#VALUE!
			#VALUE!
			#VALUE!
			#VALUE!
			#VALUE!
			#VALUE!
			#VALUE!
			#VALUE!
			#VALUE!
			#VALUE!
			#VALUE!
			#VALUE!
			#VALUE!
			#VALUE!
			#VALUE!
			#VALUE!
			#VALUE!
			#VALUE!
			#VALUE!
			#VALUE!
			#VALUE!
			#VALUE!
			#VALUE!
			#VALUE!
			#VALUE!
			#VALUE!
			#VALUE!
			#VALUE!
			#VALUE!
			#VALUE!
			#VALUE!
			#VALUE!
			#VALUE!
			#VALUE!
			#VALUE!
			#VALUE!
			#VALUE!
			#VALUE!
			#VALUE!
			#VALUE!
			#VALUE!
			#VALUE!
			#VALUE!
			#VALUE!
			#VALUE!
			#VALUE!
			#VALUE!
			#VALUE!
			#VALUE!
			#VALUE!
			#VALUE!
			#VALUE!
			#VALUE!
			#VALUE!
			#VALUE!
			#VALUE!
			#VALUE!
			#VALUE!
			#VALUE!
			#VALUE!
			#VALUE!
			#VALUE!
			#VALUE!
			#VALUE!
			#VALUE!
			#VALUE!
			#VALUE!
			#VALUE!
			#VALUE!
			#VALUE!
			#VALUE!
			#VALUE!
			#VALUE!
			#VALUE!
			#VALUE!
			#VALUE!
			#VALUE!
			#VALUE!
			#VALUE!
			#VALUE!
			#VALUE!
			#VALUE!
			#VALUE!
			#VALUE!
			#VALUE!
			#VALUE!
			#VALUE!
			#VALUE!
			#VALUE!
			#VALUE!
			#VALUE!
			#VALUE!
			#VALUE!
			#VALUE!
			#VALUE!
			#VALUE!
			#VALUE!
			#VALUE!
			#VALUE!
			#VALUE!
			#VALUE!
			#VALUE!
			#VALUE!
			#VALUE!
			#VALUE!
			#VALUE!
			#VALUE!
			#VALUE!
			#VALUE!
			#VALUE!
			#VALUE!
			#VALUE!
			#VALUE!
			#VALUE!
			#VALUE!
			#VALUE!
			#VALUE!
			#VALUE!
			#VALUE!
			#VALUE!
			#VALUE!
			#VALUE!
			#VALUE!
			#VALUE!
			#VALUE!
			#VALUE!
			#VALUE!
			#VALUE!
			#VALUE!
			#VALUE!
			#VALUE!
			#VALUE!
			#VALUE!
			#VALUE!
			#VALUE!
			#VALUE!
			#VALUE!
			#VALUE!
			#VALUE!
			#VALUE!
			#VALUE!
			#VALUE!
			#VALUE!
			#VALUE!
			#VALUE!
			#VALUE!
			#VALUE!
			#VALUE!
			#VALUE!
			#VALUE!
			#VALUE!
			#VALUE!
			#VALUE!
			#VALUE!
			#VALUE!
			#VALUE!
			#VALUE!
			#VALUE!
			#VALUE!
			#VALUE!
			#VALUE!
			#VALUE!
			#VALUE!
			#VALUE!
			#VALUE!
			#VALUE!
			#VALUE!
			#VALUE!
			#VALUE!
			#VALUE!
			#VALUE!
			#VALUE!
			#VALUE!
			#VALUE!
			#VALUE!
			#VALUE!
			#VALUE!
			#VALUE!
			#VALUE!
			#VALUE!
			#VALUE!
			#VALUE!
			#VALUE!
			#VALUE!
			#VALUE!
			#VALUE!
			#VALUE!
			#VALUE!
			#VALUE!
			#VALUE!
			#VALUE!
			#VALUE!
			#VALUE!
			#VALUE!
			#VALUE!
			#VALUE!
			#VALUE!
			#VALUE!
			#VALUE!
			#VALUE!
			#VALUE!
			#VALUE!
			#VALUE!
			#VALUE!
			#VALUE!
			#VALUE!
			#VALUE!
			#VALUE!
			#VALUE!
			#VALUE!
			#VALUE!
			#VALUE!
			#VALUE!
			#VALUE!
			#VALUE!
			#VALUE!
			#VALUE!
			#VALUE!
			#VALUE!
			#VALUE!
			#VALUE!
			#VALUE!
			#VALUE!
			#VALUE!
			#VALUE!
			#VALUE!
			#VALUE!
			#VALUE!
			#VALUE!
			#VALUE!
			#VALUE!
			#VALUE!
			#VALUE!
			#VALUE!
			#VALUE!
			#VALUE!
			#VALUE!
			#VALUE!
			#VALUE!
			#VALUE!
			#VALUE!
			#VALUE!
			#VALUE!
			#VALUE!
			#VALUE!
			#VALUE!
			#VALUE!
			#VALUE!
			#VALUE!
			#VALUE!
			#VALUE!
			#VALUE!
			#VALUE!
			#VALUE!
			#VALUE!
			#VALUE!
			#VALUE!
			#VALUE!
			#VALUE!
			#VALUE!
			#VALUE!
			#VALUE!
			#VALUE!
			#VALUE!
			#VALUE!
			#VALUE!
			#VALUE!
			#VALUE!
			#VALUE!
			#VALUE!
			#VALUE!
			#VALUE!
			#VALUE!
			#VALUE!
			#VALUE!
			#VALUE!
			#VALUE!
			#VALUE!
			#VALUE!
			#VALUE!
			#VALUE!
			#VALUE!
			#VALUE!
			#VALUE!
			#VALUE!
			#VALUE!
			#VALUE!
			#VALUE!
			#VALUE!
			#VALUE!
			#VALUE!
			#VALUE!
			#VALUE!
			#VALUE!
			#VALUE!
			#VALUE!
			#VALUE!
			#VALUE!
			#VALUE!
			#VALUE!
			#VALUE!
			#VALUE!
			#VALUE!
			#VALUE!
			#VALUE!
			#VALUE!
			#VALUE!
			#VALUE!
			#VALUE!
			#VALUE!
			#VALUE!
			#VALUE!
			#VALUE!
			#VALUE!
			#VALUE!
			#VALUE!
			#VALUE!
			#VALUE!
			#VALUE!
			#VALUE!
			#VALUE!
			#VALUE!
			#VALUE!
			#VALUE!
			#VALUE!
			#VALUE!
			#VALUE!
			#VALUE!
			#VALUE!
			#VALUE!
			#VALUE!
			#VALUE!
			#VALUE!
			#VALUE!
			#VALUE!
			#VALUE!
			#VALUE!
			#VALUE!
			#VALUE!
			#VALUE!
			#VALUE!
			#VALUE!
			#VALUE!
			#VALUE!
			#VALUE!
			#VALUE!
			#VALUE!
			#VALUE!
			#VALUE!
			#VALUE!
			#VALUE!
			#VALUE!
			#VALUE!
			#VALUE!
			#VALUE!
			#VALUE!
			#VALUE!
			#VALUE!
			#VALUE!
			#VALUE!
			#VALUE!
			#VALUE!
			#VALUE!
			#VALUE!
			#VALUE!
			#VALUE!
			#VALUE!
			#VALUE!
			#VALUE!
			#VALUE!
			#VALUE!
			#VALUE!
			#VALUE!
			#VALUE!
			#VALUE!
			#VALUE!
			#VALUE!
			#VALUE!
			#VALUE!
			#VALUE!
			#VALUE!
			#VALUE!
			#VALUE!
			#VALUE!
			#VALUE!
			#VALUE!
			#VALUE!
			#VALUE!
			#VALUE!
			#VALUE!
			#VALUE!
			#VALUE!
			#VALUE!
			#VALUE!
			#VALUE!
			#VALUE!
			#VALUE!
			#VALUE!
			#VALUE!
			#VALUE!
			#VALUE!
			#VALUE!
			#VALUE!
			#VALUE!
			#VALUE!
			#VALUE!
			#VALUE!
			#VALUE!
			#VALUE!
			#VALUE!
			#VALUE!
			#VALUE!
			#VALUE!
			#VALUE!
			#VALUE!
			#VALUE!
			#VALUE!
			#VALUE!
			#VALUE!
			#VALUE!
			#VALUE!
			#VALUE!
			#VALUE!
			#VALUE!
			#VALUE!
			#VALUE!
			#VALUE!
			#VALUE!
			#VALUE!
			#VALUE!
			#VALUE!
			#VALUE!
			#VALUE!
			#VALUE!
			#VALUE!
			#VALUE!
			#VALUE!
			#VALUE!
			#VALUE!
			#VALUE!
			#VALUE!
			#VALUE!
			#VALUE!
			#VALUE!
			#VALUE!
			#VALUE!
			#VALUE!
			#VALUE!
			#VALUE!
			#VALUE!
			#VALUE!
			#VALUE!
			#VALUE!
			#VALUE!
			#VALUE!
			#VALUE!
			#VALUE!
			#VALUE!
			#VALUE!
			#VALUE!
			#VALUE!
			#VALUE!
			#VALUE!
			#VALUE!
			#VALUE!
			#VALUE!
			#VALUE!
			#VALUE!
			#VALUE!
			#VALUE!
			#VALUE!
			#VALUE!
			#VALUE!
			#VALUE!
			#VALUE!
			#VALUE!
			#VALUE!
			#VALUE!
			#VALUE!
			#VALUE!
			#VALUE!
			#VALUE!
			#VALUE!
			#VALUE!
			#VALUE!
			#VALUE!
			#VALUE!
			#VALUE!
			#VALUE!
			#VALUE!
			#VALUE!
			#VALUE!
			#VALUE!
			#VALUE!
			#VALUE!
			#VALUE!
			#VALUE!
			#VALUE!
			#VALUE!
			#VALUE!
			#VALUE!
			#VALUE!
			#VALUE!
			#VALUE!
			#VALUE!
			#VALUE!
			#VALUE!
			#VALUE!
			#VALUE!
			#VALUE!
			#VALUE!
			#VALUE!
			#VALUE!
			#VALUE!
			#VALUE!
			#VALUE!
			#VALUE!
			#VALUE!
			#VALUE!
			#VALUE!
			#VALUE!
			#VALUE!
			#VALUE!
			#VALUE!
			#VALUE!
			#VALUE!
			#VALUE!
			#VALUE!
			#VALUE!
			#VALUE!
			#VALUE!
			#VALUE!
			#VALUE!
			#VALUE!
			#VALUE!
			#VALUE!
			#VALUE!
			#VALUE!
			#VALUE!
			#VALUE!
			#VALUE!
			#VALUE!
			#VALUE!
			#VALUE!
			#VALUE!
			#VALUE!
			#VALUE!
			#VALUE!
			#VALUE!
			#VALUE!
			#VALUE!
			#VALUE!
			#VALUE!
			#VALUE!
			#VALUE!
			#VALUE!
			#VALUE!
			#VALUE!
			#VALUE!
			#VALUE!
			#VALUE!
			#VALUE!
			#VALUE!
			#VALUE!
			#VALUE!
			#VALUE!
			#VALUE!
			#VALUE!
			#VALUE!
			#VALUE!
			#VALUE!
			#VALUE!
			#VALUE!
			#VALUE!
			#VALUE!
			#VALUE!
			#VALUE!
			#VALUE!
			#VALUE!
			#VALUE!
			#VALUE!
			#VALUE!
			#VALUE!
			#VALUE!
			#VALUE!
			#VALUE!
			#VALUE!
			#VALUE!
			#VALUE!
			#VALUE!
			#VALUE!
			#VALUE!
			#VALUE!
			#VALUE!
			#VALUE!
			#VALUE!
			#VALUE!
			#VALUE!
			#VALUE!
			#VALUE!
			#VALUE!
			#VALUE!
			#VALUE!
			#VALUE!
			#VALUE!
			#VALUE!
			#VALUE!
			#VALUE!
			#VALUE!
			#VALUE!
			#VALUE!
			#VALUE!
			#VALUE!
			#VALUE!
			#VALUE!
			#VALUE!
			#VALUE!
			#VALUE!
			#VALUE!
			#VALUE!
			#VALUE!
			#VALUE!
			#VALUE!
			#VALUE!
			#VALUE!
			#VALUE!
			#VALUE!
			#VALUE!
			#VALUE!
			#VALUE!
			#VALUE!
			#VALUE!
			#VALUE!
			#VALUE!
			#VALUE!
			#VALUE!
			#VALUE!
			#VALUE!
			#VALUE!
			#VALUE!
			#VALUE!
			#VALUE!
			#VALUE!
			#VALUE!
			#VALUE!
			#VALUE!
			#VALUE!
			#VALUE!
[truncated: 1,046,751+ more rows]

[truncated: 3 more sheets: T12_GO_down, T0_GO_up, T0_GO_down]
