# Supplementary material for: MRTF-dependent cytoskeletal dynamics drive efficient cell cycle progression
Source: J Cell Sci. 2025 Dec 29;138(24):jcs264444. doi: 10.1242/jcs.264444 (PMC12813672; doi:10.1242/jcs.264444)
Supplement: Table S4. Antibodies. [file joces-138-264444-TableS4.xlsx]

## Sheet: Primary Antibodies
Target	Supplier	Catalogue #	Clone #	RRID #	Assay	Species	Concentration
14-3-3 (pan)	Santa Cruz	sc-1657	H-8	AB_626618	WB	Mouse	1:1000
Actin β	Santa Cruz	sc-47778	C4	AB_626632	WB	Mouse	1:1000
BrdU	BD Biosciences	347580	B44	AB_400326	FC	Mouse	1:50
CDK1	Abcam	Ab18	A17	AB_2074906	WB	Mouse	1:1000
CDK4	Abcam	Ab199728	EPR17525	AB_2920615	WB	Rabbit	1:1000
CKS2	Abcam	Ab155078	EPR7946(2)	-	WB	Rabbit	1:1000
Cyclin D1	Abcam	Ab16663	SP4	AB_443423	WB	Rabbit	1:1000
ERK (pan)	BD Biosciences	610124	16/ERK	AB_397530	WB	Mouse	1:1000
ERK pT202/Y204	Cell Signalling Technology	4370	D13.14.4E	AB_2315112	WB	Rabbit	1:1000
GAPDH	Cell Signalling Technology	2118S	14C10	AB_561053	WB	Rabbit	1:2000
HA	Roche	11867431001	3F10	AB_390919	WB	Rat	1:1000
Integrin β3	Abcam	Ab197662	polyclonal	-	WB	Rabbit	1:1000
MRTF-A, raised against aa 447-784	Covalab	Custom	-	-	WB	Rabbit	1:1000
MRTF-B, raised against aa 399-742	Covalab	Custom	-	-	WB	Rabbit	1:1000
Myoferlin	Abcam	Ab178386	EPR18887	-	WB	Rabbit	1:1000
p130	Santa Cruz	sc-365163	F-8	AB_10707686	WB	Mouse	1:1000
p16	Santa Cruz	sc-1207	M-156	AB_632106	WB	Rabbit	1:1000
p21	Abcam	Ab188224	EPR18021	AB_2734729	WB	Rabbit	1:1000
p27	Abcam	Ab190851	EPR18388-138	AB_3083574	WB	Rabbit	1:1000
p53 (total)	Cell Signalling Technology	2524S	1C12	AB_331743	WB	Mouse	1:1000
p53 pS15	Cell Signalling Technology	9284S	polyclonal	AB_331464	WB	Rabbit	1:1000
p57	Abcam	Ab75974	EP2515Y	AB_1310535	WB	Rabbit	1:1000
Paxillin	BD Biosciences	610051	349	AB_397463	IF	Mouse	1:300
Rb pS807/811	Cell Signalling Technology	9308	polyclonal	AB_331472	WB	Rabbit	1:1000
RhoA (67B9)	Cell Signalling Technology	2117	67B9	AB_10693922	WB	Rabbit	1:1000
SRF	Proteintech	16821-1-AP	polyclonal	AB_2194384	WB	Rabbit	1:1000
TLR2	Abcam	Ab209216	EPR20302-119	AB_3662636	WB	Rabbit	1:500
Tubulin	Sigma	T5168	B-5-1-2	AB_477579	WB	Mouse	1:2000

## Sheet: Secondary Antibodies
Antibody	Supplier	Catalogue #	Species	Assay	Concentration
Alexa Fluor 488 anti-mouse	Invitrogen	A21202	Donkey	IF/FC	1:1000
IRDye 680LT anti-mouse	LICOR	926-68022	Donkey	WB	1:10,000
IRDye 800CW anti-mouse	LICOR	925-32212	Donkey	WB	1:10,000
IRDye 800CW anti-rabbit	LICOR	925-32213	Donkey	WB	1:10,000
IRDye 800CW anti-rat	LICOR	925-32219	Goat	WB	1:10,000
